# Supplementary material for: Integrated Artificial Intelligence Framework for Tuberculosis Treatment Abandonment Prediction: A Multi-Paradigm Approach
Source: J Clin Med. 2025 Dec 6;14(24):8646. doi: 10.3390/jcm14248646 (PMC12733801; doi:10.3390/jcm14248646)
Supplement: Supplementary file 1 [file jcm-14-08646-s001.zip]

Archive with 3 entries (3 files):
- Figure S1. SHAP Summary Plot High-Resolution Version.pdf_tex
- Figure S2-SHAP Bar Plot Feature Importance Ranking.png
- File S1.TBWEB Dataset Access Information and Documentation.csv
