# Supplementary material for: Integrated Artificial Intelligence Framework for Tuberculosis Treatment Abandonment Prediction: A Multi-Paradigm Approach
Source: J Clin Med. 2025 Dec 6;14(24):8646. doi: 10.3390/jcm14248646 (PMC12733801; doi:10.3390/jcm14248646)
Supplement: Supplementary file 1 [file jcm-14-08646-s001.zip › File S1.TBWEB Dataset Access Information and Documentation.csv]

	racaCor	faixaEtaria	sexo	gestante	ESCOLARID	TIPOCUP	codTratAnt	tratouha	sitAtual	tipoCaso	FORMACLIN1	FORMACLIN2	FORMACLIN3	classif	descoberta	bac	BACOUTRO	cultEsc	CULTOUTRO	RX	RXOUTRO	NECROP	hiv	testesensibilidade	aids	DIABETES	ALCOOLISMO	MENTAL	DROGADICAO	TABAGISMO	TOTCOMUNIC	COMUNICEXA	COMUNICDOE	instTrat	esqIni	mdEsquema	esqAtual	motMudEsquema	tipoTrat	nDosesPri	nDosesSeg	idade	HISTOPATOL	OUTRAIMUNO	resistencia	mtvInter1
2	Pardo	20_29	M		De 1 a 3 anos	Outra	1.0	0.0	Abandono	Novo	Pul	Pleural		P+E	Elucidacao Diagn. em Internacao	Neg	Neg	Neg	Neg	Susp TB	N/realiz	N/realiz	Pos		S	N	N	N	N	N	0.0	0.0	0.0	N	RHZ	N			Auto-Administrado	0.0	0.0	26.0	N/realiz	N		Elucidacao Diagnostica
4	Pardo	30_39	M		De 4 a 7 anos	Outra	1.0	0.0	Cura	Novo	Pul			Pul	Demanda Ambulatorial	Pos	N/realiz	N/realiz	N/realiz	Susp TB	N/realiz	N/realiz	Neg		N	N	S	N	S	N	0.0	0.0	0.0	N	RHZ	N			Supervisionado	0.0	0.0	38.0	N/realiz	N		Insuficiencia Respiratoria Aguda
7		20_29	M		De 4 a 7 anos	Outra		0.0	Abandono	Retr Aband	Pul			Pul	Busca Ativa na Comunidade	Pos	N/realiz	Pos	N/realiz	N/realiz	N/realiz	N/realiz	N/realiz		N	N	N	N	N	N	20.0	0.0	0.0	Instit. Penal	RHZE	N			Supervisionado	0.0	0.0	24.0	N/realiz	N	SENS
15		30_39	F			Dona de Casa	1.0	0.0	Cura	Novo	Pul	Miliar		P+E	Elucidacao Diagn. em Internacao		Pos		Pos	Susp TB		N/realiz	Pos	S	S	N	N	N	N	N	0.0	0.0	0.0		RHZ	N			Auto-Administrado	0.0	0.0	35.0	N/realiz	N	SENS	Abscesso
45	Branco	40_49	M		De 4 a 7 anos	Outra	1.0	0.0	Cura	Novo	Pul			Pul	Elucidacao Diagn. em Internacao	Pos	N/realiz	N/realiz	N/realiz	Susp TB	N/realiz	N/realiz	Neg		N	N	S	N	N	N	3.0	3.0	1.0	N	RHZ	N				0.0	0.0	41.0	N/realiz	N		Elucidacao Diagnostica
47	Pardo	20_29	F	N	De 4 a 7 anos	Dona de Casa	1.0	0.0	Abandono	Novo	Pul			Pul	Elucidacao Diagn. em Internacao	Pos	N/realiz	N/realiz	N/realiz	Susp TB	N/realiz	N/realiz	Pos	N	S	N	N	N	N	N	1.0	0.0	0.0	N	RHZ	N			Auto-Administrado	0.0	0.0	25.0	N/realiz	N		Elucidacao Diagnostica
58	Branco	20_29	M		De 12 a 14 anos	Outra	1.0	0.0	Cura	Novo	Pul			Pul	Demanda Ambulatorial	Neg	N/realiz	N/realiz	N/realiz	Susp c/cavid	N/realiz	N/realiz	Neg		N	N	N	N	N	N	4.0	4.0	0.0	N	RHZ	N			Auto-Administrado	22.0	68.0	23.0	N/realiz	N		Outros
68	Preto	40_49	M		De 12 a 14 anos	Outra		0.0	Cura	Recidiva	Pul			Pul	Demanda Ambulatorial	Neg	N/realiz	Pos	N/realiz	N/realiz	N/realiz	N/realiz	Neg		N	S	N	N	N	N	0.0	0.0	0.0	N	RHZ	N			Supervisionado	0.0	0.0	41.0	N/realiz	N		Causas Sociais
69	Amarelo	30_39	M		15 anos e mais	Profissional de Saude	1.0	0.0	Cura	Novo	Genital			Ext	Demanda Ambulatorial	N/realiz		N/realiz		Normal			N/realiz		N	N	N	N	N	N	0.0	0.0	0.0	N	RHZ	N			Auto-Administrado	0.0	0.0	30.0	Sugestivo TB	N		Elucidacao Diagnostica
79	Branco	60_69	F	N		Dona de Casa	1.0	0.0	Cura	Novo	Pul			Pul	Urgencia / Emergencia	N/realiz	N/realiz	N/realiz	N/realiz	Susp TB	N/realiz	N/realiz	Neg		N	S	N	N	N	N	2.0	2.0	0.0	N	RHZ	N			Supervisionado	37.0	134.0	65.0	N/realiz	N
83	Pardo	30_39	M		De 1 a 3 anos	Desempregado	3.0	10.0	Cura	Recidiva	Pul			Pul	Demanda Ambulatorial	Pos	N/realiz	Neg	N/realiz	N/realiz	N/realiz	N/realiz	Pos		S	N	S	N	N	N	4.0	4.0	0.0	N	RHZE	N			Supervisionado	0.0	82.0	35.0	N/realiz	N		Causas Sociais
90		40_49	F			Outra	2.0	11.0	Abandono	Recidiva	Pul	Miliar		P+E	Urgencia / Emergencia	Neg	N/realiz	Pos	N/realiz	Susp TB	N/realiz	N/realiz	Pos		S	N	S	S	N	N	4.0	4.0	0.0		RHZ	S	OUTROS		Auto-Administrado	0.0	0.0	40.0	Sugestivo TB	N
128	Branco	30_39	M		De 4 a 7 anos	Desempregado		0.0	Abandono	Recidiva	Pul			Pul	Elucidacao Diagn. em Internacao	Pos	N/realiz	Pos	N/realiz	Susp TB	N/realiz	N/realiz	Pos	N	S	N	N	N	N	N	2.0	2.0	0.0	N	RHZ	N			Supervisionado	27.0	0.0	38.0	N/realiz	N		Elucidacao Diagnostica
130	Branco	20_29	M			Outra	1.0	0.0	Abandono	Novo	Pul	Miliar		P+E	Elucidacao Diagn. em Internacao	Neg	N/realiz	N/realiz	Pos	Susp TB	N/realiz	N/realiz	Pos	S	S	N	N	N	N	N	0.0	0.0	0.0		RHZ	N			Auto-Administrado	0.0	0.0	27.0	N/realiz	N	SENS	Aids
136	Branco	40_49	M		De 4 a 7 anos	Outra	1.0	0.0	Abandono	Novo	Pul			Pul	Elucidacao Diagn. em Internacao	Pos	N/realiz	N/realiz	N/realiz	N/realiz	N/realiz	N/realiz	N/realiz		N	N	S	N	N	N	3.0	1.0	0.0		RHZ	N			Supervisionado	14.0	58.0	40.0	Sugestivo TB	N		Outros
146	Branco	15_19	M		De 4 a 7 anos		1.0	0.0	Cura	Novo	Pul	Miliar		P+E	Elucidacao Diagn. em Internacao	N/realiz	Pos	N/realiz	Pos	Susp TB	N/realiz	N/realiz	Pos	S	S	N	N	N	N	N	3.0	0.0	0.0	N	RHZ	N			Auto-Administrado	0.0	0.0	19.0	BAAR pos	N	SENS	Insuficiencia Respiratoria Aguda
147	Preto	40_49	M		De 1 a 3 anos	Outra	1.0	0.0	Cura	Novo	Pul			Pul	Demanda Ambulatorial	Pos	N/realiz	Neg	N/realiz	Susp c/cavid	N/realiz	N/realiz	Neg	N	N	N	N	N	N	N	3.0	3.0	0.0		RHZ	N			Supervisionado	39.0	62.0	48.0	N/realiz	N
153	Branco	50_59	M		De 8 a 11 anos	Outra	1.0	0.0	Abandono	Novo	Pul			Pul	Urgencia / Emergencia	Pos	N/realiz			Susp TB			N/realiz		N	N	N	N	N	N	2.0	2.0	0.0	N	RHZ	N				0.0	0.0	52.0		N
170	Pardo	30_39	M		De 8 a 11 anos	Outra	1.0	0.0	Cura	Novo	Pul			Pul	Demanda Ambulatorial	Pos		Neg		Susp TB			Pos		S	N	N	N	S	N	11.0	0.0	0.0	N	RHZ	N			Auto-Administrado	0.0	0.0	38.0		N		Elucidacao Diagnostica
172	Pardo	30_39	M		De 1 a 3 anos	Desempregado	1.0	0.0	Abandono	Novo	Pul	Miliar		P+E	Elucidacao Diagn. em Internacao	Pos	N/realiz		N/realiz	Susp TB	N/realiz	N/realiz	Pos		S	N	N	N	S	N	0.0	0.0	0.0	N	RHZE	N			Auto-Administrado	0.0	0.0	36.0	N/realiz	S	SENS	TB Miliar
196	Branco	40_49	M		De 1 a 3 anos	Outra	1.0	0.0	Abandono	Novo	Pele			Ext	Urgencia / Emergencia	N/realiz	N/realiz	N/realiz	N/realiz	Normal	N/realiz	N/realiz	Neg	N	N	N	N	N	N	N	0.0	0.0	0.0	N	RHZ	S	OUTROS	Intolerancia/Toxicidade	Auto-Administrado	0.0	0.0	47.0	N/realiz	N
197	Branco	50_59	M		De 4 a 7 anos	Outra	2.0	0.0	Cura	Retrat apos falencia/resistencia	Pul			Pul	Demanda Ambulatorial	Pos	N/realiz	Neg	N/realiz	Susp c/cavid	N/realiz	N/realiz	N/realiz		N	N	S	N	N	N	0.0	0.0	0.0	N	RHZE	N			Supervisionado	0.0	0.0	51.0	N/realiz	N	TB R	Causas Sociais
210	Preto	60_69	F	N	De 1 a 3 anos	Outra	1.0	0.0	Cura	Novo	Pul			Pul	Demanda Ambulatorial	N/realiz	N/realiz	N/realiz	N/realiz	Susp c/cavid	N/realiz	N/realiz	Neg		N	N	N	N	N	N	2.0	2.0	0.0	N	RHZ	N			Auto-Administrado	0.0	0.0	66.0	N/realiz	N		Insuficiencia Respiratoria Aguda
214	Branco	30_39	M		De 4 a 7 anos	Outra	3.0	0.0	Abandono	Retr Aband	Pul			Pul	Demanda Ambulatorial	Pos	N/realiz	Pos	N/realiz	Susp TB	N/realiz	N/realiz	Neg		N	N	N	N	N	N	0.0	0.0	0.0		RHZE	N			Supervisionado	33.0	0.0	34.0	N/realiz	N	TB MR
218	Preto	15_19	M		De 8 a 11 anos	Outra	1.0	0.0	Cura	Novo	Pul			Pul	Demanda Ambulatorial	Pos	N/realiz	Neg	N/realiz	Susp TB	N/realiz		Neg		N	N	N	N	N	N	10.0	10.0	2.0	N	RHZ	N			Auto-Administrado	0.0	0.0	18.0	N/realiz	N
229		40_49	M					0.0	Abandono	Recidiva	Pul			Pul	Urgencia / Emergencia	Neg				Susp TB			Pos		S	N	N	N	N	N	0.0	0.0	0.0	Instit. Penal	RHZE	N				0.0	0.0	47.0		N		Insuficiencia Respiratoria Aguda
230	Pardo	50_59	M		De 4 a 7 anos	Outra	1.0	0.0	Cura	Novo	Pul			Pul	Urgencia / Emergencia	Pos	N/realiz	N/realiz	N/realiz	Susp TB	N/realiz	N/realiz	Neg		N	N	S	N	S	N	4.0	4.0	0.0	N	RHZ	N			Supervisionado	34.0	32.0	59.0	N/realiz	N		Caquexia
243		15_19	M			Outra		0.0	Abandono	Retr Aband	Pul			Pul	Urgencia / Emergencia	Pos	N/realiz	N/realiz	N/realiz	Susp TB	N/realiz		Neg		N	N	N	N	N	N	1.0	1.0	0.0		RHZ	N			Auto-Administrado	0.0	0.0	18.0	N/realiz	N
247	Pardo	30_39	M		De 4 a 7 anos	Desempregado	1.0	0.0	Cura	Novo	Pul			Pul	Elucidacao Diagn. em Internacao	Pos	N/realiz	N/realiz	N/realiz		N/realiz		N/realiz		N	N	N	N	N	N	0.0	0.0	0.0	N	RHZ	N			Auto-Administrado	0.0	0.0	35.0	N/realiz	N		Elucidacao Diagnostica
257	Branco	20_29	F	N	De 8 a 11 anos	Dona de Casa	1.0	0.0	Cura	Novo	Pul			Pul	Demanda Ambulatorial	Pos	N/realiz	N/realiz	N/realiz	Susp TB	N/realiz	N/realiz	Neg		N	N	N	N	N	N	3.0	1.0	0.0	N	RHZE	N			Auto-Administrado	0.0	0.0	25.0	N/realiz	N
283	Preto	30_39	M			Outra	1.0	0.0	Abandono	Novo	Pul	Ossea		P+E	Urgencia / Emergencia	Neg	Neg	Neg	Pos	Susp TB	Susp TB	N/realiz	Neg		N	N	N	N	N	N	0.0	0.0	0.0	N	RHZE	N			Auto-Administrado	0.0	0.0	30.0	N/realiz	N
284	Pardo	30_39	M		De 1 a 3 anos	Outra	1.0	0.0	Cura	Novo	Pul			Pul	Demanda Ambulatorial	Pos	N/realiz	N/realiz	N/realiz	Susp c/cavid	N/realiz	N/realiz	Neg		N	N	S	N	N	N	6.0	6.0	0.0	N	RHZ	N			Auto-Administrado	0.0	0.0	37.0	N/realiz	N
285	Branco	50_59	F	N			1.0	0.0	Cura	Novo	Ganglionar Periferica			Ext	Demanda Ambulatorial	N/realiz	Neg	N/realiz	Pos	Normal	N/realiz	N/realiz	Neg		N	N	N	N	N	N	0.0	0.0	0.0	N	RHZ	N			Auto-Administrado	0.0	0.0	55.0	Sugestivo TB	N
290	Branco	40_49	M		De 1 a 3 anos	Outra	1.0	0.0	Cura	Novo	Pul			Pul	Elucidacao Diagn. em Internacao	Neg	N/realiz	Neg	N/realiz	Susp TB	N/realiz	N/realiz	Neg		N	N	N	N	N	N	1.0	1.0	0.0	N	RHZ	N			Auto-Administrado	9.0	0.0	46.0	N/realiz	N		Elucidacao Diagnostica
297	Branco	30_39	M		De 8 a 11 anos	Outra		0.0	Cura	Recidiva	Pul			Pul	Demanda Ambulatorial	Pos	N/realiz	Neg	N/realiz	Susp c/cavid	N/realiz	N/realiz	Neg		N	N	N	N	N	N	5.0	5.0	1.0	N	RHZE	N			Auto-Administrado	0.0	0.0	32.0	N/realiz	N
299	Branco	30_39	F	N		Outra	1.0	0.0	Cura	Novo	Pul			Pul	Demanda Ambulatorial	Pos	N/realiz	Pos	N/realiz	Susp TB	N/realiz	N/realiz	Neg		N	N	N	N	N	N	4.0	4.0	1.0	N	RHZ	N			Supervisionado	24.0	42.0	32.0	N/realiz	N
300	Pardo	30_39	F			Desempregado	1.0	0.0	Cura	Novo	Pul			Pul	Demanda Ambulatorial	N/realiz	N/realiz		N/realiz	Susp TB		N/realiz	Neg		N	N	N	N	N	N	1.0	1.0	0.0		RHZE	N			Supervisionado	0.0	0.0	34.0	N/realiz	N	SENS
318	Branco	50_59	M		De 1 a 3 anos	Outra	1.0	0.0	Abandono	Novo	Pul			Pul	Demanda Ambulatorial	Pos	N/realiz	Neg	N/realiz	Susp TB	N/realiz	N/realiz	Neg		N	N	S	N	N	N	0.0	0.0	0.0		RHZ	N			Supervisionado	29.0	30.0	51.0	BAAR pos	N
326	Pardo	40_49	F	N	De 1 a 3 anos	Dona de Casa	1.0	0.0	Cura	Novo	Pul			Pul	Demanda Ambulatorial	Pos		Pos		Susp c/cavid			Neg		N	N	N	N	N	N	2.0	1.0	0.0	N	RHZ	S	OUTROS	Intolerancia/Toxicidade	Supervisionado	9.0	18.0	43.0		N
344	Preto	30_39	M		De 4 a 7 anos	Desempregado	1.0	0.0	Abandono	Novo	Pul			Pul		Pos				Susp TB					N	N	N	N	N	N	0.0	0.0	0.0	Instit. Penal	RHZ	N				0.0	0.0	31.0		N
345	Branco	20_29	M		De 8 a 11 anos	Outra		0.0	Abandono	Retr Aband	Pul			Pul	Demanda Ambulatorial	Neg	N/realiz	Pos	N/realiz	Susp c/cavid	N/realiz	N/realiz	Neg		N	N	N	N	N	N	7.0	7.0	6.0		MR	N			Supervisionado	21.0	26.0	23.0	N/realiz	N	TB MR	Nao Adesao ao Tratamento
355	Pardo	20_29	M		De 8 a 11 anos	Desempregado		0.0	Abandono	Recidiva	Pul			Pul	Demanda Ambulatorial	Pos		N/realiz					Neg		N	N	N	N	N	N	4.0	0.0	0.0	N	RHZE	N			Supervisionado	27.0	45.0	27.0		N
358	Branco	40_49	M		De 4 a 7 anos	Outra	1.0	0.0	Abandono	Novo	Pul			Pul	Demanda Ambulatorial	Pos	N/realiz	N/realiz	N/realiz	Susp TB	N/realiz	N/realiz	Pos		S	N	N	N	N	N	0.0	0.0	0.0	N	RHZ	N			Supervisionado	24.0	48.0	44.0	N/realiz	N
367		30_39	M			Outra	1.0	0.0	Cura	Novo	Pul	Pleural		P+E	Urgencia / Emergencia	Neg	N/realiz	N/realiz	N/realiz	Susp TB	N/realiz	N/realiz	Neg		N	N	S	N	N	N	11.0	0.0	0.0	N	RHZ	N			Auto-Administrado	0.0	0.0	38.0	N/realiz	N
394	Branco	50_59	M			Outra	1.0	0.0	Abandono	Novo	Pleural			Ext	Elucidacao Diagn. em Internacao	Neg				Susp TB			Neg		N	N	N	N	N	N	0.0	0.0	0.0	N	RHZ	N				0.0	0.0	59.0	Sugestivo TB	N		Elucidacao Diagnostica
410	Branco	30_39	M		De 4 a 7 anos	Outra	1.0	0.0	Abandono	Novo	Pul	Miliar	GANGLIONAR PERIFERICA	P+E	Elucidacao Diagn. em Internacao	Neg	And	Pos	N/realiz	Susp TB	N/realiz	N/realiz	Pos		S	N	N	N	N	N	4.0	0.0	0.0	N	RHZ	N			Auto-Administrado	24.0	48.0	31.0	N/realiz	N		Outros
432	Pardo	40_49	M		De 8 a 11 anos	Profissional de Saude		0.0	Cura	Retr Aband	Pul	Meningea		P+E	Elucidacao Diagn. em Internacao	Neg		Pos	Pos	Susp TB	Susp TB	N/realiz	Pos	S	S	N	N	N	N	N	0.0	0.0	0.0	N	OUTROS	N			Auto-Administrado	0.0	0.0	43.0	N/realiz	N	SENS	Aids
434	Branco	01_04	F	N	Nenhuma	Outra	1.0	0.0	Cura	Novo	Ossea			Ext	Elucidacao Diagn. em Internacao	N/realiz	N/realiz	N/realiz	N/realiz	N/realiz	Susp TB	N/realiz	N/realiz	N	N	N	N	N	N	N	4.0	4.0	0.0	N	RHZ	N			Auto-Administrado	22.0	111.0	2.0	N/realiz	N		Elucidacao Diagnostica
445		20_29	M		De 8 a 11 anos	Desempregado	1.0	0.0	Cura	Novo	Outras			Ext	Elucidacao Diagn. em Internacao	N/realiz	Pos	N/realiz	N/realiz	Normal	Outra Patologia	N/realiz	Pos	N	S	N	N	N	N	N	1.0	0.0	0.0	N	RHZ	N			Auto-Administrado	0.0	0.0	24.0	N/realiz	N		Elucidacao Diagnostica
453	Branco	40_49	M		De 4 a 7 anos	Desempregado		0.0	Cura	Retr Aband	Pul			Pul	Demanda Ambulatorial	Neg				Susp TB					N	N	S	N	N	N	0.0	0.0	0.0		RHZ	N				0.0	0.0	47.0		N		Causas Sociais
468	Preto	15_19	M		De 12 a 14 anos	Outra	1.0	0.0	Cura	Novo	Pleural	Outras		Ext	Elucidacao Diagn. em Internacao	Neg	Neg	N/realiz	Pos	Susp TB	N/realiz	N/realiz	Neg		N	N	N	N	N	N	3.0	3.0	0.0	N	RHZ	N			Supervisionado	24.0	42.0	18.0	Sugestivo TB	N		Elucidacao Diagnostica
479	Preto	40_49	M		De 4 a 7 anos	Outra	1.0	0.0	Cura	Novo	Pul			Pul	Urgencia / Emergencia	Pos	Neg	N/realiz	N/realiz	Susp c/cavid	N/realiz	N/realiz	Pos	N	S	N	N	S	N	N	3.0	0.0	0.0		RHZ	N			Auto-Administrado	0.0	0.0	40.0	N/realiz	N		Aids
485	Branco	20_29	M		De 8 a 11 anos	Outra		0.0	Cura	Retrat apos falencia/resistencia	Pul			Pul	Demanda Ambulatorial	Pos	N/realiz	Pos	N/realiz	Susp TB	N/realiz	N/realiz	Neg	S	N	N	N	N	N	N	3.0	3.0	0.0		MR	N			Supervisionado	37.0	86.0	24.0	N/realiz	N	TB MR
495		20_29	M		De 8 a 11 anos	Desempregado	1.0	0.0	Cura	Novo	Pul			Pul	Demanda Ambulatorial	N/realiz	N/realiz	N/realiz	N/realiz	Normal	N/realiz	N/realiz	Pos		S	N	N	N	N	N	4.0	3.0	0.0		OUTROS	N	OUTROS	Intolerancia/Toxicidade	Supervisionado	0.0	0.0	29.0	N/realiz	N		Elucidacao Diagnostica
496	Branco	40_49	M		De 4 a 7 anos	Outra	1.0	0.0	Cura	Novo	Pul	Miliar		P+E	Elucidacao Diagn. em Internacao	Neg	N/realiz	Pos	N/realiz	Susp TB	N/realiz	N/realiz	Pos		S	N	N	N	N	N	3.0	0.0	0.0	N	RHZ	N			Supervisionado	0.0	0.0	48.0	N/realiz	N	SENS	TB Miliar
498	Preto	10_14	M		De 1 a 3 anos	Outra	1.0	0.0	Cura	Novo	Pul			Pul	Elucidacao Diagn. em Internacao	Pos		Pos		Susp TB			Pos	S	S	N	N	N	N	N	0.0	0.0	0.0	N	RHZ	N			Supervisionado	24.0	60.0	12.0	N/realiz	N	SENS	Outros
503	Pardo	40_49	M		De 1 a 3 anos	Outra	1.0	0.0	Cura	Novo	Pul			Pul	Elucidacao Diagn. em Internacao	Pos	N/realiz	Neg	N/realiz	Susp TB	N/realiz	N/realiz	Neg	N	N	N	S	N	N	N	12.0	12.0	1.0	N	RHZ	N			Supervisionado	37.0	7.0	41.0	N/realiz	N		Insuficiencia Respiratoria Aguda
514	Preto	30_39	M		De 4 a 7 anos	Desempregado	1.0	0.0	Abandono	Novo	Pul			Pul	Demanda Ambulatorial	Pos	N/realiz	N/realiz	N/realiz	Susp c/cavid	N/realiz	N/realiz	N/realiz		N	N	N	N	N	N	2.0	2.0	0.0	Instit. Penal	RHZ	N			Supervisionado	14.0	0.0	33.0	N/realiz	N		Hemoptise
515	Branco	50_59	M		De 4 a 7 anos	Outra	1.0	0.0	Cura	Novo	Pul			Pul	Urgencia / Emergencia	Pos	N/realiz	N/realiz	N/realiz	Susp TB	N/realiz	N/realiz	N/realiz	N	N	N	N	N	N	N	1.0	1.0	0.0		RHZ	N			Auto-Administrado	0.0	0.0	57.0	N/realiz	N		Intolerancia Medicamentosa
537	Preto	50_59	M			Outra		0.0	Abandono	Recidiva	Pul			Pul	Demanda Ambulatorial	Neg	N/realiz	Pos	N/realiz	N/realiz	N/realiz	N/realiz	Pos	S	S	N	N	N	S	N	0.0	0.0	0.0		RHZE	N			Auto-Administrado	0.0	0.0	56.0	N/realiz	N	SENS	Insuficiencia Respiratoria Aguda
538	Preto	50_59	M			Outra	9.0	0.0	Abandono	Novo	Pul			Pul	Urgencia / Emergencia		N/realiz		N/realiz		N/realiz	N/realiz	Pos		S	N	N	N	N	N	0.0	0.0	0.0	N	RHZ	N			Auto-Administrado	0.0	0.0	54.0	N/realiz	N		Insuficiencia Respiratoria Aguda
539	Branco	20_29	F		De 8 a 11 anos	Outra	1.0	0.0	Abandono	Novo	Pul			Pul	Urgencia / Emergencia	Pos	N/realiz	N/realiz	N/realiz	Susp c/cavid	N/realiz	N/realiz	N/realiz	N	N	N	N	N	N	N	2.0	1.0	1.0	N	RHZ	N			Auto-Administrado	0.0	0.0	21.0	N/realiz	N	AND	Elucidacao Diagnostica
568	Branco	20_29	F	N	De 8 a 11 anos	Desempregado	1.0	0.0	Cura	Novo	Pul			Pul	Demanda Ambulatorial	Pos	N/realiz	N/realiz	N/realiz	Susp TB	N/realiz		Neg		N	N	N	N	N	N	1.0	1.0	0.0	N	RHZ	N			Supervisionado	18.0	76.0	25.0	N/realiz	N
570	Pardo	40_49	M		De 8 a 11 anos	Aposentado		0.0	Abandono	Retr Aband	Pul			Pul	Elucidacao Diagn. em Internacao	Pos	N/realiz	Pos	N/realiz	Susp TB	N/realiz	N/realiz	Pos		S	N	S	N	S	N	0.0	0.0	0.0	N	RHZE	N			Supervisionado	0.0	40.0	42.0	N/realiz	N	SENS	Aids
572	Branco	20_29	F	N	De 8 a 11 anos	Dona de Casa	1.0	0.0	Cura	Novo	Pul			Pul	Urgencia / Emergencia	Pos	N/realiz	N/realiz	N/realiz	Susp TB	N/realiz	N/realiz	Neg		N	N	N	N	N	N	4.0	4.0	0.0	N	RHZ	N			Supervisionado	19.0	34.0	25.0		N
576	Branco	20_29	F	N	De 4 a 7 anos	Dona de Casa	1.0	0.0	Cura	Novo	Pul			Pul	Demanda Ambulatorial	Neg	N/realiz	N/realiz	N/realiz	Outra Patologia	N/realiz	N/realiz	Neg		N	N	N	N	N	N	10.0	10.0	1.0		RHZ	N			Supervisionado	39.0	86.0	24.0	N/realiz	N
581	Pardo	30_39	M		De 4 a 7 anos	Desempregado		0.0	Cura	Retr Aband	Pul			Pul	Urgencia / Emergencia	Neg	N/realiz	N/realiz	N/realiz	N/realiz	N/realiz	N/realiz	Pos		S	N	N	N	N	N	0.0	0.0	0.0	Instit. Penal	OUTROS	N			Auto-Administrado	0.0	0.0	32.0	N/realiz	N		Caquexia
618	Preto	40_49	M		De 4 a 7 anos	Outra	2.0	10.0	Cura	Recidiva	Pul			Pul	Demanda Ambulatorial	Neg	N/realiz	Neg	N/realiz	Susp TB	N/realiz	N/realiz	Neg	N	N	N	S	N	N	N	5.0	5.0	1.0		RHZ	N			Supervisionado	40.0	80.0	43.0	N/realiz	N	SENS
643	Pardo	30_39	F	N	De 4 a 7 anos	Outra	1.0	0.0	Cura	Novo	Pul			Pul	Demanda Ambulatorial	Pos	N/realiz	N/realiz	N/realiz	Susp TB	N/realiz	N/realiz	Neg		N	N	N	N	N	N	4.0	1.0	1.0		RHZ	N			Auto-Administrado	0.0	0.0	32.0	N/realiz	N
644		40_49	M				1.0	0.0	Cura	Novo	Pul			Pul	Demanda Ambulatorial	Pos	N/realiz	Pos	N/realiz	Susp TB	N/realiz	N/realiz	Neg	N	N	N	N	N	N	N	3.0	3.0	0.0	N	RHZ	N			Supervisionado	9.0	35.0	45.0	N/realiz	N		Elucidacao Diagnostica
649		40_49	F			Outra		0.0	Cura	Recidiva	Pul			Pul	Demanda Ambulatorial	Pos	N/realiz	Pos	N/realiz	Susp c/cavid	N/realiz	N/realiz	Neg	S	N	N	N	N	S	N	0.0	0.0	0.0	N	MR	N			Supervisionado	42.0	144.0	44.0	N/realiz	N	TB MR
655	Pardo	20_29	M		De 8 a 11 anos	Outra	3.0	0.0	Cura	Retr Aband	Pul			Pul	Urgencia / Emergencia	Neg	N/realiz	Pos	N/realiz	Susp TB	N/realiz		Neg		N	N	S	N	N	N	3.0	3.0	0.0		RHZE	N			Supervisionado	24.0	101.0	24.0	N/realiz	N	SENS	Insuficiencia Respiratoria Aguda
661	Pardo	50_59	M		De 8 a 11 anos	Outra	1.0	0.0	Cura	Novo	Pul			Pul	Elucidacao Diagn. em Internacao	Neg	N/realiz	Neg	N/realiz	Susp TB	N/realiz	N/realiz	Pos	N	S	N	N	N	N	N	4.0	0.0	0.0		RHZ	N			Auto-Administrado	0.0	0.0	51.0	N/realiz	N		Aids
667	Pardo	20_29	M		Nenhuma	Outra		0.0	Abandono	Retr Aband	Pul			Pul	Urgencia / Emergencia	Pos	N/realiz	Pos	N/realiz	Susp TB	N/realiz	N/realiz	Pos		S	N	N	N	N	N	0.0	0.0	0.0		RHZ	N			Supervisionado	0.0	0.0	26.0	N/realiz	N	SENS	Aids
701		50_59	M					0.0	Cura	Retr Aband	Pul			Pul	Elucidacao Diagn. em Internacao	Neg				Susp TB		N/realiz	Pos	N	S	N	N	N	N	N	1.0	1.0	1.0	N	RHZ	N			Supervisionado	0.0	0.0	57.0	N/realiz	N		Elucidacao Diagnostica
702	Preto	20_29	M		De 4 a 7 anos	Outra	1.0	0.0	Abandono	Novo	Outras			Ext	Elucidacao Diagn. em Internacao	Neg	Neg	N/realiz	Neg	N/realiz	N/realiz	N/realiz	Pos		S	N	N	N	S	N	0.0	0.0	0.0	N	RHZ	N			Auto-Administrado	0.0	0.0	27.0	Sugestivo TB	N		Elucidacao Diagnostica
720	Branco	30_39	F		De 12 a 14 anos	Desempregado	3.0	0.0	Cura	Retr Aband	Pul			Pul	Demanda Ambulatorial	Pos	N/realiz	Pos	N/realiz	Susp TB	N/realiz	N/realiz	Neg		N	N	N	N	N	N	5.0	5.0	1.0	N	RHZE	N			Supervisionado	0.0	0.0	30.0	N/realiz	N		Insuficiencia Respiratoria Aguda
725	Preto	40_49	F	N	De 8 a 11 anos	Profissional de Saude	1.0	0.0	Cura	Novo	Pleural			Ext	Demanda Ambulatorial	N/realiz	N/realiz	N/realiz	N/realiz	Susp TB		N/realiz	N/realiz		N	N	N	N	N	N	0.0	0.0	0.0	N	RHZE	N			Auto-Administrado	0.0	0.0	46.0	Sugestivo TB	N
730	Preto	30_39	F	N	De 4 a 7 anos	Outra		0.0	Cura	Novo	Pul			Pul		N/realiz				Susp TB					N	N	N	S	N	N	5.0	0.0	0.0	N	RHZ	N			Supervisionado	0.0	0.0	36.0		N
751	Preto	30_39	M		De 4 a 7 anos	Outra	1.0	0.0	Cura	Novo	Pul			Pul	Elucidacao Diagn. em Internacao	Pos	N/realiz	N/realiz	N/realiz	Susp TB	N/realiz	N/realiz	Neg		N	N	N	N	N	N	20.0	20.0	0.0	Instit. Penal	RHZ	N			Supervisionado	60.0	120.0	34.0	N/realiz	N	TB R
752	Branco	30_39	M		De 4 a 7 anos	Outra		0.0	Abandono	Retr Aband	Pul			Pul	Urgencia / Emergencia	Pos		And		Susp TB					N	N	N	N	N	N	0.0	0.0	0.0	N	RHZ	N			Supervisionado	0.0	0.0	32.0		N		Caquexia
756	Preto	20_29	F	N	De 8 a 11 anos	Dona de Casa	1.0	0.0	Cura	Novo	Pul			Pul	Demanda Ambulatorial	Neg	N/realiz	Pos	N/realiz	Susp TB	N/realiz	N/realiz	N/realiz		N	N	N	N	N	N	0.0	0.0	0.0	Instit. Penal	RHZ	N			Auto-Administrado	0.0	0.0	24.0	N/realiz	N		Caquexia
759	Pardo	20_29	M		De 4 a 7 anos	Outra	1.0	0.0	Cura	Novo	Pul			Pul	Demanda Ambulatorial	Pos	N/realiz	N/realiz	N/realiz	Susp TB	N/realiz		Neg		N	N	N	N	S	N	6.0	6.0	1.0	N	RHZ	N			Supervisionado	40.0	80.0	21.0	N/realiz	N
762	Branco	15_19	F			Outra	1.0	0.0	Cura	Novo	Pul			Pul	Urgencia / Emergencia	N/realiz	N/realiz	N/realiz	N/realiz	Susp TB	N/realiz	N/realiz	Neg		N	N	N	N	N	N	3.0	3.0	1.0		RHZ	N			Supervisionado	24.0	32.0	16.0	N/realiz	N
770		15_19	F		De 8 a 11 anos	Outra	1.0	0.0	Cura	Novo	Pul			Pul	Demanda Ambulatorial	Pos	N/realiz	Pos	N/realiz	Susp c/cavid	N/realiz	N/realiz	Neg		N	N	N	N	N	N	1.0	1.0	0.0		RHZ	S	OUTROS	Resistencia Medicamentosa	Supervisionado	38.0	74.0	17.0	N/realiz	N	TB R
775	Preto	20_29	M		De 4 a 7 anos	Desempregado	1.0	0.0	Abandono	Novo	Pul			Pul	Elucidacao Diagn. em Internacao	Pos	N/realiz	N/realiz	N/realiz	Susp c/cavid	N/realiz	N/realiz	Neg		N	N	N	N	N	N	0.0	0.0	0.0	N	RHZ	N			Auto-Administrado	0.0	0.0	24.0	N/realiz	N		Elucidacao Diagnostica
777	Pardo	40_49	M		De 8 a 11 anos	Desempregado	1.0	0.0	Cura	Novo	Pul			Pul	Demanda Ambulatorial	Pos	N/realiz		N/realiz	Susp c/cavid		N/realiz	N/realiz		N	N	S	N	N	N	0.0	0.0	0.0		RHZ	N			Supervisionado	0.0	0.0	42.0	N/realiz	N	SENS	Insuficiencia Respiratoria Aguda
783	Preto	40_49	M		De 1 a 3 anos	Outra	1.0	0.0	Abandono	Novo	Pul			Pul	Demanda Ambulatorial	Pos	N/realiz	N/realiz		Susp TB	N/realiz	N/realiz	N/realiz		N	N	S	N	N	N	5.0	0.0	0.0	N	RHZ	N			Supervisionado	39.0	21.0	48.0	N/realiz	N
790	Pardo	20_29	M			Desempregado	9.0	0.0	Cura	Novo	Pul			Pul	Investigacao de Contatos								N/realiz		N	N	N	N	N	N	6.0	6.0	0.0		RHZ	N			Supervisionado	35.0	46.0	20.0		N
791	Branco	20_29	M		De 4 a 7 anos	Desempregado	1.0	0.0	Abandono	Novo	Pul			Pul	Demanda Ambulatorial	Pos	N/realiz	N/realiz	N/realiz	Susp c/cavid	N/realiz	N/realiz	Neg		N	N	N	N	N	N	2.0	2.0	0.0		RHZ	N			Auto-Administrado	0.0	0.0	27.0	N/realiz	N
794	Branco	30_39	F	N	De 4 a 7 anos	Outra		0.0	Cura	Recidiva	Pul			Pul	Demanda Ambulatorial	Pos	N/realiz	Pos	N/realiz	Susp TB	N/realiz		Pos		S	N	N	N	N	N	3.0	3.0	1.0	N	RHZE	N			Supervisionado	39.0	82.0	36.0	N/realiz	N		Elucidacao Diagnostica
808	Preto	30_39	M		De 4 a 7 anos	Outra		0.0	Cura	Recidiva	Meningea			Ext	Elucidacao Diagn. em Internacao	Neg	Pos	Neg	Neg			N/realiz	Pos		S	N	N	N	N	N	0.0	0.0	0.0		RHZE	N			Supervisionado	18.0	78.0	39.0	N/realiz	N		Elucidacao Diagnostica
819	Preto	20_29	M			Desempregado		0.0	Abandono	Recidiva	Pul			Pul	Busca Ativa em Instituicao	Pos	N/realiz		N/realiz	Susp TB	N/realiz	N/realiz	Neg		N	N	N	N	N	N	10.0	10.0	0.0	Instit. Penal	RHZE	N			Supervisionado	0.0	0.0	27.0	N/realiz	N
834	Branco	20_29	M			Outra	1.0	0.0	Cura	Novo	Pul			Pul	Demanda Ambulatorial	Pos	N/realiz	N/realiz	N/realiz	Susp TB	N/realiz	N/realiz	Neg		N	N	N	N	N	N	3.0	2.0	0.0	N	RHZ	N			Supervisionado	40.0	44.0	26.0	N/realiz	N
838	Pardo	20_29	M		De 4 a 7 anos	Desempregado	1.0	0.0	Cura	Novo	Pul			Pul	Demanda Ambulatorial	Pos	N/realiz	Pos	N/realiz	Susp c/cavid	N/realiz	N/realiz	Neg		N	N	N	N	S	N	3.0	0.0	0.0	N	RHZ	N			Supervisionado	0.0	0.0	23.0	N/realiz	N
857		50_59	M		De 8 a 11 anos		1.0	0.0	Cura	Novo	Pul			Pul	Demanda Ambulatorial	Pos		Pos				N/realiz	Neg		N	N	N	N	N	N	20.0	20.0	0.0	Instit. Penal	RHZ	N			Supervisionado	0.0	0.0	57.0		N	TB R
860		30_39	M		De 1 a 3 anos		1.0	0.0	Cura	Novo	Pul			Pul		Pos	N/realiz	Pos	N/realiz	N/realiz	N/realiz	N/realiz	Neg		N	N	N	N	N	N	17.0	12.0	0.0	Instit. Penal	RHZ	N			Supervisionado	0.0	0.0	33.0		N	TB R
880	Preto	30_39	M		De 8 a 11 anos	Outra		0.0	Cura	Retr Aband	Pul	Meningea		P+E	Elucidacao Diagn. em Internacao	N/realiz	N/realiz	Pos	N/realiz	Susp TB	N/realiz	N/realiz	Pos	S	S	N	N	N	N	N	5.0	5.0	0.0		OUTROS	S	MR	Intolerancia/Toxicidade	Supervisionado	0.0	57.0	33.0	N/realiz	N	TB MR	Meningite
901	Pardo	20_29	F	N	De 4 a 7 anos	Desempregado	1.0	0.0	Cura	Novo	Pul			Pul	Urgencia / Emergencia	Pos	N/realiz	N/realiz	N/realiz	Susp TB	N/realiz	N/realiz	Neg		N	N	N	N	N	N	3.0	3.0	0.0	N	RHZ	N			Supervisionado	35.0	36.0	23.0	N/realiz	N		Causas Sociais
906		40_49	M		De 4 a 7 anos	Outra	1.0	0.0	Abandono	Novo	Pul			Pul	Demanda Ambulatorial	Pos				N/realiz			Neg		N	N	N	N	N	N	0.0	0.0	0.0	N	RHZ	N				31.0	0.0	43.0		N
910		40_49	M		De 4 a 7 anos	Aposentado		0.0	Cura	Recidiva	Pul			Pul	Demanda Ambulatorial	Pos	N/realiz	N/realiz	N/realiz	N/realiz	N/realiz	N/realiz	Neg		N	N	N	N	N	N	1.0	1.0	0.0		OUTROS	N			Supervisionado	60.0	100.0	45.0	N/realiz	N	TB MR	Causas Sociais
914	Branco	40_49	M		De 8 a 11 anos	Outra	1.0	0.0	Cura	Novo	Pul			Pul	Demanda Ambulatorial	Pos	N/realiz	N/realiz	N/realiz	Susp TB	N/realiz	N/realiz	Neg		N	N	N	N	N	N	0.0	0.0	0.0	N	RHZ	N			Supervisionado	26.0	32.0	41.0	N/realiz	N
922		20_29	F	N	De 8 a 11 anos	Desempregado	1.0	0.0	Cura	Novo	Pul			Pul	Demanda Ambulatorial	Pos				Susp TB			Neg		N	N	N	N	N	N	1.0	1.0	0.0	N	RHZ	N				0.0	0.0	27.0		N
923	Branco	20_29	M		De 1 a 3 anos	Outra	1.0	0.0	Cura	Novo	Pul			Pul	Demanda Ambulatorial	Pos	N/realiz	N/realiz	N/realiz	Susp TB	N/realiz	N/realiz	Neg		N	N	N	N	N	N	3.0	3.0	0.0	N	RHZ	N			Supervisionado	39.0	93.0	22.0	N/realiz	N
935	Branco	40_49	M		De 8 a 11 anos	Outra	1.0	0.0	Cura	Novo	Pul			Pul	Busca Ativa na Comunidade	Pos	N/realiz	N/realiz	N/realiz	Susp c/cavid	N/realiz		Neg		N	N	N	N	N	N	4.0	4.0	1.0	N	RHZ	N			Supervisionado	42.0	78.0	41.0	N/realiz	N
938	Pardo	40_49	M		De 4 a 7 anos	Desempregado	2.0	4.0	Cura	Recidiva	Pul			Pul	Busca Ativa na Comunidade	Pos	N/realiz	N/realiz	N/realiz	N/realiz	N/realiz	N/realiz	Neg		N	N	N	N	N	N	1.0	1.0	0.0	N	RHZ	N			Supervisionado	43.0	67.0	44.0	N/realiz	N
952	Branco	50_59	M		De 4 a 7 anos	Outra	1.0	0.0	Cura	Novo	Pul			Pul	Urgencia / Emergencia	Pos	N/realiz	N/realiz	N/realiz	Susp TB	N/realiz	N/realiz	Neg		N	S	N	N	N	N	3.0	3.0	0.0	N	RHZ	N			Auto-Administrado	0.0	0.0	54.0	N/realiz	N
953	Branco	60_69	M		De 8 a 11 anos	Outra	1.0	0.0	Cura	Novo	Pul			Pul	Demanda Ambulatorial	Pos	N/realiz	N/realiz	N/realiz	Susp TB	N/realiz	N/realiz	Neg		N	N	S	N	N	N	1.0	1.0	0.0	N	RHZ	N			Auto-Administrado	0.0	0.0	60.0	N/realiz	N
964	Pardo	20_29	F	N	De 8 a 11 anos	Dona de Casa	9.0	0.0	Cura	Novo	Pul			Pul	Urgencia / Emergencia	Pos	N/realiz	Pos	N/realiz	Susp TB	N/realiz	N/realiz	Neg		N	N	N	N	N	N	13.0	13.0	0.0	N	RHZ	S	RHZE		Auto-Administrado	0.0	0.0	21.0	N/realiz	N
965	Pardo	30_39	F	N	De 4 a 7 anos	Outra	1.0	0.0	Cura	Novo	Pul			Pul	Urgencia / Emergencia	Pos	N/realiz	Pos	N/realiz	Susp TB	N/realiz	N/realiz	Neg		N	S	N	N	N	N	4.0	4.0	0.0	N	RHZ	N			Supervisionado	8.0	159.0	36.0	N/realiz	N	SENS
971	Branco	50_59	M		De 4 a 7 anos	Outra	1.0	0.0	Cura	Novo	Pul			Pul	Demanda Ambulatorial	Pos	N/realiz	N/realiz	N/realiz	Susp TB	N/realiz	N/realiz	Neg		N	N	S	N	N	N	0.0	0.0	0.0	N	RHZ	N			Auto-Administrado	0.0	0.0	56.0	N/realiz	N
976	Preto	20_29	M		De 8 a 11 anos	Outra		0.0	Cura	Retr Aband	Pul			Pul	Urgencia / Emergencia	Pos	N/realiz	Neg	N/realiz	Susp TB	N/realiz		Neg		N	N	N	N	N	N	7.0	7.0	0.0	N	RHZE	N			Supervisionado	43.0	91.0	24.0	N/realiz	N
978	Branco	40_49	M		De 8 a 11 anos	Outra	1.0	0.0	Cura	Novo	Pul			Pul	Demanda Ambulatorial	Pos	N/realiz	N/realiz	N/realiz	Susp TB	N/realiz	N/realiz	Neg		N	S	N	N	N	N	2.0	2.0	0.0	N	RHZ	N			Supervisionado	0.0	0.0	49.0	N/realiz	N		Insuficiencia Respiratoria Aguda
986		20_29	F	N	De 8 a 11 anos	Dona de Casa	1.0	0.0	Cura	Novo	Pul			Pul	Demanda Ambulatorial	Pos	N/realiz	Pos	N/realiz	Susp TB	N/realiz	N/realiz	Neg		N	N	N	N	N	N	2.0	2.0	0.0	N	RHZ	N				29.0	14.0	24.0	N/realiz	N
989	Branco	50_59	M		De 8 a 11 anos	Aposentado	1.0	0.0	Cura	Novo	Intestinal			Ext	Elucidacao Diagn. em Internacao	N/realiz	N/realiz	N/realiz	N/realiz	Normal		N/realiz	Pos		S	N	N	N	N	N	1.0	1.0	0.0	N	RHZ	N			Supervisionado	18.0	14.0	58.0	Sugestivo TB	N
991	Branco	40_49	F	N	De 8 a 11 anos	Outra	1.0	0.0	Cura	Novo	Oftalmica			Ext	Demanda Ambulatorial	N/realiz	N/realiz	N/realiz	N/realiz	Normal	N/realiz	N/realiz	N/realiz		N	N	N	N	N	N	3.0	3.0	0.0	N	RHZ	N			Auto-Administrado	0.0	0.0	44.0	N/realiz	N
993	Branco	20_29	M		De 8 a 11 anos	Outra	1.0	0.0	Cura	Novo	Pul			Pul	Demanda Ambulatorial	Neg	N/realiz	Neg	N/realiz	Susp c/cavid	N/realiz	N/realiz	Neg		N	N	N	N	N	N	0.0	0.0	0.0	N	RHZ	N			Supervisionado	24.0	48.0	20.0	N/realiz	N
994	Branco	30_39	F	N	De 8 a 11 anos	Outra	1.0	0.0	Cura	Novo	Pleural			Ext	Demanda Ambulatorial	N/realiz	N/realiz	N/realiz	N/realiz	N/realiz	N/realiz	N/realiz	Neg		N	N	N	N	N	N	1.0	0.0	0.0	N	RHZ	N			Supervisionado	24.0	46.0	30.0	Sugestivo TB	N
995	Branco	20_29	M		De 8 a 11 anos	Outra	1.0	0.0	Cura	Novo	Pul			Pul	Demanda Ambulatorial	Neg	N/realiz	Neg	N/realiz	Susp TB	N/realiz	N/realiz	Neg		N	N	N	N	N	N	2.0	2.0	0.0	N	RHZ	N			Supervisionado	42.0	40.0	27.0	N/realiz	N
996	Pardo	15_19	M		De 4 a 7 anos	Outra	1.0	0.0	Cura	Novo	Pul			Pul	Demanda Ambulatorial	Pos	N/realiz	Neg	N/realiz	Susp TB	N/realiz	N/realiz	Neg		N	N	N	N	N	N	4.0	4.0	0.0	N	RHZ	N			Supervisionado	40.0	124.0	19.0	N/realiz	N
1004		50_59	M		De 4 a 7 anos	Desempregado	1.0	0.0	Cura	Novo	Pul			Pul	Urgencia / Emergencia	N/realiz	N/realiz	N/realiz	N/realiz	Susp TB	N/realiz	N/realiz	Neg		N	N	S	N	N	N	4.0	4.0	0.0	N	RHZ	N			Supervisionado	0.0	0.0	50.0	N/realiz	N
1005	Pardo	20_29	M		De 8 a 11 anos	Outra	1.0	0.0	Abandono	Novo	Miliar			Ext	Demanda Ambulatorial	Neg	N/realiz	Neg	N/realiz	Susp TB	N/realiz		Pos		S	N	N	N	N	N	0.0	0.0	0.0		RHZ	N			Supervisionado	0.0	0.0	26.0		N
1012		20_29	M		De 4 a 7 anos	Outra	1.0	0.0	Cura	Novo	Pul			Pul	Demanda Ambulatorial	Pos		N/realiz		Susp TB			N/realiz		N	N	N	N	N	N	1.0	1.0	0.0	N	RHZ	N			Auto-Administrado	0.0	0.0	25.0		N
1021		20_29	M		De 8 a 11 anos	Outra	1.0	0.0	Cura	Novo	Pul			Pul	Urgencia / Emergencia	Pos	N/realiz	N/realiz	N/realiz	Susp TB	N/realiz	N/realiz	Neg		N	S	N	N	N	N	7.0	7.0	0.0	Instit. Penal	RHZ	N			Supervisionado	32.0	93.0	26.0	N/realiz	N
1024	Pardo	20_29	M		De 8 a 11 anos	Outra	9.0	0.0	Cura	Novo	Pul			Pul	Demanda Ambulatorial	Pos	N/realiz	N/realiz	N/realiz	Susp TB	N/realiz		N/realiz		N	N	N	N	N	N	3.0	1.0	0.0	N	RHZ	N			Supervisionado	0.0	0.0	22.0	N/realiz	N
1029	Branco	20_29	M		De 8 a 11 anos	Outra	1.0	0.0	Cura	Novo	Pleural			Ext	Urgencia / Emergencia	Neg	Pos	N/realiz	N/realiz	Susp TB	N/realiz	N/realiz	Neg		N	N	N	N	N	N	2.0	2.0	0.0	N	RHZ	N			Supervisionado	34.0	68.0	21.0	N/realiz	N		Insuficiencia Respiratoria Aguda
1032	Branco	50_59	M			Desempregado	1.0	0.0	Cura	Novo	Pul			Pul	Urgencia / Emergencia	Neg				Susp TB			N/realiz		N	S	N	N	N	N	2.0	2.0	2.0		RHZ	N				0.0	0.0	51.0		N
1039	Branco	60_69	M		De 8 a 11 anos	Outra	1.0	0.0	Cura	Novo	Meningea			Ext	Urgencia / Emergencia	Neg	N/realiz	Neg	Neg	Normal			Neg		N	N	N	N	N	N	2.0	2.0	0.0	N	RHZ	N			Auto-Administrado	0.0	0.0	63.0		N
1041	Branco	Maior de 80 anos	M		De 4 a 7 anos	Aposentado	1.0	0.0	Cura	Novo	Pul			Pul	Investigacao de Contatos	Neg	N/realiz	Neg	N/realiz	Susp TB	N/realiz		Neg		N	N	N	S	N	N	170.0	170.0	0.0	Asilo	RHZ	N			Supervisionado	60.0	120.0	80.0		N
1048	Pardo	20_29	F	N	De 8 a 11 anos	Profissional de Saude	1.0	0.0	Cura	Novo	Pul			Pul	Urgencia / Emergencia	Pos				Susp TB			Neg		N	N	N	N	N	N	5.0	0.0	0.0	N	RHZ	N				21.0	22.0	23.0		N		Outros
1055	Branco	40_49	M		De 4 a 7 anos	Outra		0.0	Cura	Novo	Pul			Pul	Urgencia / Emergencia	Pos	N/realiz	N/realiz	N/realiz	Susp TB	N/realiz	N/realiz	Neg		N	N	N	N	N	N	4.0	4.0	0.0	N	RHZ	N			Supervisionado	35.0	64.0	41.0	N/realiz	N
1061	Branco	70_79	M		De 4 a 7 anos	Aposentado	1.0	0.0	Cura	Novo	Pul			Pul	Demanda Ambulatorial	Neg	N/realiz	N/realiz	N/realiz	Susp TB	N/realiz	N/realiz	Neg		N	N	N	N	N	N	2.0	1.0	0.0	N	RHZ	N			Supervisionado	24.0	0.0	70.0	N/realiz	N
1062	Pardo	40_49	F	N	De 1 a 3 anos	Dona de Casa	1.0	0.0	Cura	Novo	Pul			Pul	Demanda Ambulatorial	Pos	N/realiz	N/realiz	N/realiz	Susp TB	N/realiz	N/realiz	Neg		N	N	N	N	N	N	5.0	3.0	0.0	N	RHZ	N			Auto-Administrado	0.0	0.0	42.0	N/realiz	N
1067		50_59	M				1.0	0.0	Cura	Novo	Pul			Pul	Urgencia / Emergencia	Pos				Susp TB					N	N	N	N	N	N	1.0	1.0	1.0	N	RHZ	N				0.0	0.0	55.0		N
1070	Branco	50_59	F	N	De 8 a 11 anos	Outra	1.0	0.0	Cura	Novo	Pleural			Ext	Demanda Ambulatorial	N/realiz	Neg	N/realiz	N/realiz	Susp TB	N/realiz	N/realiz	N/realiz		N	N	N	N	N	N	6.0	6.0	0.0	N	RHZ	S	OUTROS	Intolerancia/Toxicidade	Supervisionado	24.0	17.0	56.0	Sugestivo TB	N		Elucidacao Diagnostica
1071	Branco	20_29	M		De 8 a 11 anos	Desempregado	1.0	0.0	Cura	Novo	Pul			Pul	Demanda Ambulatorial	Pos	N/realiz	N/realiz	N/realiz	Susp TB	N/realiz	N/realiz	Neg		N	N	N	N	N	N	3.0	3.0	0.0	N	RHZ	N			Supervisionado	38.0	38.0	23.0	N/realiz	N
1074	Branco	40_49	M		De 4 a 7 anos	Outra	1.0	0.0	Cura	Novo	Pul	Miliar		P+E	Urgencia / Emergencia	N/realiz	N/realiz	N/realiz	N/realiz	Susp TB	N/realiz	N/realiz	Neg		N	N	N	N	N	N	2.0	0.0	0.0	N	RHZ	N			Auto-Administrado	10.0	0.0	41.0	N/realiz	N
1075	Pardo	70_79	M		De 4 a 7 anos	Outra	1.0	0.0	Cura	Novo	Pul			Pul	Demanda Ambulatorial	Pos	N/realiz	Pos	N/realiz	Susp TB	N/realiz	N/realiz	N/realiz		N	N	N	N	N	N	4.0	4.0	0.0	N	RHZ	S	RHZE		Auto-Administrado	0.0	0.0	75.0	N/realiz	N
1077		20_29	M		De 8 a 11 anos	Desempregado	1.0	0.0	Cura	Novo	Pul			Pul	Demanda Ambulatorial	Pos	N/realiz	Pos	N/realiz	Susp c/cavid	N/realiz	N/realiz	Neg		N	N	N	N	N	N	2.0	2.0	0.0	N	RHZ	N			Supervisionado	43.0	54.0	24.0	N/realiz	N
1088	Pardo	20_29	F	N	De 8 a 11 anos	Outra	1.0	0.0	Cura	Novo	Ganglionar Periferica			Ext	Demanda Ambulatorial	N/realiz	N/realiz	N/realiz	N/realiz	N/realiz	N/realiz	N/realiz	Neg		N	N	N	N	N	N	0.0	0.0	0.0	N	RHZ	N			Auto-Administrado	0.0	0.0	22.0	N/realiz	N
1094	Branco	20_29	M		De 1 a 3 anos	Outra	1.0	0.0	Cura	Novo	Pul			Pul	Urgencia / Emergencia	Neg	N/realiz	N/realiz	N/realiz	Susp TB	N/realiz	N/realiz	Neg		N	N	N	N	N	N	3.0	0.0	0.0	N	RHZ	N			Supervisionado	0.0	0.0	28.0	N/realiz	N		Insuficiencia Respiratoria Aguda
1097		50_59	M		De 4 a 7 anos	Aposentado	1.0	0.0	Cura	Novo	Pul			Pul	Demanda Ambulatorial	Pos		N/realiz		Susp TB			Neg		N	N	S	N	N	N	5.0	3.0	0.0	N	RHZ	N			Supervisionado	58.0	121.0	59.0		N
1101	Branco	40_49	M		De 8 a 11 anos	Aposentado	1.0	0.0	Abandono	Novo	Pul			Pul	Demanda Ambulatorial	Neg	N/realiz	Neg	N/realiz	Susp TB	N/realiz	N/realiz	Pos		S	N	N	N	N	N	0.0	0.0	0.0	N	RHZ	N			Auto-Administrado	0.0	0.0	47.0	N/realiz	N
1102		60_69	M			Outra	1.0	0.0	Cura	Novo	Pul			Pul	Demanda Ambulatorial	Pos				Susp c/cavid			Neg		N	N	S	N	N	N	10.0	0.0	0.0	N	RHZ	N				0.0	0.0	67.0		N
1105		40_49	M		De 1 a 3 anos	Outra	1.0	0.0	Cura	Novo	Pul			Pul	Urgencia / Emergencia	Pos	N/realiz	N/realiz	N/realiz	Susp TB	N/realiz	N/realiz	Neg		N	N	N	N	N	N	1.0	1.0	0.0	N	RHZ	N				0.0	0.0	46.0	N/realiz	N
1107	Pardo	Menor de 1 ano	F	N	De 8 a 11 anos	Outra	1.0	0.0	Cura	Novo	Pul			Pul	Urgencia / Emergencia	Pos	N/realiz	N/realiz	N/realiz	N/realiz	N/realiz	N/realiz	Neg		N	N	N	N	N	N	8.0	1.0	0.0	N	RHZ	N			Supervisionado	41.0	74.0	0.0	N/realiz	N
1108	Branco	20_29	M		De 8 a 11 anos	Desempregado	1.0	0.0	Cura	Novo	Pul			Pul	Urgencia / Emergencia	Pos	N/realiz	N/realiz	N/realiz	Susp TB	N/realiz	N/realiz	Neg		N	N	N	N	N	N	2.0	2.0	0.0	N	RHZ	N			Supervisionado	36.0	85.0	22.0	N/realiz	N
1125	Pardo	20_29	M		De 8 a 11 anos	Desempregado	1.0	0.0	Cura	Novo	Pleural			Ext	Demanda Ambulatorial	Neg	N/realiz	N/realiz	N/realiz	Susp TB	N/realiz		Neg		N	N	N	N	N	N	3.0	3.0	0.0	N	RHZ	N			Supervisionado	43.0	120.0	28.0	BAAR pos	N
1127	Branco	20_29	F	N	De 8 a 11 anos	Profissional de Saude	1.0	0.0	Cura	Novo	Pul			Pul	Demanda Ambulatorial	Neg	N/realiz	N/realiz	N/realiz	Susp TB	N/realiz	N/realiz	Neg		N	N	N	N	N	N	2.0	2.0	0.0	N	RHZ	N			Auto-Administrado	0.0	0.0	29.0	Sugestivo TB	N
1130	Branco	40_49	F	N	De 8 a 11 anos	Outra	1.0	0.0	Cura	Novo	Pul			Pul	Demanda Ambulatorial	Neg	N/realiz	N/realiz	N/realiz	Susp c/cavid	N/realiz	N/realiz	Neg		N	N	N	N	N	N	2.0	0.0	0.0	N	RHZ	N			Supervisionado	29.0	180.0	48.0	N/realiz	N
1133	Preto	15_19	M		De 8 a 11 anos	Outra	1.0	0.0	Cura	Novo	Pul			Pul	Urgencia / Emergencia	Pos	N/realiz	N/realiz	N/realiz	Susp TB	N/realiz	N/realiz	Neg		N	N	N	N	N	N	6.0	6.0	0.0	N	RHZ	N			Supervisionado	37.0	44.0	17.0	N/realiz	N
1152	Branco	50_59	F	N	De 4 a 7 anos	Dona de Casa	1.0	0.0	Cura	Novo	Ganglionar Periferica			Ext	Elucidacao Diagn. em Internacao	N/realiz	N/realiz	N/realiz	N/realiz	Normal	N/realiz	N/realiz	Neg		N	N	N	N	N	N	0.0	0.0	0.0	N	RHZ	N			Auto-Administrado	0.0	0.0	56.0	Sugestivo TB	N
1153	Pardo	30_39	M		De 4 a 7 anos	Outra	1.0	0.0	Cura	Novo	Pul			Pul	Demanda Ambulatorial	Pos	N/realiz	N/realiz	N/realiz	Susp TB	N/realiz	N/realiz	N/realiz		N	N	N	N	N	N	0.0	0.0	0.0	N	RHZ	N			Supervisionado	0.0	50.0	38.0	N/realiz	N		Insuficiencia Respiratoria Aguda
1162	Branco	40_49	F	N	De 1 a 3 anos	Desempregado	1.0	0.0	Cura	Novo	Pul			Pul	Demanda Ambulatorial	Pos	N/realiz	N/realiz	N/realiz	Susp TB	N/realiz	N/realiz	Neg		N	S	N	N	N	N	1.0	1.0	0.0	N	RHZ	N			Supervisionado	34.0	48.0	49.0	N/realiz	N
1170	Pardo	20_29	M		De 8 a 11 anos	Outra	1.0	0.0	Cura	Novo	Pul			Pul	Demanda Ambulatorial	Pos							Neg		N	N	N	N	N	N	0.0	0.0	0.0	N	RHZ	N			Supervisionado	24.0	36.0	20.0		N
1171	Branco	30_39	F	N	De 8 a 11 anos	Dona de Casa	1.0	0.0	Cura	Novo	Pul			Pul	Urgencia / Emergencia	Neg	N/realiz	N/realiz	N/realiz	Susp TB	N/realiz		Neg		N	N	N	N	N	N	3.0	3.0	0.0	N	RHZ	N			Auto-Administrado	0.0	0.0	32.0	BAAR pos	N
1197		30_39	F	N	De 8 a 11 anos	Outra	1.0	0.0	Cura	Novo	Pul			Pul	Investigacao de Contatos	Neg	N/realiz	N/realiz	N/realiz	Susp c/cavid			Neg		N	N	N	N	N	N	4.0	4.0	1.0	N	RHZ	N			Supervisionado	59.0	134.0	33.0		N
1202	Pardo	30_39	M		De 4 a 7 anos	Desempregado	2.0	17.0	Abandono	Recidiva	Pul			Pul	Elucidacao Diagn. em Internacao	N/realiz	N/realiz	N/realiz	N/realiz	Susp TB	N/realiz	N/realiz	Pos		S	N	N	N	N	N	2.0	2.0	0.0	N	RHZ	S	OUTROS	Outro Motivo	Supervisionado	41.0	155.0	39.0	N/realiz	N		Elucidacao Diagnostica
1203	Branco	30_39	M		De 4 a 7 anos	Aposentado	1.0	0.0	Cura	Novo	Pul			Pul	Demanda Ambulatorial	Pos				Susp TB			Neg		N	N	N	N	N	N	0.0	0.0	0.0	N	RHZ	N			Supervisionado	24.0	36.0	37.0		N
1206	Branco	20_29	M		De 4 a 7 anos		1.0	0.0	Cura	Novo	Pul			Pul	Demanda Ambulatorial	Pos							Neg		N	N	N	N	N	N	1.0	1.0	0.0	N	RHZ	N			Supervisionado	28.0	38.0	24.0		N
1213	Branco	60_69	M		De 8 a 11 anos	Outra	1.0	0.0	Cura	Novo	Pul			Pul	Urgencia / Emergencia	N/realiz				Susp TB			Neg		N	N	N	N	N	N	2.0	2.0	0.0	N	RHZ	N			Supervisionado	63.0	123.0	61.0		N
1214	Amarelo	40_49	F	N	De 8 a 11 anos	Dona de Casa	1.0	0.0	Cura	Novo	Pul			Pul	Demanda Ambulatorial	Pos	N/realiz	Pos	N/realiz	Susp TB	N/realiz	N/realiz	Neg		N	N	N	N	N	N	5.0	5.0	0.0	N	RHZ	N				0.0	0.0	46.0	N/realiz	N
1220		20_29	M			Outra	1.0	0.0	Cura	Novo	Pul			Pul	Demanda Ambulatorial	Pos	N/realiz	N/realiz	N/realiz	N/realiz	N/realiz	N/realiz	Neg		N	N	S	N	N	N	5.0	5.0	0.0	N	RHZ	N			Supervisionado	36.0	74.0	21.0	N/realiz	N
1224	Pardo	60_69	M		De 1 a 3 anos	Aposentado	1.0	0.0	Cura	Novo	Miliar			Ext	Demanda Ambulatorial	N/realiz	Neg	N/realiz	N/realiz	Susp TB	N/realiz	N/realiz	Neg		N	S	S	N	N	N	0.0	0.0	0.0	N	RHZ	N			Auto-Administrado	0.0	0.0	60.0	Sugestivo TB	N
1229		20_29	M		De 8 a 11 anos	Outra	1.0	0.0	Cura	Novo	Pul			Pul	Elucidacao Diagn. em Internacao	Pos		Pos		Susp TB			Neg		N	N	N	N	N	N	3.0	3.0	1.0	N	RHZ	N			Auto-Administrado	0.0	0.0	25.0		N	SENS
1232	Preto	20_29	F	N	De 8 a 11 anos	Outra	1.0	0.0	Cura	Novo	Pul			Pul	Demanda Ambulatorial	Pos	N/realiz	N/realiz	N/realiz	Susp c/cavid	N/realiz	N/realiz	Neg		N	N	N	N	N	N	3.0	1.0	0.0	N	OUTROS	N			Supervisionado	34.0	116.0	23.0	N/realiz	N		Hemoptise
1243	Pardo	30_39	M		De 4 a 7 anos	Outra	1.0	0.0	Cura	Novo	Pul			Pul	Demanda Ambulatorial	Pos	N/realiz	N/realiz	N/realiz	Susp TB	N/realiz	N/realiz	Neg		N	N	N	N	N	N	0.0	0.0	0.0		RHZ	N			Auto-Administrado	0.0	0.0	31.0	N/realiz	N
1250		15_19	F	N	De 4 a 7 anos	Outra	1.0	0.0	Cura	Novo	Pul			Pul	Investigacao de Contatos	Pos	N/realiz	Pos	N/realiz	Susp c/cavid	N/realiz	N/realiz	Neg		N	N	N	N	N	N	4.0	4.0	0.0	N	RHZ	N			Supervisionado	12.0	71.0	15.0	N/realiz	N
1252		40_49	F	N	De 8 a 11 anos	Outra	1.0	0.0	Cura	Novo	Pul			Pul	Urgencia / Emergencia	Pos	N/realiz	Pos	N/realiz	Susp c/cavid	N/realiz	N/realiz	Neg		N	N	N	N	N	N	5.0	5.0	0.0	N	RHZ	N			Supervisionado	25.0	68.0	45.0	N/realiz	N
1254	Pardo	70_79	M		De 4 a 7 anos	Outra	2.0	0.0	Cura	Recidiva	Pul			Pul	Demanda Ambulatorial	Neg	N/realiz	N/realiz	N/realiz	N/realiz	N/realiz	N/realiz	Neg		N	N	N	N	N	N	20.0	15.0	0.0	N	RHZE	N				0.0	0.0	74.0	N/realiz	N
1256		20_29	M		De 8 a 11 anos	Outra	1.0	0.0	Cura	Novo	Pul			Pul	Urgencia / Emergencia	Pos	N/realiz	N/realiz	N/realiz	Susp c/cavid	N/realiz	N/realiz	Neg		N	N	N	N	N	N	0.0	0.0	0.0	N	RHZ	N			Supervisionado	25.0	82.0	25.0	N/realiz	N
1257		20_29	M		De 1 a 3 anos	Outra	1.0	0.0	Abandono	Novo	Pul			Pul	Demanda Ambulatorial	Neg	N/realiz	Pos	N/realiz	Normal	N/realiz	N/realiz	Neg		N	N	N	N	N	N	6.0	0.0	0.0	N	RHZ	N			Supervisionado	8.0	13.0	25.0	N/realiz	N
1263	Amarelo	Maior de 80 anos	F	N	De 8 a 11 anos	Dona de Casa	1.0	0.0	Cura	Novo	Pul			Pul	Demanda Ambulatorial	Neg	N/realiz	Pos	N/realiz	Susp c/cavid	N/realiz	N/realiz	N/realiz		N	N	N	N	N	N	6.0	6.0	0.0	N	RHZ	N			Supervisionado	42.0	80.0	82.0	N/realiz	N
1267		20_29	M		De 4 a 7 anos		1.0	0.0	Cura	Novo	Pul			Pul	Demanda Ambulatorial	Neg	N/realiz	Neg	N/realiz	Susp TB	N/realiz	N/realiz	Neg		N	N	N	N	N	N	7.0	1.0	0.0	N	RHZ	N			Supervisionado	0.0	50.0	26.0	N/realiz	N
1273		70_79	M		De 4 a 7 anos	Aposentado	2.0	24.0	Cura	Recidiva	Pul			Pul	Demanda Ambulatorial	Neg	N/realiz	Pos	N/realiz	Susp TB	N/realiz	N/realiz	Neg		N	N	N	N	N	N	3.0	1.0	0.0	N	RHZE	N			Supervisionado	20.0	87.0	73.0	N/realiz	N
1279		70_79	F	N	De 4 a 7 anos	Aposentado	1.0	0.0	Cura	Novo	Pul			Pul	Urgencia / Emergencia	Neg	N/realiz	Pos	N/realiz	Susp TB	N/realiz	N/realiz	Neg		N	S	N	N	N	N	2.0	2.0	0.0	N	RHZ	N			Supervisionado	19.0	71.0	79.0	N/realiz	N
1281		40_49	F	N			1.0	0.0	Cura	Novo	Outras			Ext	Elucidacao Diagn. em Internacao	N/realiz	N/realiz	N/realiz	Neg	Normal	N/realiz	N/realiz	Neg		N	N	N	N	N	N	0.0	0.0	0.0	N	OUTROS	N				0.0	0.0	48.0	Sugestivo TB	N		Elucidacao Diagnostica
1282	Branco	40_49	M		De 8 a 11 anos	Outra	1.0	0.0	Cura	Novo	Pul			Pul	Demanda Ambulatorial	Neg		Neg		Susp TB			Neg		N	S	N	N	N	N	3.0	3.0	0.0	N	RHZ	N			Supervisionado	58.0	133.0	44.0		N
1297		30_39	F	N	De 8 a 11 anos	Outra	1.0	0.0	Cura	Novo	Pul			Pul	Demanda Ambulatorial	Pos		Pos		Susp c/cavid			Neg		N	N	N	N	N	N	4.0	2.0	0.0	N	RHZ	N			Supervisionado	23.0	11.0	35.0		N	SENS
1298	Pardo	30_39	M		De 4 a 7 anos	Outra	1.0	0.0	Cura	Novo	Pul			Pul	Demanda Ambulatorial	Pos	N/realiz	N/realiz	N/realiz	N/realiz	N/realiz	N/realiz	Neg		N	N	N	N	N	N	4.0	4.0	0.0	N	RHZ	N			Supervisionado	46.0	70.0	34.0	N/realiz	N
1303	Branco	20_29	F	N	De 8 a 11 anos	Outra	1.0	0.0	Cura	Novo	Pleural			Ext	Elucidacao Diagn. em Internacao	N/realiz	N/realiz	N/realiz	N/realiz	Susp TB	N/realiz	N/realiz	Neg		N	N	N	N	N	N	2.0	2.0	0.0	N	RHZ	N			Supervisionado	39.0	85.0	25.0	N/realiz	N		Elucidacao Diagnostica
1307		30_39	M		De 1 a 3 anos	Desempregado	1.0	0.0	Cura	Novo	Pul			Pul	Urgencia / Emergencia	Pos	N/realiz	N/realiz	N/realiz	Susp TB	N/realiz		Pos		S	N	N	N	N	N	5.0	5.0	0.0	N	RHZ	N			Supervisionado	24.0	120.0	34.0	N/realiz	N		Outros
1310	Branco	70_79	M		De 1 a 3 anos	Aposentado	3.0	18.0	Cura	Retr Aband	Pul			Pul	Busca Ativa em Instituicao	Pos	N/realiz	Pos	N/realiz	Susp TB	N/realiz	N/realiz	Neg		N	N	N	N	N	N	4.0	0.0	0.0	N	OUTROS	S	OUTROS	Outro Motivo	Supervisionado	60.0	344.0	76.0	N/realiz	N
1330	Amarelo	30_39	M		15 anos e mais	Outra	1.0	0.0	Cura	Novo	Pul			Pul	Demanda Ambulatorial	N/realiz	Neg	N/realiz	Neg	Susp c/cavid	N/realiz		Neg		N	N	N	N	N	N	2.0	2.0	0.0	N	RHZE	N			Auto-Administrado	0.0	0.0	36.0		N
1332	Pardo	15_19	F	N	Nenhuma	Desempregado	3.0	0.0	Cura	Retr Aband	Pul			Pul	Investigacao de Contatos	Neg	N/realiz	N/realiz	N/realiz	N/realiz	N/realiz	N/realiz	Neg		N	N	S	N	N	N	5.0	5.0	0.0	N	RHZE	N			Supervisionado	0.0	0.0	19.0	N/realiz	N
1334		20_29	F	N	De 8 a 11 anos	Dona de Casa	1.0	0.0	Cura	Novo	Outras			Ext	Demanda Ambulatorial	N/realiz	N/realiz	N/realiz	N/realiz	N/realiz	N/realiz		Neg		N	N	N	N	N	N	3.0	0.0	0.0	N	RHZ	N			Supervisionado	0.0	0.0	21.0	Sugestivo TB	N
1337	Branco	20_29	F	N	De 8 a 11 anos	Outra	1.0	0.0	Cura	Novo	Pul	Laringea		P+E	Urgencia / Emergencia	Pos	N/realiz	N/realiz	N/realiz	Susp TB	N/realiz	N/realiz	Neg		N	N	N	N	N	N	3.0	3.0	1.0	N	RHZ	N			Supervisionado	37.0	62.0	29.0	N/realiz	N
1339	Branco	30_39	M		De 4 a 7 anos	Desempregado	1.0	0.0	Cura	Novo	Pul			Pul	Urgencia / Emergencia	Pos	N/realiz	Pos	N/realiz	Susp TB	N/realiz	N/realiz	Neg		N	N	S	N	S	N	0.0	0.0	0.0	N	RHZ	N			Supervisionado	38.0	71.0	34.0	N/realiz	N
1341	Pardo	30_39	M		De 8 a 11 anos	Profissional de Saude	1.0	0.0	Cura	Novo	Pleural			Ext	Elucidacao Diagn. em Internacao	N/realiz	N/realiz	Neg	N/realiz	Susp TB	N/realiz	N/realiz	Pos		S	N	N	N	N	N	0.0	0.0	0.0	N	RHZ	N			Supervisionado	0.0	0.0	38.0	N/realiz	N
1348	Preto	40_49	M		De 8 a 11 anos	Outra	1.0	0.0	Cura	Novo	Oftalmica			Ext	Demanda Ambulatorial	Neg	N/realiz	Neg	N/realiz	Normal		N/realiz	Pos		S	N	N	N	N	N	5.0	0.0	0.0	N	RHZ	N			Auto-Administrado	0.0	0.0	43.0	N/realiz	N
1356	Branco	40_49	M		De 8 a 11 anos	Outra	1.0	0.0	Cura	Novo	Meningea			Ext	Urgencia / Emergencia	Neg	Pos	N/realiz	Pos	N/realiz	N/realiz	N/realiz	Pos		S	N	N	N	N	N	0.0	0.0	0.0	N	RHZ	N			Auto-Administrado	0.0	0.0	43.0	N/realiz	N	SENS	Meningite
1366	Pardo	40_49	M		De 1 a 3 anos		1.0	0.0	Cura	Novo	Pul			Pul	Demanda Ambulatorial	Pos	N/realiz	N/realiz	N/realiz	Susp TB	N/realiz	N/realiz	Neg		N	N	N	N	N	N	3.0	1.0	1.0	N	RHZ	N			Auto-Administrado	0.0	0.0	47.0	N/realiz	N
1371	Preto	30_39	M		De 1 a 3 anos		1.0	0.0	Cura	Novo	Pul			Pul	Urgencia / Emergencia	Pos		Pos		Susp c/cavid			Neg		N	N	S	N	N	N	4.0	4.0	0.0	N	RHZ	N				0.0	0.0	39.0		N	SENS	Caquexia
1381	Branco	50_59	M		De 4 a 7 anos	Outra	1.0	0.0	Cura	Novo	Pul			Pul	Demanda Ambulatorial	Pos	N/realiz	Neg	N/realiz	Susp c/cavid	N/realiz	N/realiz	Neg		N	N	S	N	N	N	0.0	0.0	0.0	N	RHZ	N			Auto-Administrado	0.0	0.0	57.0	N/realiz	N
1387		01_04	F	N	Nenhuma	Outra	1.0	0.0	Cura	Novo	Ganglionar Periferica			Ext	Demanda Ambulatorial	N/realiz	Neg	N/realiz	Pos	Susp TB	N/realiz	N/realiz	Neg		N	N	N	N	N	N	2.0	1.0	0.0	N	RHZ	N			Auto-Administrado	0.0	0.0	1.0	N/realiz	N
1391	Branco	70_79	F	N	De 8 a 11 anos	Aposentado	1.0	0.0	Cura	Novo	Pleural			Ext	Demanda Ambulatorial	N/realiz	N/realiz	N/realiz	N/realiz	Susp TB	N/realiz	N/realiz	N/realiz		N	N	N	N	N	N	2.0	1.0	1.0	N	RHZ	N			Auto-Administrado	0.0	0.0	76.0	N/realiz	N
1394	Pardo	50_59	F	N		Outra	1.0	0.0	Cura	Novo	Ganglionar Periferica			Ext	Demanda Ambulatorial	N/realiz	N/realiz	N/realiz	N/realiz	Susp TB	N/realiz	N/realiz	Neg		N	N	N	N	N	N	3.0	1.0	0.0	N	RHZ	N			Supervisionado	35.0	52.0	50.0	N/realiz	N
1396	Branco	50_59	M		De 4 a 7 anos	Outra	1.0	0.0	Cura	Novo	Pleural			Ext	Demanda Ambulatorial	Neg	N/realiz	N/realiz	N/realiz	Susp TB	N/realiz	N/realiz	Neg		N	N	N	N	N	N	0.0	0.0	0.0	N	RHZ	N			Auto-Administrado	0.0	0.0	50.0	BAAR pos	N
1401	Branco	50_59	F	N	De 4 a 7 anos	Dona de Casa	1.0	0.0	Cura	Novo	Pul			Pul	Urgencia / Emergencia	Pos	N/realiz	Pos	N/realiz	Susp TB	N/realiz		Neg		N	N	N	N	N	N	0.0	0.0	0.0	N	RHZ	N			Auto-Administrado	0.0	0.0	52.0	N/realiz	N
1402	Branco	50_59	M		De 4 a 7 anos	Outra	1.0	0.0	Cura	Novo	Pleural			Ext	Elucidacao Diagn. em Internacao	N/realiz	N/realiz	N/realiz	N/realiz	Susp TB	N/realiz	N/realiz	N/realiz		N	S	N	N	N	N	2.0	2.0	0.0	N	RHZ	N			Auto-Administrado	0.0	0.0	58.0	N/realiz	N		Elucidacao Diagnostica
1405	Branco	40_49	M		De 4 a 7 anos	Outra	1.0	0.0	Cura	Novo	Pul			Pul	Elucidacao Diagn. em Internacao	Pos	N/realiz	N/realiz	N/realiz	Susp c/cavid	N/realiz	N/realiz	Neg		N	N	N	N	N	N	0.0	0.0	0.0	N	RHZ	N			Auto-Administrado	0.0	0.0	48.0	N/realiz	N
1407	Branco	40_49	M		De 8 a 11 anos	Outra		0.0	Abandono	Novo	Pul			Pul	Demanda Ambulatorial	Neg	N/realiz	N/realiz	N/realiz	Susp TB	N/realiz	N/realiz	Pos		S	N	S	N	N	N	0.0	0.0	0.0	N	RHZ	N			Auto-Administrado	0.0	0.0	40.0	N/realiz	N		Causas Sociais
1408	Branco	40_49	M		De 1 a 3 anos	Outra	1.0	0.0	Cura	Novo	Pleural			Ext	Elucidacao Diagn. em Internacao	N/realiz	N/realiz	N/realiz	N/realiz	Susp TB	N/realiz	N/realiz	Pos		N	N	N	N	N	N	1.0	1.0	0.0	N	RHZ	N			Auto-Administrado	0.0	0.0	47.0	BAAR pos	N
1409	Branco	40_49	F	N		Outra	1.0	0.0	Cura	Novo	Pul			Pul	Urgencia / Emergencia	Pos				Susp c/cavid			Neg		N	N	N	N	N	N	3.0	3.0	0.0	N	RHZE	N			Supervisionado	0.0	0.0	48.0		N
1412	Branco	10_14	M		De 4 a 7 anos		1.0	0.0	Cura	Novo	Pul			Pul	Investigacao de Contatos					Susp TB			Neg		N	N	N	N	N	N	6.0	6.0	6.0	N	RHZ	N				16.0	15.0	12.0		N
1413	Branco	05_09	M		De 1 a 3 anos		1.0	0.0	Cura	Novo	Pul			Pul	Investigacao de Contatos					Susp TB			Neg		N	N	N	N	N	N	6.0	6.0	6.0	N	RHZ	N				15.0	11.0	5.0		N
1415	Pardo	05_09	M		De 1 a 3 anos		1.0	0.0	Cura	Novo	Pul			Pul	Investigacao de Contatos					Susp TB			Neg		N	N	N	N	N	N	6.0	6.0	6.0	N	RHZ	N				15.0	11.0	8.0		N
1417	Branco	10_14	M		De 1 a 3 anos		1.0	0.0	Cura	Novo	Pul			Pul	Investigacao de Contatos					Susp TB			Neg		N	N	N	N	N	N	6.0	6.0	6.0	N	OUTROS	N				15.0	11.0	10.0		N
1421	Pardo	60_69	F	N	De 4 a 7 anos	Dona de Casa	1.0	0.0	Cura	Novo	Pul			Pul	Demanda Ambulatorial	Neg	N/realiz	Pos	N/realiz	Susp TB		N/realiz	Neg		N	N	N	N	N	N	2.0	1.0	0.0	N	RHZ	N			Supervisionado	35.0	62.0	67.0	N/realiz	N
1432	Preto	40_49	M		De 8 a 11 anos	Outra	1.0	0.0	Cura	Novo	Pul			Pul	Demanda Ambulatorial	Pos	N/realiz	Neg	N/realiz	Susp TB	N/realiz	N/realiz	Pos		S	N	N	N	N	N	4.0	4.0	0.0	N	RHZ	N			Supervisionado	39.0	48.0	41.0	N/realiz	N
1433		20_29	M			Outra	3.0	6.0	Cura	Retr Aband	Pul			Pul	Demanda Ambulatorial	Pos				Susp c/cavid			Neg		N	N	N	N	N	N	7.0	7.0	0.0	N	RHZE	N				0.0	0.0	27.0		N
1435	Branco	40_49	F	N	De 8 a 11 anos	Outra	1.0	0.0	Cura	Novo	Oftalmica			Ext	Demanda Ambulatorial	N/realiz	N/realiz	N/realiz	N/realiz	Normal	N/realiz	N/realiz	Neg		N	N	N	N	N	N	3.0	3.0	0.0	N	RHZ	N			Supervisionado	60.0	317.0	46.0	N/realiz	N
1448	Preto	30_39	M		De 8 a 11 anos	Desempregado	1.0	0.0	Cura	Novo	Pul			Pul	Urgencia / Emergencia	Pos	N/realiz	N/realiz	N/realiz	Susp c/cavid	N/realiz	BAAR pos	Neg		N	N	S	N	S	N	4.0	4.0	0.0	N	RHZ	N			Supervisionado	0.0	0.0	30.0	N/realiz	N		Caquexia
1451	Pardo	20_29	F				1.0	0.0	Cura	Novo	Pul			Pul		Pos	N/realiz	N/realiz	N/realiz	Normal	N/realiz		Neg		N	N	N	N	N	N	2.0	2.0	0.0	N	RHZE	N			Supervisionado	33.0	90.0	21.0	N/realiz	N
1461		60_69	M		De 1 a 3 anos	Aposentado	1.0	0.0	Cura	Novo	Pul			Pul	Elucidacao Diagn. em Internacao	Neg	N/realiz	Neg	N/realiz	Susp TB	N/realiz	N/realiz	Neg		N	N	N	N	N	N	4.0	0.0	0.0	N	RHZ	N			Supervisionado	42.0	74.0	62.0	N/realiz	N
1466	Branco	40_49	M		De 4 a 7 anos	Outra	1.0	0.0	Cura	Novo	Pul			Pul	Demanda Ambulatorial	Pos	N/realiz	Neg	N/realiz	Susp TB	N/realiz	N/realiz	Neg		N	N	N	N	N	N	0.0	0.0	0.0	N	RHZ	N			Supervisionado	34.0	60.0	47.0	N/realiz	N
1474	Branco	40_49	M		De 8 a 11 anos	Aposentado	1.0	0.0	Cura	Novo	Pele			Ext	Demanda Ambulatorial	N/realiz	N/realiz	N/realiz	N/realiz	Normal	N/realiz	N/realiz	Neg		N	N	N	N	N	N	0.0	0.0	0.0	N	OUTROS	N			Auto-Administrado	0.0	0.0	48.0	BAAR pos	N
1476	Branco	30_39	M		De 4 a 7 anos	Outra	1.0	0.0	Cura	Novo	Pleural			Ext	Urgencia / Emergencia	Neg	N/realiz	N/realiz	N/realiz	Susp TB	N/realiz	N/realiz	Neg		N	N	N	N	N	N	3.0	3.0	0.0	N	RHZ	N			Auto-Administrado	0.0	0.0	38.0	N/realiz	N
1478	Branco	20_29	M		De 8 a 11 anos	Outra	1.0	0.0	Cura	Novo	Pul	Meningea		P+E	Elucidacao Diagn. em Internacao	Neg	Pos	Neg	N/realiz	Susp TB	N/realiz	N/realiz	Neg		N	S	N	N	N	N	2.0	2.0	0.0	N	RHZ	N			Auto-Administrado	0.0	0.0	28.0	N/realiz	N		Hemoptise
1479	Branco	40_49	M		De 4 a 7 anos	Aposentado		0.0	Abandono	Novo	Ganglionar Periferica			Ext	Demanda Ambulatorial	Pos				Normal					N	N	S	N	N	N	1.0	1.0	0.0	N	RHZ	N			Auto-Administrado	0.0	0.0	45.0	Sugestivo TB	N
1482	Branco	20_29	F	N	De 1 a 3 anos	Dona de Casa	1.0	0.0	Cura	Novo	Pleural			Ext	Demanda Ambulatorial	Neg	N/realiz	N/realiz	N/realiz	Susp TB	N/realiz	N/realiz	Neg		N	N	N	N	N	N	2.0	2.0	0.0	N	RHZ	N			Supervisionado	24.0	48.0	21.0	N/realiz	N
1490	Branco	40_49	M		De 8 a 11 anos	Aposentado	1.0	0.0	Cura	Novo	Pul			Pul	Demanda Ambulatorial	Pos	N/realiz	N/realiz	N/realiz	Susp TB	N/realiz	N/realiz	Neg		N	N	N	N	N	N	3.0	3.0	1.0	N	RHZ	S	SZEET	Intolerancia/Toxicidade	Auto-Administrado	0.0	0.0	43.0	N/realiz	N
1496	Branco	20_29	M		De 8 a 11 anos	Profissional de Saude	1.0	0.0	Cura	Novo	Pleural			Ext	Demanda Ambulatorial	Neg	N/realiz	N/realiz	N/realiz	Susp TB	N/realiz	N/realiz	Neg		N	N	N	N	N	N	2.0	2.0	0.0	N	RHZ	N				0.0	0.0	20.0	N/realiz	N
1498	Branco	50_59	M		De 4 a 7 anos	Outra	1.0	0.0	Cura	Novo	Pul			Pul	Demanda Ambulatorial	Pos	N/realiz	N/realiz	N/realiz	Susp TB	N/realiz	N/realiz	N/realiz		N	N	N	N	N	N	2.0	2.0	0.0	N	RHZ	N			Supervisionado	10.0	0.0	53.0	N/realiz	N
1509	Branco	05_09	M		De 1 a 3 anos		1.0	0.0	Cura	Novo	Pul			Pul	Investigacao de Contatos	N/realiz	N/realiz	N/realiz	N/realiz	Susp TB	N/realiz	N/realiz	Neg		N	N	N	N	N	N	9.0	9.0	7.0	N	RHZ	N			Supervisionado	35.0	79.0	7.0	N/realiz	N
1513	Branco	05_09	M		De 1 a 3 anos	Outra	1.0	0.0	Cura	Novo	Pul			Pul	Elucidacao Diagn. em Internacao	N/realiz	N/realiz	N/realiz	N/realiz	Susp TB	N/realiz	N/realiz	N/realiz		N	N	N	N	N	N	1.0	1.0	0.0	N	RHZ	N			Auto-Administrado	0.0	0.0	9.0	N/realiz	N
1516		40_49	M			Outra	1.0	0.0	Cura	Novo	Pul			Pul	Demanda Ambulatorial	Pos	N/realiz	Pos	N/realiz	Susp c/cavid			Neg		N	N	N	N	N	N	8.0	8.0	1.0		RHZ	N				0.0	0.0	47.0		N
1518		50_59	M		De 4 a 7 anos	Outra	1.0	0.0	Cura	Novo	Pleural			Ext	Urgencia / Emergencia	Neg	N/realiz	Neg	N/realiz	Susp TB	N/realiz	N/realiz	Neg		N	N	S	N	N	N	1.0	1.0	0.0	N	RHZ	N			Supervisionado	39.0	88.0	59.0	N/realiz	N
1527	Preto	40_49	M		De 4 a 7 anos		1.0	0.0	Cura	Novo	Pul			Pul	Demanda Ambulatorial	Pos	N/realiz	Pos	N/realiz	Susp c/cavid	N/realiz	N/realiz	Neg		N	N	N	N	N	N	6.0	0.0	0.0	N	RHZ	N				0.0	0.0	41.0	N/realiz	N	AND
1529	Branco	05_09	F	N	De 1 a 3 anos		1.0	0.0	Cura	Novo	Outras			Ext	Elucidacao Diagn. em Internacao	N/realiz	N/realiz	N/realiz	N/realiz	N/realiz	N/realiz		Neg		N	N	N	N	N	N	8.0	0.0	0.0	N	RHZ	N				2.0	0.0	5.0	Sugestivo TB	N
1530	Branco	20_29	M		De 8 a 11 anos	Outra	1.0	0.0	Cura	Novo	Pul			Pul	Urgencia / Emergencia	Pos	N/realiz	Neg	N/realiz	Susp TB	N/realiz		Neg		N	N	N	N	N	N	10.0	10.0	3.0	N	RHZ	N			Supervisionado	43.0	78.0	23.0	N/realiz	N
1545	Pardo	20_29	M		De 8 a 11 anos	Desempregado	1.0	0.0	Abandono	Novo	Pul			Pul	Urgencia / Emergencia	Pos	N/realiz	N/realiz	N/realiz	Susp TB	N/realiz	N/realiz	N/realiz		N	N	N	N	N	N	6.0	6.0	0.0	N	RHZ	N			Auto-Administrado	0.0	0.0	22.0	N/realiz	N		Hemoptise
1547	Branco	20_29	M		De 8 a 11 anos	Desempregado	1.0	0.0	Cura	Novo	Pul			Pul	Demanda Ambulatorial	Neg	Pos	Pos	Neg				Pos		S	N	N	N	N	N	0.0	0.0	0.0	N	RHZ	N			Supervisionado	0.0	0.0	25.0		N		Elucidacao Diagnostica
1549	Branco	20_29	F		De 8 a 11 anos	Outra	1.0	0.0	Cura	Novo	Intestinal			Ext	Urgencia / Emergencia	N/realiz	Neg	N/realiz	Pos				Neg		N	N	N	N	N	N	0.0	0.0	0.0	N	RHZ	N			Auto-Administrado	0.0	0.0	21.0	Sugestivo TB	N		Elucidacao Diagnostica
1553	Preto	20_29	F	N	De 8 a 11 anos	Outra	1.0	0.0	Abandono	Novo	Ganglionar Periferica			Ext	Demanda Ambulatorial	N/realiz	Neg	N/realiz	Neg			N/realiz	Neg		N	N	N	N	N	N	0.0	0.0	0.0	N	RHZ	N			Auto-Administrado	0.0	0.0	21.0	BAAR pos	N
1555	Branco	20_29	F	N	De 8 a 11 anos	Desempregado	1.0	0.0	Cura	Novo	Pul			Pul	Demanda Ambulatorial	Pos	N/realiz	Pos	N/realiz	Susp TB	Susp TB		Neg		N	N	N	N	N	N	3.0	0.0	0.0	N	RHZ	N			Supervisionado	0.0	42.0	23.0	N/realiz	N	SENS	Elucidacao Diagnostica
1565	Branco	05_09	M		De 1 a 3 anos		1.0	0.0	Cura	Novo	Pul			Pul	Investigacao de Contatos	N/realiz	N/realiz	N/realiz	N/realiz	Susp TB	N/realiz	N/realiz	Neg		N	N	N	N	N	N	9.0	9.0	7.0	N	RHZ	N			Supervisionado	35.0	79.0	9.0	N/realiz	N
1592	Branco	60_69	M		De 4 a 7 anos	Outra	1.0	0.0	Cura	Novo	Pul			Pul	Demanda Ambulatorial	Pos	N/realiz	Pos	N/realiz	Susp TB		N/realiz	Neg		N	N	N	N	N	N	6.0	3.0	0.0	N	RHZ	N			Supervisionado	43.0	48.0	66.0	N/realiz	S
1593	Pardo	50_59	M		De 8 a 11 anos		1.0	0.0	Cura	Novo	Pul			Pul	Demanda Ambulatorial	Pos	N/realiz	N/realiz	N/realiz	Susp c/cavid	N/realiz		Neg		N	N	N	N	N	N	3.0	2.0	1.0	N	RHZ	N			Supervisionado	28.0	6.0	51.0	N/realiz	N		Insuficiencia Respiratoria Aguda
1594		50_59	M		De 4 a 7 anos	Outra	1.0	0.0	Cura	Novo	Pul			Pul		Pos	N/realiz	Pos	N/realiz	N/realiz	N/realiz		Neg		N	S	N	N	N	N	2.0	2.0	0.0	N	RHZ	N			Supervisionado	61.0	120.0	56.0		N
1602	Pardo	Maior de 80 anos	F	N	De 1 a 3 anos	Dona de Casa	1.0	0.0	Cura	Novo	Pul			Pul	Urgencia / Emergencia	Pos	N/realiz		N/realiz	Susp TB	N/realiz	N/realiz	Neg		N	N	N	N	N	N	10.0	0.0	0.0	N	RHZ	N			Supervisionado	35.0	50.0	82.0	N/realiz	N		Elucidacao Diagnostica
1610	Pardo	30_39	F	N	De 8 a 11 anos	Outra	1.0	0.0	Cura	Novo	Ganglionar Periferica			Ext	Demanda Ambulatorial	N/realiz	N/realiz	N/realiz	N/realiz	N/realiz	N/realiz	N/realiz	Neg		N	N	N	N	N	N	1.0	1.0	0.0	N	RHZ	N			Supervisionado	32.0	64.0	35.0	Sugestivo TB	N
1616	Branco	20_29	M		De 4 a 7 anos	Desempregado	1.0	0.0	Cura	Novo	Pul			Pul	Demanda Ambulatorial	Pos	N/realiz	N/realiz	N/realiz	Susp c/cavid	N/realiz	N/realiz	Neg		N	N	N	S	N	N	7.0	6.0	0.0	N	RHZ	N			Supervisionado	41.0	83.0	29.0	N/realiz	N
1621	Preto	30_39	M		De 4 a 7 anos	Outra		0.0	Cura	Retr Aband	Pul			Pul	Demanda Ambulatorial	Pos	N/realiz	Neg	N/realiz	Susp TB	N/realiz	N/realiz	Neg		N	N	S	N	N	N	1.0	1.0	0.0		RHZE	N			Supervisionado	37.0	92.0	32.0	N/realiz	N
1622	Branco	40_49	M		De 8 a 11 anos	Outra	1.0	0.0	Cura	Novo	Pul			Pul	Demanda Ambulatorial	Neg	N/realiz	N/realiz	N/realiz	Susp TB	N/realiz	N/realiz	Neg		N	N	N	N	N	N	1.0	0.0	0.0	N	RHZ	N			Supervisionado	34.0	69.0	42.0	N/realiz	N
1630	Pardo	50_59	M		De 4 a 7 anos	Desempregado	1.0	0.0	Cura	Novo	Pul			Pul	Demanda Ambulatorial	Pos	N/realiz	N/realiz	N/realiz	Susp TB	N/realiz	N/realiz	Neg		N	N	N	N	N	N	5.0	5.0	0.0	N	RHZ	N			Auto-Administrado	17.0	41.0	59.0	N/realiz	N
1635	Pardo	20_29	M		De 8 a 11 anos	Outra	1.0	0.0	Cura	Novo	Pul			Pul	Investigacao de Contatos	Pos	N/realiz	Pos	N/realiz	Susp TB	N/realiz	N/realiz	Neg		N	N	N	N	N	N	2.0	2.0	1.0	N	RHZ	N			Auto-Administrado	0.0	0.0	22.0	N/realiz	N
1640	Branco	40_49	M		De 4 a 7 anos	Outra	1.0	0.0	Abandono	Novo	Pleural			Ext	Demanda Ambulatorial	N/realiz	Neg	N/realiz	Pos	Susp TB					N	N	S	S	N	N	1.0	0.0	0.0	N	RHZ	N			Auto-Administrado	0.0	0.0	42.0		N
1641	Branco	20_29	M		De 8 a 11 anos		1.0	0.0	Cura	Novo	Pul			Pul	Demanda Ambulatorial	N/realiz	N/realiz	N/realiz	N/realiz	Susp TB	N/realiz	N/realiz	Neg		N	N	N	N	N	N	7.0	7.0	0.0	N	RHZ	N			Auto-Administrado	0.0	0.0	23.0	N/realiz	N
1645	Branco	40_49	F	N		Outra	1.0	0.0	Cura	Novo	Pul			Pul	Demanda Ambulatorial	Pos	N/realiz	N/realiz	N/realiz	Susp TB	N/realiz	N/realiz	N/realiz		N	N	N	N	N	N	0.0	0.0	0.0	N	RHZ	N			Auto-Administrado	0.0	0.0	47.0	N/realiz	N	SENS
1648	Pardo	15_19	M		De 8 a 11 anos	Outra	1.0	0.0	Cura	Novo	Pul			Pul	Demanda Ambulatorial	Pos				Susp TB			Neg		N	N	N	N	N	N	3.0	3.0	0.0	N	RHZ	N			Supervisionado	24.0	32.0	15.0		N
1663	Branco	40_49	M		De 4 a 7 anos	Outra	1.0	0.0	Cura	Novo	Pleural			Ext	Demanda Ambulatorial	N/realiz	Neg		Pos				Pos		N	N	N	N	N	N	0.0	0.0	0.0	N	RHZ	N			Auto-Administrado	0.0	0.0	43.0	N/realiz	N
1667	Branco	60_69	F	N	De 8 a 11 anos	Dona de Casa	1.0	0.0	Cura	Novo	Pul			Pul	Urgencia / Emergencia	Pos	N/realiz	Pos	N/realiz	Susp TB		N/realiz	Neg		N	N	N	N	N	N	3.0	3.0	0.0	N	RHZ	N	OUTROS		Auto-Administrado	0.0	0.0	66.0	N/realiz	N	TB R
1670	Branco	20_29	F	N	De 8 a 11 anos	Outra	1.0	0.0	Cura	Novo	Pul			Pul	Demanda Ambulatorial	N/realiz	N/realiz	N/realiz	N/realiz	Susp c/cavid	N/realiz	N/realiz	Neg		N	N	N	N	N	N	2.0	2.0	0.0	N	RHZ	N			Auto-Administrado	0.0	0.0	21.0	BAAR pos	N
1671		40_49	M		De 4 a 7 anos	Outra	1.0	0.0	Cura	Novo	Pul			Pul	Demanda Ambulatorial	Pos	N/realiz	N/realiz	N/realiz	Susp c/cavid	N/realiz		Neg		N	N	N	N	N	N	1.0	1.0	0.0	N	RHZ	N			Supervisionado	8.0	4.0	44.0	N/realiz	N
1673	Pardo	40_49	M		De 4 a 7 anos	Outra	1.0	0.0	Cura	Novo	Pul			Pul	Elucidacao Diagn. em Internacao	Pos	N/realiz	N/realiz	N/realiz	N/realiz	N/realiz	N/realiz	Neg		N	N	N	N	N	N	2.0	2.0	0.0	N	RHZ	N			Supervisionado	33.0	61.0	44.0	N/realiz	S		Outros
1677		60_69	F	N	De 4 a 7 anos	Outra	2.0	34.0	Cura	Recidiva	Pul			Pul	Demanda Ambulatorial	Pos				Susp TB			N/realiz		N	S	N	N	N	N	2.0	2.0	0.0	N	RHZ	N			Supervisionado	61.0	54.0	60.0		N
1680	Pardo	50_59	M		De 1 a 3 anos	Desempregado	3.0	0.0	Cura	Retr Aband	Pul			Pul	Demanda Ambulatorial	Neg	N/realiz	Neg	N/realiz	Susp TB	N/realiz		N/realiz		N	N	N	N	N	N	20.0	0.0	0.0	Instit. Penal	RHZE	N			Supervisionado	60.0	120.0	53.0	N/realiz	N
1683	Branco	01_04	M		De 4 a 7 anos	Aposentado	1.0	0.0	Cura	Novo	Pul			Pul	Urgencia / Emergencia	Pos				Susp TB			And		N	N	N	N	N	N	1.0	1.0	1.0		RHZ	N				0.0	0.0	1.0		N
1685	Branco	30_39	F	N	De 8 a 11 anos	Outra	1.0	0.0	Cura	Novo	Pul			Pul	Demanda Ambulatorial	Pos	N/realiz	Neg	N/realiz	Susp c/cavid	N/realiz	N/realiz	Neg		N	N	N	N	N	N	6.0	6.0	0.0	N	RHZ	N			Supervisionado	31.0	70.0	30.0	N/realiz	N
1693	Branco	20_29	M		De 8 a 11 anos	Outra	1.0	0.0	Cura	Novo	Pul			Pul	Urgencia / Emergencia	Pos		Pos		Susp TB			Neg		N	N	N	N	N	N	5.0	5.0	0.0	N	RHZ	N			Supervisionado	0.0	0.0	21.0		N
1699		70_79	F	N	De 4 a 7 anos	Aposentado	1.0	0.0	Cura	Novo	Pleural			Ext	Elucidacao Diagn. em Internacao	N/realiz	N/realiz	N/realiz	N/realiz	Susp TB	N/realiz	N/realiz	Neg		N	N	N	N	N	N	1.0	1.0	0.0	N	RHZ	N			Supervisionado	22.0	36.0	74.0	N/realiz	N		Elucidacao Diagnostica
1709	Branco	60_69	M		De 1 a 3 anos	Aposentado	1.0	19.0	Cura	Novo	Pul			Pul	Demanda Ambulatorial	Pos	N/realiz	N/realiz	N/realiz	Susp c/cavid	N/realiz	N/realiz	Neg		N	N	N	N	N	N	0.0	0.0	0.0	N	RHZ	N			Auto-Administrado	0.0	0.0	66.0	N/realiz	N
1710	Pardo	20_29	M		De 4 a 7 anos	Outra	1.0	0.0	Cura	Novo	Pul			Pul	Demanda Ambulatorial	Pos	N/realiz	N/realiz	N/realiz	Susp TB	N/realiz	N/realiz	N/realiz		N	N	N	N	N	N	7.0	0.0	0.0	N	RHZ	N			Auto-Administrado	0.0	0.0	22.0	N/realiz	N
1713	Preto	20_29	M		De 1 a 3 anos	Outra	1.0	0.0	Cura	Novo	Pul			Pul	Urgencia / Emergencia	Pos	N/realiz	N/realiz	N/realiz	Susp c/cavid	N/realiz	N/realiz	Neg		N	N	N	N	S	N	2.0	0.0	0.0	N	RHZ	N			Auto-Administrado	0.0	0.0	23.0	N/realiz	N
1714	Pardo	30_39	F		De 4 a 7 anos		1.0	0.0	Cura	Novo	Multiplos Orgaos			Dissem	Demanda Ambulatorial	N/realiz	Neg	N/realiz	Neg	Normal	Susp TB	N/realiz	Pos		S	N	N	N	N	N	0.0	0.0	0.0	N	RHZ	S	OUTROS	Intolerancia/Toxicidade	Supervisionado	0.0	0.0	30.0	Sugestivo TB	N		Elucidacao Diagnostica
1716	Pardo	20_29	F	N	De 8 a 11 anos	Outra	1.0	0.0	Cura	Novo	Pul			Pul	Elucidacao Diagn. em Internacao	Pos	N/realiz	Neg	N/realiz	Susp c/cavid	N/realiz	N/realiz	Neg		N	N	N	N	N	N	7.0	5.0	0.0	N	RHZ	N			Supervisionado	30.0	62.0	24.0	N/realiz	N		Outros
1717	Branco	40_49	M		De 4 a 7 anos	Outra	1.0	0.0	Cura	Novo	Pul			Pul	Elucidacao Diagn. em Internacao	Pos	N/realiz	N/realiz	N/realiz	Susp c/cavid	N/realiz	N/realiz	Neg		N	N	N	N	N	N	3.0	0.0	0.0	N	RHZ	N			Auto-Administrado	0.0	0.0	45.0	N/realiz	N		Elucidacao Diagnostica
1722	Preto	40_49	F	N	De 8 a 11 anos	Desempregado	1.0	0.0	Cura	Novo	Pul			Pul	Urgencia / Emergencia	Pos	N/realiz	N/realiz	N/realiz	Susp c/cavid	N/realiz	N/realiz	Neg		N	N	N	N	N	N	3.0	3.0	0.0	N	RHZ	N			Auto-Administrado	0.0	0.0	42.0	N/realiz	N
1726	Preto	20_29	F	N	De 8 a 11 anos	Dona de Casa	1.0	0.0	Cura	Novo	Pul	Pleural		P+E	Demanda Ambulatorial	Pos	N/realiz	N/realiz	N/realiz	Susp TB	N/realiz	N/realiz	Neg		N	N	N	N	N	N	7.0	0.0	0.0	N	RHZ	N			Auto-Administrado	0.0	0.0	24.0	Sugestivo TB	N
1734	Branco	50_59	F	N	De 12 a 14 anos	Dona de Casa	1.0	0.0	Cura	Novo	Pul			Pul	Urgencia / Emergencia	Neg	N/realiz	Neg	N/realiz	Susp TB	Normal		Neg		N	N	N	N	N	N	1.0	1.0	0.0	N	RHZ	N			Supervisionado	0.0	0.0	55.0	N/realiz	N
1744	Pardo	15_19	F	N	De 4 a 7 anos	Outra	1.0	0.0	Abandono	Novo	Pul			Pul	Demanda Ambulatorial	Pos	N/realiz	N/realiz	N/realiz	Susp c/cavid	N/realiz	N/realiz	N/realiz		N	N	N	N	N	N	3.0	3.0	0.0	N	RHZ	N			Auto-Administrado	25.0	19.0	17.0	N/realiz	N
1755	Branco	20_29	M		De 4 a 7 anos	Outra	1.0	0.0	Cura	Novo	Pul			Pul	Urgencia / Emergencia	Pos	N/realiz	N/realiz	N/realiz	Susp TB	N/realiz	N/realiz	Neg		N	N	N	N	S	N	2.0	2.0	1.0	N	RHZ	N			Supervisionado	0.0	0.0	29.0	N/realiz	N
1759	Branco	40_49	M		De 4 a 7 anos	Outra	2.0	6.0	Cura	Recidiva	Pul			Pul	Demanda Ambulatorial	Neg	N/realiz	N/realiz	N/realiz	Susp c/cavid	N/realiz	N/realiz	Neg		N	N	N	N	N	N	5.0	5.0	0.0	N	RHZ	N			Auto-Administrado	16.0	3.0	45.0	N/realiz	N
1761	Pardo	10_14	F	N	De 4 a 7 anos	Outra	1.0	0.0	Cura	Novo	Pul			Pul	Investigacao de Contatos	Neg	N/realiz	Neg	N/realiz	Susp TB	N/realiz		Neg		N	N	N	N	N	N	10.0	10.0	2.0	N	RHZ	N			Supervisionado	42.0	84.0	13.0	N/realiz	N
1765	Pardo	15_19	M		De 8 a 11 anos	Outra	1.0	0.0	Cura	Novo	Pleural			Ext	Elucidacao Diagn. em Internacao	Neg	Neg	N/realiz	N/realiz	Susp TB	N/realiz	N/realiz	Neg		N	N	N	N	N	N	0.0	0.0	0.0	N	RHZ	N			Auto-Administrado	0.0	0.0	19.0	Sugestivo TB	N		Elucidacao Diagnostica
1767		70_79	M				1.0	0.0	Abandono	Novo	Pul			Pul	Urgencia / Emergencia	Pos				Susp TB			N/realiz		N	N	N	N	N	N	0.0	0.0	0.0	N	RHZ	N			Supervisionado	0.0	0.0	74.0		N
1768	Branco	30_39	M		De 8 a 11 anos	Outra	1.0	0.0	Cura	Novo	Pul			Pul	Urgencia / Emergencia	Pos	N/realiz	N/realiz	N/realiz	Susp TB	N/realiz	N/realiz	Neg		N	N	N	N	N	N	0.0	0.0	0.0	N	RHZ	N			Auto-Administrado	0.0	0.0	30.0	N/realiz	N
1774	Branco	40_49	M		De 4 a 7 anos	Outra	1.0	0.0	Cura	Novo	Pul			Pul	Demanda Ambulatorial	Pos	N/realiz	N/realiz	N/realiz	Susp c/cavid	N/realiz	N/realiz	Neg		N	N	S	N	N	N	0.0	0.0	0.0	N	RHZ	N			Auto-Administrado	0.0	0.0	46.0	N/realiz	N
1776	Branco	40_49	M		De 4 a 7 anos	Outra	1.0	0.0	Cura	Novo	Pul			Pul	Demanda Ambulatorial	Pos	N/realiz	N/realiz	N/realiz	Susp c/cavid	N/realiz	N/realiz	Neg		N	N	N	N	N	N	0.0	0.0	0.0	N	RHZ	N			Auto-Administrado	0.0	0.0	49.0	N/realiz	N
1778	Branco	60_69	M		De 8 a 11 anos	Aposentado		0.0	Cura	Novo	Pul			Pul	Demanda Ambulatorial	Pos	N/realiz	N/realiz	N/realiz	Susp TB	N/realiz	N/realiz	N/realiz		N	S	N	N	N	N	3.0	0.0	0.0	N	RHZ	N			Auto-Administrado	0.0	0.0	66.0	N/realiz	N		Elucidacao Diagnostica
1780	Branco	20_29	M		De 8 a 11 anos	Outra	1.0	0.0	Cura	Novo	Pul			Pul	Demanda Ambulatorial	Pos	N/realiz	N/realiz	N/realiz	Susp c/cavid	N/realiz	N/realiz	Neg		N	N	N	N	N	N	3.0	2.0	0.0	N	RHZ	N			Supervisionado	37.0	77.0	27.0	N/realiz	N
1785	Branco	15_19	F	N	De 8 a 11 anos	Desempregado	1.0	0.0	Cura	Novo	Pul			Pul	Urgencia / Emergencia	Pos	N/realiz	N/realiz	N/realiz	Susp c/cavid	N/realiz	N/realiz	Neg		N	N	N	N	N	N	2.0	2.0	0.0	N	RHZ	N			Auto-Administrado	0.0	0.0	17.0	N/realiz	N
1786	Branco	20_29	M		De 8 a 11 anos	Desempregado	1.0	0.0	Cura	Novo	Pul			Pul	Demanda Ambulatorial	Pos	N/realiz	Pos	N/realiz	Susp TB	N/realiz	N/realiz	Neg		N	N	N	N	N	N	4.0	4.0	0.0	N	RHZ	N			Supervisionado	41.0	0.0	27.0	N/realiz	N
1793	Pardo	10_14	M		De 8 a 11 anos	Outra	1.0	0.0	Cura	Novo	Pul			Pul	Demanda Ambulatorial	Pos	N/realiz	N/realiz	N/realiz		N/realiz	N/realiz	Neg		N	N	N	N	N	N	5.0	5.0	0.0	N	RHZ	N			Auto-Administrado	1.0	0.0	13.0	N/realiz	N
1796	Pardo	20_29	M		De 8 a 11 anos	Outra	1.0	0.0	Cura	Novo	Pul			Pul	Demanda Ambulatorial	Neg	N/realiz	N/realiz	N/realiz	Normal	N/realiz		Neg		N	N	N	N	N	N	5.0	0.0	0.0	N	RHZ	N			Auto-Administrado	0.0	0.0	27.0	N/realiz	N
1806	Branco	15_19	F	N	De 8 a 11 anos	Outra	1.0	0.0	Cura	Novo	Intestinal			Ext	Elucidacao Diagn. em Internacao	N/realiz		N/realiz		N/realiz			Neg		N	N	N	N	N	N	8.0	8.0	2.0	N	RHZ	N			Supervisionado	30.0	62.0	19.0	Sugestivo TB	N		Elucidacao Diagnostica
1813	Branco	20_29	M		De 4 a 7 anos	Desempregado	1.0	0.0	Cura	Novo	Pul			Pul	Demanda Ambulatorial	Pos	N/realiz	N/realiz	N/realiz		N/realiz	N/realiz	Neg		N	N	N	N	N	N	3.0	3.0	0.0	N	RHZ	N			Supervisionado	33.0	51.0	23.0	N/realiz	N
1816	Pardo	50_59	M		De 4 a 7 anos	Aposentado	1.0	0.0	Cura	Novo	Pul			Pul	Demanda Ambulatorial	Neg	N/realiz	Neg	N/realiz	Susp TB	N/realiz	N/realiz	Pos		S	N	N	N	N	N	3.0	2.0	0.0	N	RHZ	N			Auto-Administrado	0.0	0.0	54.0	N/realiz	N
1818		40_49	M		De 4 a 7 anos	Desempregado	1.0	0.0	Abandono	Novo	Pul			Pul	Demanda Ambulatorial	Pos	N/realiz	N/realiz	N/realiz	Susp TB	N/realiz	N/realiz	N/realiz		N	N	N	N	N	N	7.0	7.0	0.0	N	RHZ	N			Supervisionado	11.0	0.0	43.0	N/realiz	N
1819		30_39	M		De 4 a 7 anos	Outra	1.0	0.0	Cura	Novo	Pul			Pul	Elucidacao Diagn. em Internacao	Pos	Neg	Pos	Neg	Susp TB	N/realiz	N/realiz	Neg		N	N	S	N	N	N	9.0	0.0	0.0	N	RHZ	N			Auto-Administrado	36.0	27.0	36.0	N/realiz	N
1824	Branco	30_39	M		De 8 a 11 anos	Desempregado	1.0	0.0	Abandono	Novo	Pul			Pul	Elucidacao Diagn. em Internacao	Pos	N/realiz	N/realiz	N/realiz	Susp c/cavid		N/realiz	Neg		N	N	N	N	N	N	2.0	1.0	1.0	N	RHZ	N			Auto-Administrado	0.0	0.0	37.0	N/realiz	N		Elucidacao Diagnostica
1841	Branco	50_59	M		De 8 a 11 anos	Desempregado	1.0	0.0	Cura	Novo	Pul			Pul	Demanda Ambulatorial	Pos	N/realiz	N/realiz	N/realiz	Susp TB	N/realiz	N/realiz	Neg		N	N	S	N	N	N	6.0	6.0	0.0	N	RHZ	N			Supervisionado	27.0	36.0	53.0	N/realiz	N
1842	Pardo	60_69	F	N	De 4 a 7 anos	Aposentado	1.0	0.0	Cura	Novo	Ossea			Ext	Demanda Ambulatorial	N/realiz	N/realiz	N/realiz	N/realiz	N/realiz	N/realiz	N/realiz	Neg		N	N	N	N	N	N	1.0	1.0	0.0	N	RHZ	N			Auto-Administrado	0.0	0.0	61.0	N/realiz	N
1847		20_29	M			Outra	1.0	0.0	Cura	Novo	Pul			Pul	Demanda Ambulatorial	Pos	N/realiz	N/realiz	N/realiz	Susp TB	N/realiz	N/realiz	Neg		N	N	N	N	N	N	8.0	8.0	1.0	N	RHZ	N			Supervisionado	0.0	0.0	23.0	N/realiz	N
1859	Pardo	20_29	M			Outra		0.0	Abandono	Novo	Pul			Pul	Urgencia / Emergencia	Pos		Pos		Susp TB			N/realiz		N	N	S	N	N	N	0.0	0.0	0.0		RHZ	N			Supervisionado	11.0	0.0	23.0		N
1862	Branco	30_39	F		De 8 a 11 anos	Outra	1.0	0.0	Cura	Novo	Pleural			Ext	Demanda Ambulatorial	N/realiz	N/realiz	N/realiz	N/realiz	Susp TB	N/realiz	N/realiz	Neg		N	N	N	N	N	N	8.0	6.0	1.0	N	RHZ	N			Auto-Administrado	0.0	0.0	38.0	N/realiz	N
1868	Branco	60_69	F	N	De 1 a 3 anos	Dona de Casa	1.0	0.0	Cura	Novo	Pul			Pul	Demanda Ambulatorial	Pos	N/realiz	Pos	N/realiz	Susp c/cavid	N/realiz	N/realiz	Neg		N	S	N	N	N	N	7.0	2.0	0.0	N	RHZ	N			Auto-Administrado	0.0	0.0	61.0	N/realiz	N
1873	Pardo	20_29	M		De 4 a 7 anos	Outra	1.0	0.0	Cura	Novo	Pleural			Ext	Urgencia / Emergencia	N/realiz	N/realiz	N/realiz	N/realiz	Susp TB	N/realiz	N/realiz	Neg		N	N	N	N	N	N	3.0	0.0	0.0	N	RHZ	N			Supervisionado	36.0	65.0	20.0	N/realiz	N		Elucidacao Diagnostica
1874	Preto	40_49	F	N	De 8 a 11 anos	Desempregado	1.0	0.0	Cura	Novo	Pele			Ext	Demanda Ambulatorial	Neg	N/realiz	N/realiz	N/realiz	Normal	N/realiz	N/realiz	Neg		N	N	N	N	N	N	0.0	0.0	0.0	N	RHZ	N			Auto-Administrado	0.0	0.0	40.0	Sugestivo TB	N
1878	Branco	40_49	F	N	De 4 a 7 anos	Outra	1.0	0.0	Cura	Novo	Ganglionar Periferica			Ext	Demanda Ambulatorial	Neg	N/realiz	N/realiz	N/realiz	Normal	N/realiz	N/realiz	Neg		N	N	N	N	N	N	0.0	0.0	0.0	N	RHZ	N			Auto-Administrado	0.0	0.0	45.0	Sugestivo TB	N
1879	Branco	15_19	M		De 8 a 11 anos	Outra	1.0	0.0	Cura	Novo	Pul			Pul	Urgencia / Emergencia	Pos	N/realiz	N/realiz	N/realiz	Susp c/cavid	N/realiz	N/realiz	Neg		N	N	N	N	N	N	4.0	0.0	0.0	N	RHZ	N			Auto-Administrado	0.0	0.0	16.0	N/realiz	N
1880	Preto	60_69	M		De 4 a 7 anos	Outra	1.0	0.0	Cura	Novo	Pul			Pul	Urgencia / Emergencia	Neg	N/realiz	N/realiz	N/realiz	Susp TB	N/realiz	N/realiz	Neg		N	N	N	N	N	N	0.0	0.0	0.0	N	RHZ	N			Auto-Administrado	0.0	0.0	63.0	N/realiz	N
1882	Branco	50_59	F	N	De 8 a 11 anos	Dona de Casa	1.0	0.0	Cura	Novo	Pul			Pul	Urgencia / Emergencia	Pos	N/realiz	Neg	N/realiz	N/realiz	N/realiz	N/realiz	Neg		N	N	N	N	N	N	3.0	0.0	0.0	N	RHZ	N				0.0	0.0	53.0	N/realiz	N
1888	Branco	15_19	M		De 8 a 11 anos	Outra	1.0	0.0	Cura	Novo	Pul			Pul	Urgencia / Emergencia	Pos	N/realiz	N/realiz	N/realiz	Susp TB	N/realiz	N/realiz	Neg		N	N	N	N	N	N	4.0	0.0	0.0	N	RHZ	N			Supervisionado	24.0	84.0	16.0	N/realiz	N
1894	Branco	40_49	M		Nenhuma	Outra	1.0	0.0	Abandono	Novo	Pul			Pul	Elucidacao Diagn. em Internacao	Pos	N/realiz	Pos	N/realiz	Susp TB	N/realiz	N/realiz	N/realiz		N	N	S	N	N	N	0.0	0.0	0.0	N	RHZE	N			Supervisionado	0.0	0.0	43.0	N/realiz	N
1909	Preto	40_49	M		De 4 a 7 anos	Outra	1.0	0.0	Cura	Novo	Pul			Pul	Urgencia / Emergencia	Neg	N/realiz	N/realiz	N/realiz	Susp TB	N/realiz	N/realiz	N/realiz		N	N	N	N	N	N	4.0	0.0	0.0	N	RHZ	N			Supervisionado	41.0	55.0	46.0	N/realiz	N
1912	Branco	40_49	F	N	De 8 a 11 anos	Dona de Casa	1.0	0.0	Cura	Novo	Oftalmica			Ext	Investigacao de Contatos	N/realiz	N/realiz	N/realiz	N/realiz	Normal	N/realiz	N/realiz	Neg		N	N	N	N	N	N	1.0	0.0	0.0	N	RHZ	N			Supervisionado	60.0	120.0	45.0	N/realiz	N
1918		30_39	M		De 8 a 11 anos	Outra	1.0	0.0	Cura	Novo	Pleural			Ext	Demanda Ambulatorial	N/realiz	N/realiz	N/realiz	N/realiz	Susp TB	N/realiz	N/realiz	Neg		N	N	N	N	N	N	3.0	3.0	3.0	N	RHZ	N				60.0	0.0	33.0	N/realiz	N
1929	Branco	20_29	M		De 8 a 11 anos	Desempregado		0.0	Cura	Recidiva	Pul			Pul	Demanda Ambulatorial	Pos	N/realiz	Pos	N/realiz	Susp c/cavid	N/realiz	N/realiz	Neg		N	N	N	N	S	N	5.0	5.0	0.0	N	RHZE	N			Auto-Administrado	0.0	0.0	25.0	N/realiz	N	SENS
1932	Branco	30_39	F		De 4 a 7 anos	Dona de Casa	1.0	0.0	Cura	Novo	Pleural			Ext	Urgencia / Emergencia	Neg	Neg	N/realiz	N/realiz	Outra Patologia	N/realiz	N/realiz	Pos		S	N	N	N	N	N	0.0	0.0	0.0	N	RHZ	N			Auto-Administrado	0.0	0.0	38.0	Sugestivo TB	N		Aids
1948	Pardo	30_39	M		De 4 a 7 anos	Desempregado		0.0	Cura	Retr Aband	Pul			Pul	Demanda Ambulatorial	Pos	N/realiz	Pos	N/realiz	Susp TB			Neg		N	N	S	N	N	N	0.0	0.0	0.0		OUTROS	N				0.0	153.0	30.0		N	TB MR	Nao Adesao ao Tratamento
1949	Branco	40_49	M		15 anos e mais	Outra	1.0	0.0	Cura	Novo	Pele			Ext	Demanda Ambulatorial				Neg				Neg		N	N	N	N	N	N	0.0	0.0	0.0	N	RHZ	N			Auto-Administrado	0.0	0.0	46.0	Sugestivo TB	N
1951	Pardo	20_29	M		De 8 a 11 anos	Desempregado	1.0	0.0	Cura	Novo	Ganglionar Periferica			Ext	Demanda Ambulatorial	Neg	Neg	Neg	Neg	N/realiz	N/realiz	N/realiz	Pos		S	N	N	N	N	N	0.0	0.0	0.0	Instit. Penal	RHZ	N			Supervisionado	1.0	0.0	25.0	Sugestivo TB	N
1959		30_39	M		De 4 a 7 anos	Desempregado	1.0	0.0	Cura	Novo	Pul			Pul	Demanda Ambulatorial	Pos				Susp TB			Neg		N	N	N	N	N	N	2.0	2.0	0.0	N	RHZ	N			Supervisionado	31.0	46.0	34.0		N
1965	Branco	20_29	F	N	De 4 a 7 anos	Profissional de Saude	1.0	0.0	Cura	Novo	Pul			Pul	Demanda Ambulatorial	Pos				Susp TB			Neg		N	N	N	N	N	N	2.0	2.0	0.0	N	RHZ	N			Supervisionado	28.0	22.0	24.0		N
1983	Pardo	20_29	F	N	De 4 a 7 anos	Outra	1.0	0.0	Cura	Novo	Pul			Pul	Demanda Ambulatorial	Pos	N/realiz	N/realiz	N/realiz	Susp c/cavid	N/realiz	N/realiz	Neg		N	N	N	N	N	N	4.0	2.0	0.0	N	RHZ	N			Supervisionado	12.0	0.0	27.0	N/realiz	N
1985	Branco	50_59	M		De 4 a 7 anos	Outra	1.0	0.0	Cura	Novo	Pul			Pul	Elucidacao Diagn. em Internacao	N/realiz	Neg	N/realiz	Neg	N/realiz	N/realiz	N/realiz	Neg		N	S	N	N	N	N	4.0	4.0	0.0	N	RHZ	N			Supervisionado	35.0	0.0	52.0	Sugestivo TB	N
1993		50_59	F	N	De 8 a 11 anos	Outra	1.0	0.0	Cura	Novo	Pul			Pul	Demanda Ambulatorial	Pos		N/realiz		Susp TB			Neg		N	N	N	N	N	N	5.0	5.0	1.0	N	RHZ	N			Supervisionado	20.0	55.0	50.0		N
1997	Pardo	40_49	M		De 4 a 7 anos	Outra	1.0	0.0	Cura	Novo	Pul			Pul	Urgencia / Emergencia	Neg	N/realiz	N/realiz	N/realiz	Susp TB	N/realiz	N/realiz	Neg		N	N	N	N	N	N	2.0	2.0	0.0	N	RHZ	N			Supervisionado	28.0	0.0	41.0	N/realiz	N
1998		30_39	F	N	De 8 a 11 anos	Outra	1.0	0.0	Cura	Novo	Pul			Pul	Demanda Ambulatorial	Pos	Pos	N/realiz	N/realiz	Susp c/cavid	N/realiz	N/realiz	N/realiz		N	N	N	N	N	N	0.0	0.0	0.0	N	RHZ	N				0.0	0.0	30.0	N/realiz	N
2001	Pardo	40_49	F	N	De 4 a 7 anos	Dona de Casa	1.0	0.0	Cura	Novo	Pul			Pul	Busca Ativa na Comunidade	Pos	N/realiz	N/realiz	N/realiz	N/realiz	N/realiz		Neg		N	N	N	N	N	N	8.0	3.0	0.0	N	RHZ	N			Supervisionado	41.0	80.0	46.0	N/realiz	N
2005		20_29	F	N		Outra	1.0	0.0	Cura	Novo	Pul			Pul	Demanda Ambulatorial	Neg	Neg		Neg	Susp TB	Outra Patologia	N/realiz	Pos		N	N	N	N	N	N	1.0	0.0	0.0	N	RHZ	N			Supervisionado	55.0	102.0	26.0	N/realiz	N		Elucidacao Diagnostica
2008	Branco	15_19	F	N	De 8 a 11 anos	Outra	1.0	0.0	Cura	Novo	Pul			Pul	Demanda Ambulatorial	Neg	N/realiz	Neg	N/realiz	Susp TB	N/realiz	N/realiz	Neg		N	N	N	N	N	N	5.0	3.0	2.0	N	RHZ	N			Supervisionado	41.0	79.0	18.0	N/realiz	N
2010		40_49	F	N	De 4 a 7 anos	Dona de Casa	1.0	0.0	Cura	Novo	Pul			Pul	Urgencia / Emergencia	Pos	N/realiz	Pos	N/realiz	Susp c/cavid	N/realiz	N/realiz	Neg		N	N	N	N	N	N	0.0	0.0	0.0	N	RHZ	N			Supervisionado	0.0	0.0	42.0	N/realiz	N	SENS
2013	Pardo	20_29	F	N	De 8 a 11 anos	Outra	1.0	0.0	Cura	Novo	Pul			Pul	Demanda Ambulatorial	Pos	N/realiz	Pos	N/realiz	Susp TB	N/realiz	N/realiz	Neg		N	N	N	N	N	N	3.0	3.0	0.0	N	RHZ	N			Supervisionado	46.0	82.0	23.0	N/realiz	N	SENS
2021	Branco	40_49	F		De 8 a 11 anos	Outra		0.0	Cura	Recidiva	Pul			Pul	Demanda Ambulatorial	Pos	N/realiz	Neg	N/realiz	Susp c/cavid	N/realiz	N/realiz	Neg		N	N	N	N	N	N	1.0	1.0	0.0		OUTROS	N			Supervisionado	0.0	0.0	48.0	N/realiz	N
2025	Branco	70_79	M		De 4 a 7 anos	Aposentado	1.0	0.0	Cura	Novo	Pul			Pul	Demanda Ambulatorial	Pos	Pos	N/realiz	Pos	Susp TB	N/realiz	N/realiz	Neg		N	N	N	N	N	N	3.0	3.0	0.0	N	RHZ	N			Auto-Administrado	0.0	0.0	72.0	Sugestivo TB	N
2029	Branco	10_14	F	N	De 1 a 3 anos		1.0	0.0	Cura	Novo	Pul			Pul	Elucidacao Diagn. em Internacao	Neg				Susp TB			Pos		S	N	N	N	N	N	0.0	0.0	0.0	N	OUTROS	N				0.0	0.0	10.0		N		Aids
2031	Branco	15_19	M		De 8 a 11 anos	Outra	1.0	0.0	Cura	Novo	Pleural			Ext	Urgencia / Emergencia	Neg	N/realiz	N/realiz	N/realiz	Susp TB	N/realiz	N/realiz	Neg		N	N	N	N	N	N	3.0	3.0	0.0	N	RHZ	N			Auto-Administrado	0.0	0.0	19.0	N/realiz	N		Elucidacao Diagnostica
2032	Branco	40_49	F	N	De 1 a 3 anos	Outra	1.0	0.0	Cura	Novo	Pul			Pul	Demanda Ambulatorial	Pos	N/realiz	Neg	N/realiz	Susp TB	N/realiz	N/realiz	Neg		N	N	N	N	N	N	2.0	1.0	1.0	N	RHZ	N			Auto-Administrado	0.0	0.0	46.0	N/realiz	N
2038	Branco	50_59	M		De 1 a 3 anos	Aposentado	1.0	0.0	Cura	Novo	Pul			Pul	Demanda Ambulatorial	Pos	N/realiz	N/realiz	N/realiz	N/realiz	N/realiz	N/realiz	Neg		N	N	N	S	N	N	0.0	0.0	0.0	N	RHZ	N			Supervisionado	62.0	136.0	58.0	N/realiz	N
2039	Branco	20_29	M		De 8 a 11 anos	Desempregado	1.0	0.0	Cura	Novo	Pleural			Ext	Elucidacao Diagn. em Internacao	N/realiz	Neg	N/realiz	N/realiz	Susp TB	N/realiz	N/realiz	Neg		N	N	N	N	N	N	0.0	0.0	0.0	N	RHZ	N			Auto-Administrado	0.0	0.0	22.0	Sugestivo TB	N
2041	Branco	30_39	M		De 4 a 7 anos	Outra	1.0	0.0	Cura	Novo	Pul			Pul	Urgencia / Emergencia	Pos	N/realiz	N/realiz	N/realiz	Susp c/cavid	N/realiz	N/realiz	Neg		N	N	N	N	N	N	4.0	4.0	0.0	N	RHZ	N			Auto-Administrado	0.0	0.0	35.0	N/realiz	N
2044		20_29	M		De 8 a 11 anos	Outra	1.0	0.0	Cura	Novo	Pul			Pul	Urgencia / Emergencia	N/realiz	N/realiz	N/realiz	N/realiz	Susp TB	N/realiz	N/realiz	Neg		N	N	N	N	N	N	1.0	1.0	0.0	N	RHZ	N			Supervisionado	40.0	68.0	25.0	N/realiz	N
2045	Branco	70_79	M		De 4 a 7 anos	Aposentado	1.0	0.0	Cura	Novo	Ossea			Ext	Elucidacao Diagn. em Internacao		Neg			Normal			Neg		N	S	N	N	N	N	4.0	4.0	0.0	N	RHZ	N			Supervisionado	4.0	11.0	79.0	Sugestivo TB	N
2054		15_19	M		De 8 a 11 anos	Outra	1.0	0.0	Abandono	Novo	Pul			Pul	Investigacao de Contatos	N/realiz	N/realiz	N/realiz	N/realiz	Susp TB			Neg		N	N	N	N	N	N	4.0	4.0	1.0	N	RHZ	N			Supervisionado	0.0	0.0	16.0	N/realiz	N
2056	Branco	20_29	M		De 4 a 7 anos	Outra	1.0	0.0	Cura	Novo	Pul			Pul	Urgencia / Emergencia	Pos	N/realiz	Pos	N/realiz	Susp TB	N/realiz	N/realiz	Neg		N	N	N	N	S	N	6.0	6.0	0.0	N	RHZ	N			Supervisionado	44.0	85.0	29.0	N/realiz	N		Insuficiencia Respiratoria Aguda
2062	Branco	50_59	M		De 4 a 7 anos	Aposentado	1.0	0.0	Cura	Novo	Pul			Pul	Demanda Ambulatorial	Neg	N/realiz	N/realiz	N/realiz	Susp TB	Outra Patologia	N/realiz	Neg		N	N	N	N	N	N	7.0	7.0	0.0	N	RHZ	N			Auto-Administrado	0.0	63.0	54.0	N/realiz	N
2084	Branco	70_79	F	N	De 1 a 3 anos	Aposentado	1.0	0.0	Cura	Novo	Pul			Pul	Demanda Ambulatorial	Neg	N/realiz	Pos	N/realiz	N/realiz	N/realiz	N/realiz	Neg		N	N	N	N	N	N	2.0	2.0	0.0	N	RHZ	S	OUTROS	Intolerancia/Toxicidade	Auto-Administrado	0.0	0.0	70.0	N/realiz	N
2086	Pardo	30_39	M		De 8 a 11 anos	Outra	1.0	0.0	Cura	Novo	Pul			Pul	Demanda Ambulatorial	Pos	N/realiz	N/realiz	N/realiz	Susp TB	N/realiz	N/realiz	Neg		N	N	S	N	N	N	4.0	4.0	0.0	N	RHZ	N			Supervisionado	28.0	35.0	34.0	N/realiz	N
2087	Pardo	40_49	M		De 4 a 7 anos	Outra	1.0	0.0	Cura	Novo	Pul			Pul	Urgencia / Emergencia	Pos				Susp c/cavid			Neg		N	N	N	N	N	N	2.0	2.0	0.0	N	RHZ	N			Auto-Administrado	0.0	0.0	49.0	Sugestivo TB	N		Insuficiencia Respiratoria Aguda
2099	Branco	40_49	M		De 1 a 3 anos	Desempregado	3.0	0.0	Cura	Retr Aband	Pul			Pul	Demanda Ambulatorial	Pos	N/realiz	Pos	N/realiz	Susp TB	N/realiz	N/realiz	Neg		N	N	S	N	S	N	0.0	0.0	0.0	N	RHZE	N			Supervisionado	0.0	0.0	41.0	N/realiz	N	SENS
2101	Branco	30_39	F		De 8 a 11 anos	Outra	1.0	0.0	Cura	Novo	Meningea			Ext	Elucidacao Diagn. em Internacao	N/realiz	Neg	N/realiz	Neg		N/realiz	N/realiz	Pos		S	N	N	N	N	N	0.0	0.0	0.0	N	RHZ	N			Auto-Administrado	0.0	0.0	34.0	N/realiz	N		Elucidacao Diagnostica
2106	Preto	30_39	M		De 8 a 11 anos	Outra	1.0	0.0	Cura	Novo	Pul			Pul	Demanda Ambulatorial	Pos	N/realiz	N/realiz	N/realiz	Susp TB	N/realiz	N/realiz	Pos		S	N	N	N	N	N	0.0	0.0	0.0	N	RHZ	S	SZEET	Intolerancia/Toxicidade	Auto-Administrado	0.0	0.0	33.0	N/realiz	N
2111	Preto	20_29	M		De 4 a 7 anos	Outra	1.0	0.0	Cura	Novo	Pul			Pul	Demanda Ambulatorial	Pos	N/realiz	Pos	N/realiz	Susp TB	N/realiz	N/realiz	Neg		N	N	N	N	S	N	2.0	0.0	0.0	N	RHZ	N			Supervisionado	17.0	0.0	20.0	N/realiz	N
2129	Amarelo	Maior de 80 anos	M		De 8 a 11 anos	Aposentado		0.0	Cura	Recidiva	Pul			Pul	Elucidacao Diagn. em Internacao	N/realiz	N/realiz	N/realiz	N/realiz	N/realiz	N/realiz	N/realiz	Neg		N	N	N	N	N	N	1.0	1.0	0.0	N	RHZE	N			Auto-Administrado	0.0	0.0	82.0	N/realiz	N
2130		15_19	F	N	De 8 a 11 anos	Dona de Casa	1.0	0.0	Cura	Novo	Pul			Pul	Demanda Ambulatorial	Pos		Pos		Susp c/cavid			Neg		N	N	N	N	N	N	2.0	2.0	0.0	N	RHZ	N			Supervisionado	24.0	32.0	19.0		N
2131	Preto	20_29	M		De 4 a 7 anos	Outra	1.0	0.0	Abandono	Novo	Ganglionar Periferica			Ext	Demanda Ambulatorial	Neg	N/realiz	N/realiz	N/realiz	Susp TB	N/realiz	N/realiz	Pos		S	N	N	N	N	N	0.0	0.0	0.0		RHZ	N			Auto-Administrado	0.0	0.0	26.0	N/realiz	N
2141	Branco	60_69	M		De 1 a 3 anos	Desempregado	1.0	0.0	Cura	Novo	Pul			Pul	Demanda Ambulatorial	Pos	N/realiz	N/realiz	N/realiz	Susp TB	N/realiz	N/realiz	Neg		N	N	S	N	N	N	0.0	0.0	0.0		RHZ	N			Supervisionado	0.0	0.0	60.0	N/realiz	N	SENS	Caquexia
2142		30_39	F	N	De 8 a 11 anos	Outra	1.0	0.0	Cura	Novo	Pul			Pul	Demanda Ambulatorial	N/realiz	N/realiz	N/realiz	N/realiz	Susp TB	N/realiz	N/realiz	Neg		N	N	N	N	N	N	3.0	3.0	0.0	N	RHZ	N			Supervisionado	24.0	20.0	32.0	N/realiz	N
2144		20_29	F	N	De 4 a 7 anos	Dona de Casa	1.0	0.0	Cura	Novo	Pul			Pul	Demanda Ambulatorial	Pos	N/realiz	Neg	N/realiz	Susp c/cavid	N/realiz	N/realiz	Neg		N	N	N	N	N	N	3.0	3.0	3.0	N	RHZ	N			Supervisionado	0.0	0.0	28.0	N/realiz	N
2154	Preto	60_69	M		De 1 a 3 anos	Aposentado	1.0	0.0	Cura	Novo	Pul			Pul	Elucidacao Diagn. em Internacao	Pos	N/realiz	N/realiz	N/realiz	Susp TB	N/realiz	N/realiz	Neg		N	S	N	N	N	N	3.0	3.0	0.0	N	RHZ	N			Supervisionado	39.0	59.0	63.0	N/realiz	N
2163	Branco	50_59	F	N	15 anos e mais		1.0	0.0	Cura	Novo	Pul			Pul	Demanda Ambulatorial	Neg		N/realiz		Susp c/cavid			N/realiz		N	N	N	N	N	N	3.0	3.0	0.0	N	RHZ	N			Auto-Administrado	0.0	0.0	51.0		S
2166	Branco	20_29	M		De 4 a 7 anos	Desempregado	1.0	0.0	Cura	Novo	Pul			Pul	Demanda Ambulatorial	Pos	N/realiz	N/realiz	N/realiz	Susp TB	N/realiz		Neg		N	N	N	N	N	N	3.0	3.0	0.0	N	RHZ	N			Supervisionado	41.0	96.0	26.0	N/realiz	N
2168	Pardo	40_49	F	N		Outra		0.0	Cura	Novo	Pul			Pul	Demanda Ambulatorial	Neg				Susp TB					N	N	N	N	N	N	4.0	4.0	0.0	N	RHZ	N			Supervisionado	0.0	0.0	49.0	BAAR pos	N		Outros
2172		40_49	M		De 4 a 7 anos	Outra	1.0	0.0	Cura	Novo	Pul			Pul	Busca Ativa na Comunidade	Pos	N/realiz	Pos	N/realiz	Susp TB	N/realiz	N/realiz	Neg		N	N	N	N	N	N	3.0	3.0	0.0	N	RHZ	N			Auto-Administrado	3.0	1.0	43.0	N/realiz	N
2188	Branco	20_29	M		De 12 a 14 anos		1.0	0.0	Cura	Novo	Outras			Ext	Demanda Ambulatorial								Pos		S	N	N	N	N	N	1.0	0.0	0.0	N	RHZE	N			Auto-Administrado	0.0	0.0	23.0		N
2189		15_19	M				1.0	0.0	Cura	Novo	Pul			Pul	Demanda Ambulatorial	Pos				Susp TB					N	N	N	N	N	N	7.0	0.0	0.0	N	RHZE	N			Supervisionado	24.0	38.0	18.0		N
2191	Pardo	10_14	M		De 4 a 7 anos	Outra	1.0	0.0	Cura	Novo	Pul			Pul	Elucidacao Diagn. em Internacao	N/realiz		N/realiz		Susp c/cavid			Neg		N	N	N	N	N	N	7.0	1.0	1.0	N	RHZ	N			Auto-Administrado	0.0	0.0	13.0		N		Outros
2212	Pardo	20_29	F	S	De 8 a 11 anos	Dona de Casa	1.0	0.0	Cura	Novo	Vias Urinarias			Ext	Demanda Ambulatorial	N/realiz	Pos	N/realiz	N/realiz	N/realiz	N/realiz	N/realiz	Neg		N	N	N	N	N	N	3.0	3.0	0.0	N	RHZ	N			Supervisionado	80.0	154.0	28.0	N/realiz	N
2220	Branco	30_39	F	N	De 8 a 11 anos	Desempregado	1.0	0.0	Cura	Novo	Pul			Pul	Demanda Ambulatorial	Pos	N/realiz	N/realiz	N/realiz	Susp TB	N/realiz	N/realiz	Neg		N	N	N	N	N	N	4.0	4.0	0.0	N	RHZ	N			Supervisionado	39.0	38.0	32.0	N/realiz	N
2229	Pardo	50_59	M		De 1 a 3 anos	Outra	1.0	0.0	Cura	Novo	Pleural			Ext	Urgencia / Emergencia	Neg		N/realiz		Susp TB			Neg		N	N	N	N	N	N	7.0	7.0	1.0	N	RHZ	N			Auto-Administrado	0.0	0.0	57.0		N
2237	Branco	05_09	F	N	De 1 a 3 anos		1.0	0.0	Cura	Novo	Pul			Pul	Investigacao de Contatos	N/realiz	N/realiz	N/realiz	N/realiz	Susp TB	N/realiz	N/realiz	N/realiz		N	N	N	N	N	N	9.0	9.0	7.0	N	RHZ	N			Supervisionado	35.0	79.0	9.0	N/realiz	N
2238	Branco	50_59	M		De 1 a 3 anos	Aposentado	1.0	0.0	Cura	Novo	Pul			Pul	Busca Ativa em Instituicao	Neg		N/realiz		Susp c/cavid			Neg		N	N	N	N	N	N	2.0	1.0	0.0	N	RHZ	N			Auto-Administrado	0.0	0.0	53.0		N
2239	Branco	30_39	F	N	De 1 a 3 anos	Dona de Casa	1.0	0.0	Cura	Novo	Pleural			Ext	Elucidacao Diagn. em Internacao	Neg	N/realiz	N/realiz	N/realiz	Susp TB	Normal	N/realiz	Neg		N	N	N	S	N	N	5.0	5.0	0.0	N	RHZ	N			Auto-Administrado	0.0	0.0	31.0	N/realiz	N	SENS
2265	Preto	30_39	M		De 4 a 7 anos	Desempregado	1.0	0.0	Cura	Novo	Pleural	Ossea		Ext	Demanda Ambulatorial	Neg	N/realiz	N/realiz	N/realiz	Susp TB	N/realiz	N/realiz	Neg		N	N	N	N	N	N	0.0	0.0	0.0	N	OUTROS	S	OUTROS	Intolerancia/Toxicidade	Supervisionado	33.0	52.0	38.0	Sugestivo TB	N
2272	Pardo	50_59	M		De 4 a 7 anos	Desempregado	1.0	0.0	Cura	Novo	Pul			Pul	Urgencia / Emergencia	Pos	N/realiz	Pos	N/realiz	Susp TB	N/realiz	N/realiz	Neg		N	N	N	N	N	N	3.0	3.0	0.0	N	RHZ	N			Supervisionado	31.0	44.0	54.0	N/realiz	N
2278	Branco	15_19	F		Nenhuma	Outra	1.0	0.0	Cura	Novo	Pul			Pul	Demanda Ambulatorial	Neg	N/realiz	N/realiz	N/realiz	Susp TB	Outra Patologia	N/realiz	And		N	N	N	N	N	N	5.0	5.0	2.0			N				0.0	0.0	18.0	N/realiz	N
2279	Branco	01_04	M		Nenhuma	Outra	1.0	0.0	Cura	Novo	Pul			Pul	Demanda Ambulatorial	Neg	Neg	Neg	Neg	Susp TB	N/realiz	N/realiz	N/realiz		N	N	N	N	N	N	3.0	3.0	2.0		RHZ	N				0.0	0.0	2.0	N/realiz	N
2284		50_59	F		Nenhuma	Dona de Casa	3.0	5.0	Cura	Retr Aband	Pul			Pul	Demanda Ambulatorial	Pos	N/realiz	N/realiz	N/realiz	Susp TB	N/realiz	N/realiz	Neg		N	N	N	N	N	N	15.0	15.0	1.0		RHZE	S	OUTROS	Intolerancia/Toxicidade	Auto-Administrado	0.0	9.0	53.0	N/realiz	N
2285	Branco	20_29	M		De 8 a 11 anos	Outra	1.0	0.0	Cura	Novo	Pul			Pul	Demanda Ambulatorial	Pos	N/realiz	N/realiz	N/realiz	Susp c/cavid	N/realiz	N/realiz	Neg		N	N	N	N	N	N	1.0	1.0	1.0	N	RHZ	N			Supervisionado	42.0	86.0	26.0	N/realiz	N
2286	Branco	30_39	M		De 4 a 7 anos	Outra	1.0	0.0	Abandono	Novo	Pul			Pul	Demanda Ambulatorial	Pos	N/realiz	N/realiz	N/realiz	Susp TB	N/realiz	N/realiz	Neg		N	N	N	N	N	N	5.0	5.0	0.0	N	RHZ	N			Auto-Administrado	12.0	0.0	35.0	N/realiz	N
2291	Branco	40_49	F		De 8 a 11 anos	Dona de Casa	3.0	0.0	Cura	Retr Aband	Pul			Pul	Elucidacao Diagn. em Internacao	Neg	N/realiz	Neg	N/realiz	Susp TB	N/realiz	N/realiz	Neg		N	N	N	N	N	N	0.0	0.0	0.0	N	RHZE	N			Auto-Administrado	0.0	0.0	48.0	N/realiz	N		Elucidacao Diagnostica
2300	Pardo	30_39	M		De 8 a 11 anos	Outra	1.0	0.0	Cura	Novo	Pul			Pul	Demanda Ambulatorial	Pos	N/realiz	N/realiz	N/realiz	Susp TB	N/realiz	N/realiz	Neg		N	N	N	N	N	N	2.0	2.0	0.0	N	RHZ	N			Auto-Administrado	0.0	0.0	31.0	N/realiz	N
2327	Branco	30_39	M		De 4 a 7 anos	Outra	1.0	0.0	Cura	Novo	Pul			Pul	Urgencia / Emergencia	Pos	N/realiz	N/realiz	N/realiz	Normal	N/realiz	N/realiz	N/realiz		N	N	N	N	N	N	0.0	0.0	0.0	N	RHZ	N			Auto-Administrado	0.0	0.0	32.0	N/realiz	N
2330	Pardo	20_29	M		De 4 a 7 anos	Desempregado	1.0	0.0	Cura	Novo	Pul			Pul		Pos	N/realiz	N/realiz	N/realiz	Susp TB	N/realiz	N/realiz	Neg		N	N	N	N	N	N	7.0	1.0	0.0	Instit. Penal	RHZ	N			Supervisionado	14.0	31.0	23.0	N/realiz	N
2333	Pardo	15_19	F	N	De 8 a 11 anos	Outra	1.0	0.0	Cura	Novo	Pul			Pul	Demanda Ambulatorial	Pos	N/realiz	N/realiz	N/realiz	Susp TB	N/realiz	N/realiz	Neg		N	N	N	N	N	N	4.0	4.0	0.0	N	RHZ	N			Supervisionado	32.0	57.0	18.0	N/realiz	N
2338	Branco	40_49	M		De 8 a 11 anos	Outra	1.0	0.0	Abandono	Novo	Pul			Pul	Demanda Ambulatorial	Pos	N/realiz	Pos	N/realiz	Susp TB	N/realiz	N/realiz	Neg		N	N	N	N	N	N	5.0	5.0	0.0	N	RHZ	N			Auto-Administrado	0.0	0.0	40.0	N/realiz	N
2369	Pardo	20_29	M		De 8 a 11 anos	Outra	1.0	0.0	Cura	Novo	Pul			Pul	Demanda Ambulatorial	Pos	N/realiz	N/realiz	N/realiz	Susp c/cavid	N/realiz	N/realiz	Neg		N	N	N	N	N	N	2.0	2.0	0.0	N	RHZ	N			Auto-Administrado	33.0	0.0	26.0	N/realiz	N		Insuficiencia Respiratoria Aguda
2382	Pardo	40_49	M		De 1 a 3 anos		1.0	0.0	Cura	Novo	Pul			Pul		Neg		Pos		Susp TB			Neg		N	N	N	N	N	N	1.0	1.0	0.0	N	RHZ	N			Supervisionado	22.0	43.0	42.0		N
2403		40_49	M		De 4 a 7 anos	Outra	1.0	0.0	Cura	Novo	Pul			Pul	Demanda Ambulatorial	Pos		N/realiz	N/realiz	Susp TB			Neg		N	N	S	N	N	N	3.0	3.0	1.0		RHZ	N			Supervisionado	0.0	0.0	41.0		N
2421	Branco	60_69	F	N	De 8 a 11 anos	Dona de Casa	1.0	0.0	Cura	Novo	Pul			Pul	Demanda Ambulatorial	N/realiz		N/realiz		Susp TB			Neg		N	N	N	N	N	N	2.0	2.0	1.0	N	RHZ	N			Supervisionado	29.0	59.0	67.0		N
2444	Preto	50_59	M		De 4 a 7 anos	Outra	1.0	0.0	Cura	Novo	Pul			Pul	Demanda Ambulatorial	Neg	N/realiz	N/realiz	N/realiz	Susp TB	N/realiz	N/realiz	Neg		N	N	S	N	N	N	18.0	8.0	0.0	N	RHZ	N			Supervisionado	28.0	36.0	52.0	N/realiz	N
2449	Branco	20_29	F	N	De 8 a 11 anos	Desempregado	1.0	0.0	Cura	Novo	Pul			Pul	Demanda Ambulatorial	Pos	N/realiz		N/realiz	Susp TB	N/realiz	N/realiz	Neg		N	N	N	N	N	N	4.0	4.0	0.0	N	RHZ	N			Supervisionado	28.0	79.0	20.0	N/realiz	N
2455	Branco	20_29	F	N	De 8 a 11 anos	Desempregado	1.0	0.0	Cura	Novo	Pul			Pul	Urgencia / Emergencia	Pos	N/realiz	N/realiz	N/realiz	Susp c/cavid	N/realiz	N/realiz	Neg		N	N	N	N	N	N	2.0	2.0	0.0	N	RHZ	N			Supervisionado	36.0	50.0	23.0	N/realiz	N
2457	Preto	50_59	M	N	De 4 a 7 anos	Outra	1.0	0.0	Cura	Novo	Pul			Pul	Demanda Ambulatorial	Pos	N/realiz	N/realiz	N/realiz	Susp TB	N/realiz	N/realiz	Neg		N	N	N	N	N	N	8.0	8.0	0.0	N	RHZ	N			Supervisionado	42.0	81.0	58.0	N/realiz	N
2460	Branco	30_39	M		De 1 a 3 anos	Desempregado	1.0	0.0	Cura	Novo	Pul			Pul	Urgencia / Emergencia	Pos	N/realiz	Neg	N/realiz	Susp TB	N/realiz	N/realiz	Neg		N	N	N	N	N	N	0.0	0.0	0.0	N	RHZ	N			Supervisionado	42.0	44.0	34.0	N/realiz	N
2461	Pardo	30_39	M		De 4 a 7 anos	Outra	1.0	0.0	Cura	Novo	Pul	Ganglionar Periferica		P+E	Demanda Ambulatorial	Neg	N/realiz	Pos	N/realiz	N/realiz	N/realiz	N/realiz	Pos		S	N	S	N	S	N	2.0	2.0	0.0	N	RHZ	N			Auto-Administrado	0.0	0.0	33.0	Sugestivo TB	N
2463	Pardo	15_19	M		De 8 a 11 anos	Outra	1.0	0.0	Cura	Novo	Pul			Pul	Investigacao de Contatos	Neg	N/realiz	Neg	N/realiz	Susp TB	N/realiz		Neg		N	N	N	N	N	N	7.0	7.0	1.0	N	RHZ	N			Supervisionado	37.0	90.0	17.0	N/realiz	N
2466		40_49	M		De 8 a 11 anos	Profissional de Saude	1.0	0.0	Abandono	Novo	Pul			Pul	Urgencia / Emergencia	Pos	N/realiz	N/realiz	N/realiz	Susp TB	N/realiz	N/realiz	Neg		N	N	N	N	N	N	2.0	2.0	0.0	N	RHZ	N			Auto-Administrado	0.0	0.0	45.0	N/realiz	N
2467	Branco	40_49	F	N	De 4 a 7 anos	Outra	2.0	19.0	Cura	Recidiva	Pul			Pul	Investigacao de Contatos	Neg	N/realiz	N/realiz	N/realiz	Susp c/cavid	N/realiz	N/realiz	Neg		N	N	N	N	N	N	10.0	10.0	1.0	N	RHZ	N			Supervisionado	35.0	81.0	45.0	N/realiz	N
2473	Branco	30_39	F	N	De 8 a 11 anos	Dona de Casa	1.0	0.0	Cura	Novo	Ganglionar Periferica			Ext	Busca Ativa na Comunidade	N/realiz	N/realiz	Neg	N/realiz	N/realiz	N/realiz	N/realiz	Neg		N	N	N	N	N	N	4.0	0.0	0.0	N	RHZ	N			Supervisionado	29.0	64.0	30.0	N/realiz	N
2475	Branco	30_39	M		De 8 a 11 anos	Outra	1.0	0.0	Cura	Novo	Pleural			Ext	Busca Ativa na Comunidade	Pos	N/realiz	N/realiz	N/realiz	N/realiz	N/realiz	N/realiz	Neg		N	N	N	N	N	N	2.0	0.0	0.0	N	RHZ	N			Supervisionado	34.0	79.0	33.0	N/realiz	N
2478	Pardo	60_69	M		De 4 a 7 anos	Outra	1.0	0.0	Cura	Novo	Pul			Pul	Demanda Ambulatorial	Pos	N/realiz	N/realiz	N/realiz	Susp c/cavid	N/realiz	N/realiz	Neg		N	S	N	N	N	N	2.0	2.0	0.0	N	RHZ	N			Supervisionado	41.0	57.0	64.0	N/realiz	N
2482	Branco	15_19	F	N	De 12 a 14 anos	Outra	1.0	0.0	Cura	Novo	Pele			Ext	Demanda Ambulatorial	N/realiz	Neg	N/realiz	N/realiz	Normal		N/realiz	Neg		N	N	N	N	N	N	0.0	0.0	0.0	N	RHZ	N			Supervisionado	0.0	0.0	18.0	Sugestivo TB	N
2484	Pardo	60_69	M		De 4 a 7 anos	Aposentado		0.0	Cura	Recidiva	Pul			Pul	Demanda Ambulatorial	Neg	N/realiz	Pos	N/realiz	Susp TB	N/realiz	N/realiz	Neg		N	N	N	N	N	N	2.0	2.0	0.0		RHZE	N			Supervisionado	41.0	55.0	66.0	N/realiz	N
2486	Branco	40_49	M		De 4 a 7 anos	Aposentado	1.0	0.0	Cura	Novo	Pul			Pul	Urgencia / Emergencia	Pos	N/realiz	N/realiz	N/realiz	Susp c/cavid	N/realiz	N/realiz	Neg		N	S	N	N	N	N	1.0	0.0	0.0	N	RHZ	N			Supervisionado	36.0	17.0	49.0	N/realiz	N		Hemoptise
2491	Branco	30_39	M	N	De 4 a 7 anos	Outra	1.0	0.0	Cura	Novo	Pul			Pul	Demanda Ambulatorial	Pos	N/realiz	Neg	N/realiz	Susp TB	N/realiz	N/realiz	Neg		N	N	N	N	N	N	4.0	4.0	0.0	N	RHZ	N			Supervisionado	42.0	60.0	39.0	N/realiz	N
2496	Branco	50_59	M		De 4 a 7 anos	Outra	1.0	0.0	Abandono	Novo	Pul			Pul	Demanda Ambulatorial	Neg	N/realiz	N/realiz	N/realiz	Susp TB	N/realiz	N/realiz	Neg		N	N	N	N	N	N	0.0	0.0	0.0	N	RHZ	N			Supervisionado	0.0	0.0	58.0	N/realiz	N
2504		10_14	F	N	De 4 a 7 anos	Outra	1.0	0.0	Cura	Novo	Pul			Pul	Demanda Ambulatorial	Pos	N/realiz	Pos	N/realiz	N/realiz	N/realiz		Neg		N	N	N	N	N	N	26.0	16.0	1.0	N	RHZ	N			Supervisionado	56.0	91.0	14.0	N/realiz	N	SENS
2511	Preto	30_39	F	N	De 8 a 11 anos	Outra	1.0	0.0	Abandono	Novo	Multiplos Orgaos			Dissem	Elucidacao Diagn. em Internacao	Pos				Susp TB			Neg		N	N	N	N	N	N	0.0	0.0	0.0	N	RHZ	N			Auto-Administrado	0.0	0.0	34.0		N		Outros
2520		15_19	F	N	De 8 a 11 anos		1.0	0.0	Cura	Novo	Pul			Pul	Demanda Ambulatorial	Pos	N/realiz	And							N	N	N	N	N	N	1.0	1.0	0.0	N	RHZ	N				35.0	0.0	19.0		N
2527	Pardo	20_29	M		De 4 a 7 anos	Outra		0.0	Cura	Recidiva	Pul			Pul	Demanda Ambulatorial	Neg	N/realiz	Neg	N/realiz	Susp c/cavid	N/realiz	N/realiz	Neg		N	N	N	N	N	N	2.0	2.0	0.0	Instit. Penal	RHZ	N			Supervisionado	33.0	3.0	27.0	N/realiz	N
2529	Pardo	50_59	M		De 1 a 3 anos	Desempregado	1.0	0.0	Cura	Novo	Pul			Pul	Urgencia / Emergencia	Pos	N/realiz	N/realiz	N/realiz	Susp TB	N/realiz	N/realiz	Neg		N	N	N	N	N	N	0.0	0.0	0.0	N	RHZ	N			Supervisionado	24.0	48.0	58.0	N/realiz	N		Outros
2531	Pardo	40_49	M		De 4 a 7 anos	Outra	1.0	0.0	Cura	Novo	Pul			Pul	Urgencia / Emergencia	Pos	N/realiz	N/realiz	N/realiz	N/realiz	N/realiz	N/realiz	Neg		N	N	N	N	N	N	6.0	6.0	0.0	N	RHZ	N			Supervisionado	60.0	120.0	46.0	N/realiz	N		Caquexia
2551	Branco	50_59	M		De 8 a 11 anos	Desempregado	1.0	0.0	Cura	Novo	Pul			Pul	Busca Ativa na Comunidade	Pos	N/realiz	N/realiz	N/realiz	Normal	N/realiz	N/realiz	Neg		N	N	N	N	N	N	3.0	0.0	0.0	N	RHZ	N			Supervisionado	36.0	71.0	56.0	N/realiz	N
2553	Pardo	20_29	M		De 8 a 11 anos	Outra	1.0	0.0	Cura	Novo	Pul			Pul	Demanda Ambulatorial	Pos	N/realiz	N/realiz	N/realiz	Susp TB	N/realiz	N/realiz	Neg		N	N	N	N	N	N	3.0	3.0	0.0	N	RHZ	N			Supervisionado	34.0	39.0	21.0	N/realiz	N
2564	Pardo	50_59	M		De 1 a 3 anos	Outra	1.0	0.0	Cura	Novo	Pele			Ext	Demanda Ambulatorial	Neg	N/realiz	N/realiz	N/realiz	N/realiz	N/realiz		Neg		N	N	N	N	N	N	1.0	1.0	0.0	N	RHZ	N			Supervisionado	40.0	79.0	50.0	BAAR pos	N
2567	Branco	20_29	M		De 4 a 7 anos	Outra	1.0	0.0	Abandono	Novo	Pul			Pul	Urgencia / Emergencia	Pos	N/realiz	Pos	N/realiz	Normal	N/realiz	N/realiz	Neg		N	N	N	N	S	N	2.0	2.0	0.0	N	RHZ	N			Supervisionado	27.0	33.0	21.0	N/realiz	N
2575		20_29	M		De 8 a 11 anos	Outra	1.0	0.0	Cura	Novo	Pul			Pul	Urgencia / Emergencia	Pos	N/realiz	N/realiz	N/realiz	Susp TB	N/realiz	N/realiz	Neg		N	N	N	N	N	N	4.0	4.0	0.0	N	RHZ	N			Supervisionado	32.0	49.0	23.0	N/realiz	N
2576	Branco	05_09	F	N	De 1 a 3 anos	Outra	1.0	0.0	Cura	Novo	Pul			Pul	Urgencia / Emergencia	Neg	N/realiz	N/realiz	N/realiz	Susp TB	N/realiz	N/realiz	Neg		N	N	N	N	N	N	3.0	3.0	0.0	N	RHZ	S	RHZ	Intolerancia/Toxicidade	Supervisionado	40.0	59.0	5.0	N/realiz	N		Outros
2580	Pardo	40_49	M		De 4 a 7 anos	Outra	1.0	0.0	Cura	Novo	Pul			Pul	Demanda Ambulatorial	Neg	N/realiz	Pos	N/realiz	Susp TB	N/realiz	N/realiz	Neg		N	N	N	N	N	N	1.0	1.0	0.0	N	RHZ	N			Supervisionado	30.0	39.0	48.0	N/realiz	N
2581	Pardo	40_49	F	N	De 8 a 11 anos	Desempregado	1.0	0.0	Cura	Novo	Pleural			Ext	Demanda Ambulatorial	N/realiz	N/realiz	N/realiz	N/realiz	Susp TB	N/realiz		Pos		S	N	N	N	N	N	2.0	2.0	1.0	N	RHZ	N			Supervisionado	36.0	70.0	40.0	N/realiz	N
2583	Branco	30_39	F	N	De 8 a 11 anos	Outra	1.0	0.0	Abandono	Novo	Pleural			Ext	Demanda Ambulatorial	N/realiz	N/realiz	N/realiz	N/realiz	Susp TB	N/realiz	N/realiz	Pos		S	N	N	N	N	N	0.0	0.0	0.0	N	RHZ	N			Auto-Administrado	0.0	0.0	37.0	Sugestivo TB	N
2586	Branco	50_59	F	N		Aposentado	1.0	0.0	Cura	Novo	Pul			Pul	Urgencia / Emergencia	Neg	N/realiz	N/realiz	N/realiz	Susp TB	N/realiz	N/realiz	N/realiz		N	N	N	N	N	N	20.0	20.0	0.0	N	RHZ	N			Auto-Administrado	0.0	0.0	57.0	N/realiz	N
2592	Pardo	30_39	F	N	De 4 a 7 anos	Outra	1.0	0.0	Cura	Novo	Pul			Pul	Urgencia / Emergencia	Pos	N/realiz	Pos	N/realiz	Susp TB	N/realiz	N/realiz	Neg		N	N	N	N	N	N	3.0	3.0	0.0	N	RHZ	N			Supervisionado	32.0	36.0	34.0	N/realiz	N	SENS
2595		70_79	M		De 4 a 7 anos	Aposentado	2.0	50.0	Cura	Recidiva	Pul			Pul	Demanda Ambulatorial	Neg		N/realiz		Susp TB			Neg		N	N	N	N	N	N	1.0	1.0	0.0	N	RHZ	N			Supervisionado	22.0	15.0	71.0		N
2599	Pardo	50_59	F	N	De 8 a 11 anos	Outra	1.0	0.0	Cura	Novo	Pul			Pul	Demanda Ambulatorial	Pos	N/realiz	Pos	N/realiz	Susp TB	N/realiz	N/realiz	Neg		N	N	N	N	N	N	1.0	1.0	0.0	N	RHZ	N			Auto-Administrado	0.0	0.0	59.0	Sugestivo TB	S
2608		30_39	M		De 4 a 7 anos	Desempregado		0.0	Abandono	Retr Aband	Pul			Pul	Investigacao de Contatos	N/realiz	N/realiz	N/realiz	N/realiz	Susp TB	N/realiz	N/realiz	Neg		N	N	S	N	N	N	2.0	2.0	1.0		RHZ	N			Auto-Administrado	0.0	0.0	38.0	N/realiz	N
2612		20_29	F	N	De 4 a 7 anos	Outra		0.0	Cura	Retr Aband	Pul			Pul	Demanda Ambulatorial	Pos				Susp TB			Neg		S	N	N	N	N	N	3.0	3.0	0.0		RHZ	N			Auto-Administrado	0.0	0.0	25.0		N
2620	Pardo	30_39	M		De 4 a 7 anos		1.0	0.0	Cura	Novo	Pul			Pul	Urgencia / Emergencia	Pos		Pos		Susp TB			Pos		S	N	N	N	N	N	3.0	1.0	0.0	N	OUTROS	N			Supervisionado	24.0	32.0	33.0		N
2625	Pardo	30_39	M		Nenhuma	Outra	1.0	0.0	Cura	Novo	Pul			Pul	Demanda Ambulatorial	Pos	N/realiz	Pos	N/realiz	Susp TB	N/realiz	N/realiz	Neg		N	N	S	N	N	N	3.0	3.0	0.0	N	RHZ	N			Supervisionado	50.0	105.0	35.0	N/realiz	N		Causas Sociais
2627	Branco	30_39	F	N	De 4 a 7 anos	Dona de Casa	1.0	0.0	Cura	Novo	Pul			Pul	Investigacao de Contatos	Pos				Susp c/cavid			Neg		N	N	N	N	N	N	3.0	2.0	1.0	N	RHZ	N			Supervisionado	31.0	58.0	34.0		N
2628	Pardo	30_39	M		De 8 a 11 anos	Outra	1.0	0.0	Cura	Novo	Pul			Pul	Demanda Ambulatorial	Neg	N/realiz	N/realiz	N/realiz	Susp TB	N/realiz	N/realiz	Neg		N	N	N	N	N	N	8.0	3.0	0.0	N	RHZ	N			Supervisionado	35.0	47.0	36.0	N/realiz	N
2639		60_69	M			Aposentado	1.0	0.0	Abandono	Novo	Pul			Pul	Urgencia / Emergencia	Pos	N/realiz	N/realiz	N/realiz	Susp TB	N/realiz	N/realiz	N/realiz		N	N	S	N	N	N	0.0	0.0	0.0	N	RHZ	N			Auto-Administrado	0.0	0.0	61.0	N/realiz	N		Elucidacao Diagnostica
2641	Branco	30_39	F	N	De 1 a 3 anos	Dona de Casa	1.0	0.0	Cura	Novo	Ganglionar Periferica			Ext	Demanda Ambulatorial	N/realiz	N/realiz	N/realiz	N/realiz	Normal	N/realiz	N/realiz	Pos		S	N	N	N	N	N	3.0	2.0	1.0	N	RHZ	N			Auto-Administrado	0.0	0.0	37.0	Sugestivo TB	N
2642	Branco	30_39	M		De 8 a 11 anos	Outra	1.0	0.0	Cura	Novo	Pul			Pul	Elucidacao Diagn. em Internacao	Neg	N/realiz	N/realiz	N/realiz	Outra Patologia	N/realiz	N/realiz	Pos	N	S	N	N	N	N	N	0.0	0.0	0.0		RHZE	N			Auto-Administrado	0.0	0.0	36.0	N/realiz	N		Aids
2643	Pardo	30_39	M		De 1 a 3 anos	Desempregado	1.0	0.0	Cura	Novo	Miliar			Ext	Urgencia / Emergencia	Pos	N/realiz	N/realiz	N/realiz	Susp TB	N/realiz	N/realiz	Pos		S	N	N	N	N	N	8.0	8.0	0.0	N	RHZ	N			Auto-Administrado	0.0	0.0	36.0	N/realiz	N
2646	Preto	60_69	M		De 1 a 3 anos	Outra	1.0	0.0	Cura	Novo	Pul			Pul	Demanda Ambulatorial	Pos	N/realiz	N/realiz	N/realiz	Susp TB	N/realiz	N/realiz	Neg		N	N	N	N	N	N	6.0	6.0	0.0	N	RHZ	N			Auto-Administrado	0.0	0.0	66.0	N/realiz	N		Hemoptise
2650		40_49	F	N	De 8 a 11 anos		1.0	0.0	Cura	Novo	Pul			Pul	Demanda Ambulatorial	Pos	N/realiz	Neg					N/realiz		N	N	N	N	N	N	0.0	0.0	0.0	N	RHZ	N				0.0	0.0	40.0		N
2656	Branco	30_39	F	N	De 8 a 11 anos	Outra		0.0	Cura	Recidiva	Pul			Pul	Demanda Ambulatorial	Neg	N/realiz	Neg	N/realiz	Susp TB	N/realiz	N/realiz	Neg		N	N	N	N	N	N	2.0	2.0	0.0		RHZ	N			Auto-Administrado	0.0	0.0	37.0	N/realiz	N
2657	Pardo	20_29	M		De 4 a 7 anos	Desempregado	1.0	0.0	Cura	Novo	Pleural			Ext	Elucidacao Diagn. em Internacao	Neg	N/realiz	N/realiz	N/realiz	Susp TB	N/realiz	N/realiz	Neg		N	N	N	N	N	N	0.0	0.0	0.0	Instit. Penal	RHZ	N			Supervisionado	59.0	210.0	24.0	Sugestivo TB	N	SENS	Elucidacao Diagnostica
2663	Pardo	20_29	M		De 8 a 11 anos	Outra	1.0	0.0	Cura	Novo	Pul			Pul	Demanda Ambulatorial	Pos	N/realiz	N/realiz	N/realiz	Susp TB	N/realiz	N/realiz	Neg		N	N	N	N	N	N	3.0	3.0	0.0	N	RHZ	N			Supervisionado	37.0	49.0	29.0	N/realiz	N
2665	Pardo	20_29	F	N	De 8 a 11 anos	Dona de Casa	1.0	0.0	Cura	Novo	Pul			Pul	Demanda Ambulatorial	Pos	N/realiz	N/realiz	N/realiz	Susp TB	N/realiz	N/realiz	Neg		N	N	N	N	N	N	6.0	0.0	0.0	N	RHZ	N			Supervisionado	28.0	34.0	29.0		N
2677	Preto	20_29	M		De 8 a 11 anos	Outra	1.0	0.0	Abandono	Novo	Oftalmica			Ext	Demanda Ambulatorial	N/realiz	N/realiz	N/realiz	N/realiz	Susp c/cavid	N/realiz	N/realiz	Neg		N	N	N	N	N	N	2.0	0.0	0.0	N	RHZ	N			Auto-Administrado	0.0	0.0	20.0	N/realiz	N
2679	Branco	30_39	M		De 8 a 11 anos	Outra	1.0	0.0	Cura	Novo	Pul	Ganglionar Periferica		P+E	Demanda Ambulatorial	Pos	N/realiz	Pos	N/realiz	Susp TB	N/realiz	N/realiz	Neg		N	N	N	N	N	N	3.0	0.0	0.0	N	RHZ	N			Auto-Administrado	0.0	0.0	32.0	BAAR pos	N
2682		15_19	F	N			1.0	0.0	Cura	Novo	Pul			Pul	Elucidacao Diagn. em Internacao	Pos				Susp c/cavid			Neg		N	N	N	N	N	N	0.0	0.0	0.0	N	RHZ	N			Auto-Administrado	0.0	0.0	18.0		N
2684	Branco	50_59	M		De 8 a 11 anos	Outra	1.0	0.0	Cura	Novo	Pul			Pul	Demanda Ambulatorial	N/realiz	Pos	N/realiz	Neg	Susp TB		N/realiz	N/realiz		N	N	N	N	N	N	1.0	1.0	0.0	N	RHZ	N			Supervisionado	20.0	50.0	53.0	BAAR pos	N
2685	Branco	30_39	M		De 8 a 11 anos	Outra	1.0	0.0	Cura	Novo	Pul	Pleural		P+E	Elucidacao Diagn. em Internacao	N/realiz		N/realiz		Outra Patologia	N/realiz	N/realiz	Neg		N	N	N	N	N	N	0.0	0.0	0.0	N	RHZ	N			Auto-Administrado	0.0	0.0	32.0		N		Elucidacao Diagnostica
2690	Preto	30_39	M		De 4 a 7 anos	Outra	1.0	0.0	Cura	Novo	Pleural			Ext	Elucidacao Diagn. em Internacao	Neg	Neg	N/realiz	Neg	Outra Patologia		N/realiz	Pos		S	N	N	N	S	N	0.0	0.0	0.0	N	RHZ	N			Auto-Administrado	0.0	0.0	36.0	N/realiz	N
2693	Branco	50_59	M		De 8 a 11 anos	Outra	1.0	0.0	Cura	Novo	Ossea			Ext	Elucidacao Diagn. em Internacao	N/realiz	N/realiz	N/realiz	N/realiz	N/realiz	N/realiz	N/realiz	N/realiz		N	N	N	N	N	N	0.0	0.0	0.0	N	RHZ	N			Auto-Administrado	0.0	0.0	51.0		N
2695		15_19	M		De 8 a 11 anos	Outra	1.0	0.0	Cura	Novo	Pul			Pul	Urgencia / Emergencia	Neg		Neg		Susp TB		N/realiz	Neg		N	N	N	N	N	N	3.0	3.0	0.0	N	RHZ	N			Supervisionado	31.0	32.0	17.0		N
2699	Pardo	40_49	M		De 4 a 7 anos	Outra	1.0	0.0	Abandono	Novo	Pul			Pul	Demanda Ambulatorial	Pos				Susp c/cavid					N	N	N	N	N	N	2.0	0.0	0.0	N	RHZ	N				0.0	0.0	46.0		N
2702	Pardo	50_59	F	N	De 8 a 11 anos	Outra	1.0	0.0	Cura	Novo	Ganglionar Periferica	Outras		Ext	Demanda Ambulatorial	N/realiz	N/realiz	N/realiz	N/realiz	Normal	N/realiz	N/realiz	Neg		N	N	N	N	N	N	0.0	0.0	0.0	N	RHZ	N			Supervisionado	39.0	108.0	56.0	Sugestivo TB	N
2722	Branco	30_39	F	N	De 4 a 7 anos	Outra		0.0	Abandono	Novo	Ganglionar Periferica			Ext	Demanda Ambulatorial	N/realiz	N/realiz	N/realiz	N/realiz	N/realiz	N/realiz	N/realiz	Neg		N	N	N	N	N	N	5.0	5.0	0.0	N	RHZ	N			Auto-Administrado	0.0	0.0	34.0	Sugestivo TB	N		Outros
2723	Branco	40_49	M		De 4 a 7 anos	Outra	2.0	8.0	Cura	Recidiva	Pul			Pul	Urgencia / Emergencia	Pos	N/realiz	Pos	N/realiz	Susp TB	N/realiz	N/realiz	Neg		N	N	S	N	N	N	5.0	5.0	0.0	N	RHZ	N			Auto-Administrado	0.0	0.0	41.0	N/realiz	N
2724		10_14	M		De 4 a 7 anos	Outra	1.0	0.0	Cura	Novo	Pul			Pul	Demanda Ambulatorial	Pos							N/realiz		N	N	N	N	N	N	6.0	0.0	0.0	N	RHZ	N			Supervisionado	37.0	72.0	14.0		N
2729	Branco	40_49	M		De 8 a 11 anos	Outra	1.0	0.0	Abandono	Novo	Pul			Pul		Neg		Pos					Pos		N	N	N	N	N	N	0.0	0.0	0.0	N	RHZ	N				0.0	0.0	41.0		N
2734		30_39	M		De 4 a 7 anos	Outra	1.0	0.0	Abandono	Novo	Pul			Pul	Urgencia / Emergencia	Pos	N/realiz	N/realiz	N/realiz	Susp TB	N/realiz	N/realiz	Neg		N	N	N	N	N	N	0.0	0.0	0.0	N	RHZ	N			Supervisionado	0.0	0.0	38.0	N/realiz	N
2749		20_29	F	N	De 4 a 7 anos	Dona de Casa	1.0	0.0	Cura	Novo	Pul			Pul	Demanda Ambulatorial	Pos				Susp TB			Neg		N	N	N	N	S	N	3.0	3.0	0.0	N	RHZ	N			Supervisionado	41.0	71.0	27.0		N
2751	Branco	Maior de 80 anos	M		De 1 a 3 anos	Aposentado	1.0	0.0	Cura	Novo	Miliar			Ext	Demanda Ambulatorial	Neg							N/realiz		N	N	N	N	N	N	0.0	0.0	0.0	N	RHZ	N				0.0	0.0	91.0		N
2757	Branco	40_49	F	N	De 8 a 11 anos	Dona de Casa	1.0	0.0	Cura	Novo	Pul			Pul	Elucidacao Diagn. em Internacao	Pos		Neg		Susp TB			Neg		N	N	N	N	N	N	0.0	0.0	0.0	N	RHZ	N				44.0	6.0	41.0		N		Elucidacao Diagnostica
2759	Branco	15_19	M		De 8 a 11 anos	Outra	1.0	0.0	Cura	Novo	Pul			Pul	Urgencia / Emergencia	Pos	N/realiz	N/realiz	N/realiz	Susp c/cavid	N/realiz		Neg		N	N	N	N	N	N	4.0	4.0	1.0	N	RHZ	N			Supervisionado	0.0	0.0	16.0	N/realiz	N
2761		15_19	M		De 8 a 11 anos	Outra	1.0	0.0	Cura	Novo	Pul			Pul	Urgencia / Emergencia	Pos	N/realiz	Pos	N/realiz	Susp TB	N/realiz	N/realiz	Neg		N	N	N	N	N	N	8.0	6.0	1.0	N	RHZ	N			Supervisionado	39.0	111.0	18.0	N/realiz	N
2768	Branco	60_69	M		De 8 a 11 anos	Outra	1.0	0.0	Cura	Novo	Pul			Pul	Urgencia / Emergencia	Pos	N/realiz	N/realiz	N/realiz	Susp c/cavid	N/realiz	N/realiz	Neg		N	S	N	N	N	N	1.0	1.0	0.0	N	RHZ	S	MR	Resistencia Medicamentosa	Supervisionado	40.0	514.0	60.0	N/realiz	N	TB MR
2769	Branco	20_29	F	N	De 8 a 11 anos	Outra	1.0	0.0	Cura	Novo	Pul			Pul	Urgencia / Emergencia	Pos	N/realiz	N/realiz	N/realiz	Susp c/cavid	N/realiz	N/realiz	Neg		N	N	N	N	N	N	6.0	0.0	0.0	N	RHZ	N			Auto-Administrado	0.0	0.0	25.0	N/realiz	N
2771	Branco	20_29	M		De 8 a 11 anos	Outra	1.0	0.0	Cura	Novo	Pul			Pul	Demanda Ambulatorial	Pos	N/realiz	N/realiz	N/realiz	N/realiz	N/realiz	N/realiz	Neg		N	N	N	N	N	N	1.0	1.0	0.0	N	RHZ	N			Auto-Administrado	0.0	0.0	29.0	N/realiz	N
2774		20_29	F	N	De 8 a 11 anos	Dona de Casa	1.0	0.0	Cura	Novo	Pul			Pul	Investigacao de Contatos	N/realiz	N/realiz	N/realiz	N/realiz	Susp TB	N/realiz	N/realiz	Neg		N	N	N	N	N	N	4.0	4.0	0.0	N	RHZ	N			Auto-Administrado	0.0	0.0	28.0	N/realiz	N
2775	Preto	60_69	F		De 4 a 7 anos	Outra	1.0	0.0	Cura	Novo	Pul			Pul	Demanda Ambulatorial	Neg	N/realiz	Neg	N/realiz	N/realiz	N/realiz	N/realiz	Pos		S	N	N	N	N	N	0.0	0.0	0.0		RHZ	N			Auto-Administrado	0.0	0.0	65.0	N/realiz	N	AND	Aids
2782	Preto	30_39	F		De 8 a 11 anos	Outra	1.0	0.0	Cura	Novo	Pul			Pul	Urgencia / Emergencia	Pos	N/realiz	N/realiz	N/realiz		N/realiz	N/realiz	N/realiz		N	N	N	N	N	N	2.0	2.0	0.0	N	RHZ	N			Supervisionado	40.0	35.0	38.0	N/realiz	N
2783	Branco	40_49	F	N	De 4 a 7 anos	Outra	1.0	0.0	Cura	Novo	Oftalmica			Ext	Demanda Ambulatorial	N/realiz	N/realiz	N/realiz	N/realiz	Normal	N/realiz	N/realiz	Neg		N	N	N	N	N	N	0.0	0.0	0.0	N	RHZ	N			Auto-Administrado	0.0	0.0	42.0	N/realiz	N
2785	Branco	30_39	M		15 anos e mais	Outra	1.0	0.0	Cura	Novo	Pul			Pul	Demanda Ambulatorial	Pos							Neg		N	N	S	N	N	N	1.0	1.0	1.0		RHZ	N			Auto-Administrado	0.0	0.0	34.0		N
2786	Branco	01_04	M		Nenhuma		1.0	0.0	Cura	Novo	Pul			Pul	Investigacao de Contatos	N/realiz	N/realiz	N/realiz	N/realiz	Susp TB	N/realiz	N/realiz	N/realiz		N	N	N	N	N	N	2.0	2.0	0.0	N	RHZ	N			Supervisionado	0.0	0.0	1.0	N/realiz	N
2795	Branco	20_29	M		De 4 a 7 anos	Outra	1.0	0.0	Cura	Novo	Pul			Pul	Busca Ativa na Comunidade	Pos	N/realiz	Pos	N/realiz	Susp TB	N/realiz	N/realiz	Neg		N	N	N	N	N	N	4.0	4.0	0.0	N	RHZ	N			Auto-Administrado	0.0	0.0	28.0	N/realiz	N
2799	Branco	30_39	M		De 8 a 11 anos	Outra		0.0	Cura	Retr Aband	Pul			Pul	Demanda Ambulatorial	Pos	N/realiz	Pos	N/realiz	N/realiz	N/realiz	N/realiz	Neg		N	N	N	N	S	N	3.0	3.0	0.0	N	RHZE	N			Supervisionado	26.0	51.0	33.0	N/realiz	N
2800	Branco	50_59	M		De 4 a 7 anos	Outra	1.0	0.0	Cura	Novo	Pul			Pul	Demanda Ambulatorial	Pos	N/realiz	Pos	N/realiz	Susp c/cavid	N/realiz	N/realiz	Neg		N	S	S	N	N	N	0.0	0.0	0.0	N	RHZ	N			Auto-Administrado	0.0	0.0	50.0	N/realiz	N	TB R
2805	Pardo	30_39	M		De 4 a 7 anos	Outra		0.0	Abandono	Retr Aband	Pul			Pul	Demanda Ambulatorial	Pos	N/realiz	Pos	N/realiz	Susp TB	N/realiz	N/realiz	N/realiz		N	N	S	N	N	N	3.0	3.0	0.0		RHZE	N			Auto-Administrado	0.0	0.0	33.0	N/realiz	N
2812	Branco	20_29	M		De 4 a 7 anos	Outra	1.0	0.0	Cura	Novo	Pul			Pul	Demanda Ambulatorial	Pos	N/realiz	N/realiz	N/realiz	Susp TB	N/realiz	N/realiz	Neg		N	N	N	N	N	N	8.0	6.0	1.0	N	RHZ	N			Auto-Administrado	0.0	0.0	22.0	N/realiz	N
2819	Branco	10_14	F	N	De 8 a 11 anos	Outra	1.0	0.0	Cura	Novo	Pul			Pul	Demanda Ambulatorial	Pos	N/realiz	N/realiz	N/realiz	N/realiz	N/realiz	N/realiz	Neg		N	N	N	N	N	N	2.0	2.0	0.0	N	RHZ	N			Supervisionado	32.0	72.0	13.0	N/realiz	N
2823	Branco	50_59	M		De 8 a 11 anos	Desempregado	1.0	0.0	Cura	Novo	Pul			Pul	Demanda Ambulatorial	Neg	N/realiz	Neg	N/realiz	Susp TB	N/realiz	N/realiz	Neg		N	N	N	N	N	N	2.0	2.0	0.0	N	RHZ	N				0.0	0.0	51.0	N/realiz	N
2825		70_79	F	N			1.0	0.0	Cura	Novo	Ganglionar Periferica			Ext	Urgencia / Emergencia	N/realiz	N/realiz	N/realiz	N/realiz	Normal	N/realiz	N/realiz	N/realiz		N	N	N	N	N	N	0.0	0.0	0.0	N	RHZ	N				0.0	0.0	70.0	Sugestivo TB	N
2830		30_39	F	N		Outra	1.0	0.0	Cura	Novo	Pul			Pul	Demanda Ambulatorial	Neg		Pos		Susp TB			Neg		N	N	N	N	N	N	0.0	0.0	0.0	N	RHZ	N			Supervisionado	0.0	0.0	38.0	N/realiz	N
2835	Branco	40_49	M		De 8 a 11 anos	Outra	1.0	0.0	Cura	Novo	Vias Urinarias			Ext	Demanda Ambulatorial	Neg	Neg	Neg	Pos	Outra Patologia			Neg		N	N	N	N	N	N	3.0	0.0	0.0	N	RHZ	S	OUTROS	Intolerancia/Toxicidade	Auto-Administrado	0.0	0.0	44.0	Sugestivo TB	N
2838	Branco	20_29	M		De 8 a 11 anos	Desempregado	1.0	0.0	Cura	Novo	Pul	Miliar		P+E	Demanda Ambulatorial	Pos	N/realiz	N/realiz	N/realiz	Susp TB	N/realiz	N/realiz	Neg		N	N	N	N	N	N	8.0	8.0	2.0	N	RHZ	N			Auto-Administrado	0.0	0.0	29.0	N/realiz	N
2841	Preto	30_39	F		De 8 a 11 anos	Desempregado	1.0	0.0	Cura	Novo	Pleural			Ext	Demanda Ambulatorial	Neg	Neg	N/realiz	Neg	Susp TB	N/realiz	N/realiz	Neg		N	N	N	N	N	N	5.0	5.0	0.0	N	RHZ	N			Supervisionado	42.0	38.0	34.0	N/realiz	N
2843	Branco	40_49	F	N	De 8 a 11 anos	Outra	1.0	0.0	Cura	Novo	Pul			Pul	Demanda Ambulatorial	Neg	N/realiz	Neg	N/realiz	Susp TB	N/realiz	N/realiz	Neg		N	N	N	N	N	N	3.0	3.0	0.0	N	RHZ	N			Supervisionado	39.0	42.0	46.0	N/realiz	N
2845		20_29	F		De 4 a 7 anos	Dona de Casa		0.0	Cura	Novo	Pul			Pul	Urgencia / Emergencia	Pos		N/realiz		Susp c/cavid			Neg		N	N	N	N	N	N	4.0	1.0	0.0	N	RHZ	N			Supervisionado	42.0	84.0	29.0	N/realiz	N
2847		40_49	F	N		Dona de Casa	1.0	0.0	Cura	Novo	Ganglionar Periferica			Ext	Urgencia / Emergencia	N/realiz		N/realiz		Normal			Pos		S	N	N	N	N	N	4.0	4.0	0.0	N	RHZ	N			Auto-Administrado	0.0	0.0	43.0		N
2850	Branco	30_39	M		De 8 a 11 anos	Outra	1.0	0.0	Abandono	Novo	Pul			Pul	Urgencia / Emergencia	Pos	N/realiz	N/realiz	N/realiz	Susp TB	N/realiz	N/realiz	Neg		N	N	N	N	N	N	0.0	0.0	0.0	N	RHZ	N			Supervisionado	0.0	0.0	38.0	N/realiz	N
2854	Branco	40_49	M		De 4 a 7 anos	Outra	1.0	0.0	Cura	Novo	Pul			Pul	Demanda Ambulatorial	Pos	N/realiz	N/realiz	N/realiz	Susp TB	N/realiz	N/realiz	Pos		N	N	N	N	N	N	3.0	0.0	0.0	N	RHZ	N			Supervisionado	36.0	73.0	42.0	N/realiz	N
2855	Pardo	30_39	M		De 8 a 11 anos	Desempregado	1.0	0.0	Cura	Novo	Pul			Pul	Urgencia / Emergencia	Pos	N/realiz	N/realiz	N/realiz	Susp TB	N/realiz	N/realiz	Neg		N	N	N	N	N	N	3.0	0.0	0.0	N	RHZ	N			Supervisionado	29.0	61.0	39.0	N/realiz	N
2858		60_69	M		De 4 a 7 anos	Aposentado	1.0	0.0	Cura	Novo	Pul			Pul	Demanda Ambulatorial	N/realiz	N/realiz	N/realiz	N/realiz	Susp TB	N/realiz	N/realiz	N/realiz		N	S	N	N	N	N	4.0	1.0	1.0	N	RHZ	N			Auto-Administrado	0.0	0.0	64.0	Sugestivo TB	N
2859	Branco	30_39	M		De 4 a 7 anos	Desempregado	1.0	0.0	Cura	Novo	Pul			Pul	Demanda Ambulatorial	Pos	N/realiz	N/realiz	N/realiz	Susp c/cavid	N/realiz		Neg		N	N	N	N	N	N	4.0	4.0	1.0	N	RHZ	N			Supervisionado	41.0	80.0	33.0	N/realiz	N
2860	Pardo	20_29	F	N	De 8 a 11 anos	Outra	1.0	0.0	Cura	Novo	Pul			Pul	Elucidacao Diagn. em Internacao	Pos	N/realiz	N/realiz	N/realiz	Susp TB	N/realiz	N/realiz	Neg		N	N	N	N	N	N	3.0	3.0	0.0	N	RHZ	N			Supervisionado	40.0	73.0	21.0	N/realiz	N		Hemoptise
2862		20_29	F	N		Outra	1.0	0.0	Cura	Novo	Pul			Pul	Urgencia / Emergencia	Pos				Susp TB			Neg		N	N	N	N	N	N	6.0	0.0	0.0	N	RHZ	N				0.0	0.0	26.0		N		Outros
2863	Branco	30_39	M		De 8 a 11 anos	Desempregado	1.0	0.0	Cura	Novo	Pul			Pul	Demanda Ambulatorial	Pos		N/realiz	N/realiz	Susp TB	N/realiz		Neg		N	N	N	N	N	N	0.0	0.0	0.0	N	OUTROS	N			Supervisionado	25.0	38.0	31.0		N
2877	Branco	40_49	M		De 4 a 7 anos	Desempregado	1.0	0.0	Cura	Novo	Pul	Pleural		P+E	Elucidacao Diagn. em Internacao	Pos	N/realiz		N/realiz	Susp TB	N/realiz	N/realiz	Neg		N	N	S	N	N	N	2.0	0.0	0.0	N	RHZ	S	OUTROS	Intolerancia/Toxicidade	Supervisionado	0.0	0.0	43.0	N/realiz	N		Outros
2880	Branco	30_39	M		De 4 a 7 anos	Aposentado	1.0	0.0	Abandono	Novo	Pul			Pul	Urgencia / Emergencia	Pos		N/realiz		Susp c/cavid			Neg		N	N	N	N	N	N	5.0	0.0	0.0	N	RHZ	N			Supervisionado	42.0	54.0	30.0		N
2881	Pardo	Maior de 80 anos	M		De 1 a 3 anos	Aposentado	1.0	0.0	Cura	Novo	Pul			Pul	Urgencia / Emergencia	Pos	N/realiz	Neg	N/realiz	Susp TB	N/realiz	N/realiz	Neg		N	N	N	N	N	N	10.0	10.0	0.0	N	RHZ	N			Supervisionado	42.0	48.0	81.0	N/realiz	N
2890	Amarelo	40_49	M		De 4 a 7 anos	Outra	1.0	0.0	Cura	Novo	Pul			Pul	Urgencia / Emergencia	Pos	N/realiz	N/realiz	N/realiz	Susp c/cavid	N/realiz		Neg		N	N	S	N	N	N	10.0	10.0	2.0	N	RHZ	N			Supervisionado	40.0	89.0	41.0	N/realiz	N
2891	Pardo	30_39	M		De 4 a 7 anos	Outra	1.0	0.0	Cura	Novo	Pul			Pul	Demanda Ambulatorial	Pos	N/realiz	N/realiz	N/realiz	Susp c/cavid	N/realiz		Neg		N	N	N	N	N	N	3.0	3.0	1.0	N	RHZ	N			Supervisionado	31.0	146.0	37.0	N/realiz	N
2895		40_49	M		De 4 a 7 anos	Outra	9.0	0.0	Cura	Novo	Pul			Pul	Demanda Ambulatorial	Pos	N/realiz	N/realiz	N/realiz	Susp TB	N/realiz	N/realiz	Neg		N	N	N	N	N	N	5.0	5.0	0.0	N	RHZ	N			Auto-Administrado	0.0	0.0	43.0	N/realiz	N
2896	Branco	50_59	M		De 4 a 7 anos	Aposentado	1.0	0.0	Cura	Novo	Pul			Pul	Demanda Ambulatorial	Pos	N/realiz	N/realiz	N/realiz	Susp TB	N/realiz	N/realiz	Neg		N	N	N	N	N	N	2.0	2.0	0.0	N	RHZ	N			Auto-Administrado	0.0	0.0	57.0	N/realiz	N
2898	Pardo	20_29	M		De 8 a 11 anos	Outra	1.0	0.0	Cura	Novo	Pul			Pul	Urgencia / Emergencia	Pos	N/realiz	N/realiz	N/realiz		N/realiz	N/realiz	N/realiz		N	N	N	N	N	N	1.0	1.0	0.0	N	RHZ	N			Supervisionado	24.0	48.0	25.0	N/realiz	N
2900	Pardo	15_19	M		De 8 a 11 anos	Outra	1.0	0.0	Abandono	Novo	Pul			Pul	Urgencia / Emergencia	Pos	N/realiz	N/realiz	N/realiz	Susp TB	N/realiz	N/realiz	N/realiz		N	N	N	N	S	N	5.0	5.0	2.0	N	RHZ	N			Supervisionado	24.0	24.0	17.0	N/realiz	N		Elucidacao Diagnostica
2903	Preto	40_49	M		De 8 a 11 anos	Outra	2.0	0.0	Cura	Recidiva	Pul			Pul	Demanda Ambulatorial	N/realiz	N/realiz	N/realiz	N/realiz	Susp TB	N/realiz	N/realiz			N	S	N	N	N	N	6.0	1.0	1.0		OUTROS	N				0.0	0.0	49.0	N/realiz	N
2909	Branco	30_39	M		De 8 a 11 anos	Outra	1.0	0.0	Cura	Novo	Pul			Pul	Investigacao de Contatos	Neg	N/realiz	N/realiz	N/realiz	Susp TB	N/realiz	N/realiz	Neg		N	N	N	N	N	N	4.0	4.0	1.0	N	RHZ	N			Supervisionado	37.0	76.0	37.0	N/realiz	N
2910	Branco	20_29	M		De 8 a 11 anos	Outra	1.0	0.0	Cura	Novo	Pul			Pul	Elucidacao Diagn. em Internacao	Pos	Pos	Pos	Pos	Normal	N/realiz	N/realiz	Neg		N	N	N	N	N	N	3.0	0.0	0.0		RHZ	N				0.0	0.0	24.0	N/realiz	N	SENS	Outros
2911	Preto	60_69	M		De 4 a 7 anos	Outra	1.0	0.0	Cura	Novo	Outras			Ext	Elucidacao Diagn. em Internacao	N/realiz	N/realiz	N/realiz	N/realiz	Normal	N/realiz	N/realiz	Neg		N	N	N	N	N	N	6.0	0.0	0.0	N	RHZ	N			Supervisionado	24.0	49.0	64.0	N/realiz	N		Elucidacao Diagnostica
2921	Pardo	30_39	F	N	De 1 a 3 anos	Desempregado	1.0	0.0	Abandono	Novo	Pul			Pul	Demanda Ambulatorial	Pos				Susp TB			Neg		N	N	N	N	N	N	0.0	0.0	0.0		RHZ	N			Auto-Administrado	0.0	0.0	36.0		N		Causas Sociais
2925	Pardo	20_29	M			Outra	1.0	0.0	Cura	Novo	Pul			Pul	Elucidacao Diagn. em Internacao	Pos				Susp TB			Neg		N	N	N	N	N	N	1.0	1.0	0.0	N	RHZ	N			Supervisionado	0.0	0.0	28.0		N
2926	Pardo	50_59	M		De 4 a 7 anos	Outra	1.0	0.0	Cura	Novo	Pul			Pul	Urgencia / Emergencia	Pos	N/realiz	N/realiz	N/realiz	Susp TB	N/realiz	N/realiz	Neg		N	N	N	N	N	N	1.0	1.0	0.0	N	RHZ	N			Supervisionado	40.0	65.0	51.0	N/realiz	N
2930	Preto	20_29	M		De 8 a 11 anos	Outra	1.0	0.0	Cura	Novo	Pul			Pul	Elucidacao Diagn. em Internacao	Neg	N/realiz	Pos	N/realiz	Susp c/cavid	N/realiz	N/realiz	N/realiz		N	N	N	N	N	N	5.0	5.0	0.0	N	RHZ	N			Auto-Administrado	0.0	0.0	20.0	N/realiz	N		Hemoptise
2943	Branco	20_29	M			Outra	1.0	0.0	Cura	Novo	Pul			Pul	Elucidacao Diagn. em Internacao	Neg				Susp TB			Neg		N	N	N	N	N	N	3.0	3.0	0.0	N	RHZ	N				0.0	0.0	27.0		N
2946	Pardo	50_59	M		De 1 a 3 anos	Desempregado	1.0	0.0	Abandono	Novo	Pul			Pul	Urgencia / Emergencia	Neg	N/realiz	N/realiz	N/realiz			N/realiz	Neg		N	N	N	N	N	N	1.0	0.0	0.0		RHZ	N			Supervisionado	20.0	90.0	53.0		N		Caquexia
2947	Branco	20_29	M		De 8 a 11 anos	Outra	1.0	0.0	Cura	Novo	Pleural			Ext	Elucidacao Diagn. em Internacao	N/realiz	N/realiz	N/realiz	N/realiz	Susp TB	N/realiz	N/realiz	Neg		N	N	N	N	N	N	3.0	3.0	0.0	N	RHZ	N			Supervisionado	38.0	33.0	22.0	N/realiz	N
2952	Pardo	20_29	F	N	De 8 a 11 anos	Outra	1.0	0.0	Cura	Novo	Ganglionar Periferica			Ext	Elucidacao Diagn. em Internacao				Neg				N/realiz		N	N	N	N	N	N	3.0	3.0	1.0	N	RHZ	N			Supervisionado	58.0	129.0	26.0	Sugestivo TB	N
2957	Branco	15_19	F	N	De 8 a 11 anos	Outra	1.0	0.0	Cura	Novo	Genital			Ext	Demanda Ambulatorial					Normal			Neg		N	N	N	N	N	N	3.0	3.0	0.0	N	RHZ	N			Supervisionado	60.0	92.0	17.0		N
2965		20_29	M			Outra		0.0	Cura	Recidiva	Pul			Pul	Demanda Ambulatorial	Pos	N/realiz	N/realiz	N/realiz	Susp TB	N/realiz	N/realiz	Neg		N	N	N	N	S	N	2.0	2.0	0.0		RHZE	N			Supervisionado	55.0	130.0	24.0	N/realiz	N
2968		20_29	M		De 4 a 7 anos	Outra	1.0	0.0	Cura	Novo	Pul			Pul	Elucidacao Diagn. em Internacao	Neg				Susp TB			Neg		N	N	N	N	N	N	1.0	1.0	0.0	N	RHZ	N				0.0	0.0	28.0		N		Outros
2969	Branco	30_39	M	N	De 1 a 3 anos	Outra	1.0	0.0	Cura	Novo	Pul			Pul	Demanda Ambulatorial	Pos		Pos		Normal			Neg		N	N	N	N	N	N	2.0	2.0	0.0	N	RHZ	N			Auto-Administrado	0.0	0.0	37.0		N
2975	Branco	Maior de 80 anos	M		De 4 a 7 anos	Aposentado	1.0	0.0	Cura	Novo	Pul			Pul	Elucidacao Diagn. em Internacao	Pos	N/realiz	Pos	N/realiz	Susp TB	N/realiz		Neg		N	N	N	N	N	N	4.0	3.0	0.0	N	RHZ	N			Supervisionado	38.0	91.0	82.0	N/realiz	N		Insuficiencia Respiratoria Aguda
2976		30_39	M				1.0	0.0	Cura	Novo	Pul			Pul	Demanda Ambulatorial	Pos				Susp TB			N/realiz		N	N	N	N	N	N	6.0	6.0	0.0	N	RHZ	N			Supervisionado	0.0	0.0	39.0		N
2994	Branco	50_59	M		De 4 a 7 anos	Aposentado	1.0	0.0	Cura	Novo	Pul			Pul	Demanda Ambulatorial	Pos	N/realiz	Neg	N/realiz	N/realiz	Normal	N/realiz	Neg		N	N	N	N	N	N	4.0	2.0	0.0	N	RHZ	N			Supervisionado	30.0	0.0	58.0	N/realiz	N
2996	Indigena	20_29	M		De 8 a 11 anos	Outra	1.0	0.0	Abandono	Novo	Pul			Pul	Demanda Ambulatorial	Pos	N/realiz	N/realiz	N/realiz	Susp TB	N/realiz	N/realiz	Neg		N	N	N	N	N	N	0.0	0.0	0.0	N	RHZ	N			Supervisionado	61.0	3.0	26.0	N/realiz	N		Abscesso
3002	Branco	30_39	F	N	De 4 a 7 anos	Dona de Casa	1.0	0.0	Cura	Novo	Pul			Pul	Demanda Ambulatorial	Pos	N/realiz	N/realiz	N/realiz	Normal	N/realiz	N/realiz	Neg		N	N	N	N	N	N	4.0	4.0	0.0	N	RHZ	N			Supervisionado	16.0	32.0	30.0	N/realiz	N		Outros
3005	Indigena	40_49	M		De 4 a 7 anos		1.0	0.0	Cura	Novo	Pul			Pul	Busca Ativa em Instituicao	Pos		N/realiz		Susp TB					N	N	N	N	N	N	15.0	15.0	1.0	N	RHZ	N			Supervisionado	60.0	119.0	41.0	N/realiz	N
3020	Preto	60_69	M		De 4 a 7 anos	Desempregado	1.0	0.0	Cura	Novo	Pul			Pul	Elucidacao Diagn. em Internacao	Neg	N/realiz	N/realiz	N/realiz	Susp TB	N/realiz	N/realiz	Neg		N	N	S	N	N	N	0.0	0.0	0.0	N	RHZ	N			Supervisionado	0.0	0.0	61.0	N/realiz	N		Causas Sociais
3023	Pardo	30_39	F	N	De 4 a 7 anos	Dona de Casa	1.0	0.0	Abandono	Novo	Pul			Pul	Urgencia / Emergencia	Pos	N/realiz	N/realiz	N/realiz	Susp TB	N/realiz	N/realiz	Pos		S	N	N	N	N	N	0.0	0.0	0.0	N	RHZ	N			Supervisionado	0.0	0.0	36.0	N/realiz	N		Caquexia
3028	Branco	15_19	M		De 4 a 7 anos	Outra	1.0	0.0	Cura	Novo	Pul			Pul	Demanda Ambulatorial	Neg	N/realiz	N/realiz	N/realiz	Susp c/cavid	N/realiz	N/realiz	Neg		N	N	N	N	N	N	2.0	2.0	0.0	N	RHZ	N			Supervisionado	41.0	114.0	16.0	N/realiz	N
3042	Branco	40_49	M		De 1 a 3 anos	Outra		0.0	Abandono	Retr Aband	Pul			Pul	Urgencia / Emergencia	Pos	N/realiz	N/realiz	N/realiz	Susp TB	N/realiz	N/realiz	Neg		N	N	S	N	N	N	1.0	0.0	0.0	N	RHZ	N			Auto-Administrado	0.0	0.0	49.0	N/realiz	N		Insuficiencia Respiratoria Aguda
3045	Branco	30_39	M		De 8 a 11 anos	Outra	1.0	0.0	Cura	Novo	Pul			Pul	Demanda Ambulatorial	Pos	N/realiz	N/realiz	N/realiz	Susp c/cavid	N/realiz	N/realiz	Neg		N	N	N	N	N	N	1.0	1.0	0.0	N	RHZ	N			Auto-Administrado	0.0	0.0	30.0	N/realiz	N
3047	Branco	50_59	F	N	De 4 a 7 anos	Dona de Casa	1.0	0.0	Cura	Novo	Pleural			Ext	Demanda Ambulatorial	N/realiz	Neg	N/realiz	N/realiz	Susp TB	N/realiz	N/realiz	Neg		N	N	N	N	N	N	0.0	0.0	0.0	N	RHZ	N			Auto-Administrado	0.0	0.0	58.0	Sugestivo TB	N
3049	Pardo	40_49	F	N	De 1 a 3 anos	Outra	1.0	0.0	Cura	Novo	Pleural	Intestinal		Ext	Elucidacao Diagn. em Internacao	Neg	Neg	N/realiz	N/realiz	Susp TB	N/realiz	N/realiz	Neg		N	N	N	N	N	N	0.0	0.0	0.0	N	OUTROS	N			Auto-Administrado	0.0	0.0	45.0	Sugestivo TB	N		Elucidacao Diagnostica
3051	Pardo	15_19	M		De 8 a 11 anos	Desempregado	1.0	0.0	Cura	Novo	Pleural			Ext	Urgencia / Emergencia	N/realiz	Neg	N/realiz	N/realiz	Susp TB	N/realiz	N/realiz	Neg		N	N	N	N	N	N	5.0	5.0	0.0	N	RHZ	N			Supervisionado	36.0	37.0	19.0	N/realiz	N		Elucidacao Diagnostica
3052	Branco	30_39	M		De 8 a 11 anos	Desempregado	1.0	0.0	Cura	Novo	Pul			Pul	Demanda Ambulatorial	Pos	N/realiz	N/realiz	N/realiz	Susp c/cavid	N/realiz	N/realiz	Neg		N	N	N	N	N	N	0.0	0.0	0.0	N	RHZ	N			Auto-Administrado	0.0	0.0	32.0	N/realiz	N
3054	Branco	40_49	M		De 4 a 7 anos	Outra	1.0	0.0	Cura	Novo	Pul			Pul	Urgencia / Emergencia	Pos	N/realiz	Neg		Susp TB	N/realiz	N/realiz	Neg		N	N	N	S	N	N	0.0	0.0	0.0	N	RHZ	N			Supervisionado	40.0	140.0	41.0		N
3056	Pardo	40_49	M		De 4 a 7 anos	Desempregado	1.0	0.0	Cura	Novo	Pul			Pul	Urgencia / Emergencia	Pos	N/realiz	N/realiz	N/realiz	Susp c/cavid	N/realiz	N/realiz	Neg		N	S	N	N	N	N	3.0	2.0	0.0	N	RHZ	N			Auto-Administrado	0.0	0.0	47.0	N/realiz	N
3060	Branco	30_39	M		De 8 a 11 anos	Outra	1.0	0.0	Cura	Novo	Pul			Pul	Demanda Ambulatorial	Pos	N/realiz	N/realiz	N/realiz	Susp c/cavid	N/realiz	N/realiz	Neg		N	N	N	N	N	N	0.0	0.0	0.0	N	RHZ	N			Auto-Administrado	0.0	0.0	30.0	N/realiz	N
3064	Pardo	30_39	F	N	De 4 a 7 anos	Outra	1.0	0.0	Cura	Novo	Pul			Pul	Demanda Ambulatorial	Pos	N/realiz	N/realiz	N/realiz	Susp TB	N/realiz		Neg		N	N	N	N	N	N	1.0	1.0	0.0	N	RHZ	N			Supervisionado	39.0	14.0	32.0	N/realiz	N
3065		20_29	F	N	De 4 a 7 anos	Dona de Casa	1.0	0.0	Cura	Novo	Pul			Pul	Investigacao de Contatos	Pos	N/realiz	Pos	N/realiz	Susp TB	N/realiz	N/realiz	Neg		N	N	N	N	N	N	2.0	2.0	1.0	N	RHZ	N			Supervisionado	17.0	38.0	25.0	N/realiz	N
3068	Branco	30_39	M		De 4 a 7 anos		1.0	0.0	Cura	Novo	Pul			Pul	Demanda Ambulatorial	Pos	N/realiz	Pos	N/realiz	Susp TB	N/realiz	N/realiz	Neg		N	N	S	N	N	N	4.0	4.0	0.0	N	RHZ	N			Supervisionado	60.0	180.0	39.0	N/realiz	N
3076		30_39	F	N	De 1 a 3 anos	Desempregado	1.0	0.0	Abandono	Novo	Pul			Pul	Elucidacao Diagn. em Internacao	Pos	N/realiz	N/realiz	N/realiz	Susp c/cavid	N/realiz	N/realiz	Neg		N	N	N	N	N	N	6.0	6.0	0.0	N	RHZ	N			Auto-Administrado	0.0	0.0	31.0	N/realiz	N
3077	Pardo	30_39	M		De 8 a 11 anos	Outra	1.0	0.0	Abandono	Novo	Pul			Pul	Urgencia / Emergencia	Pos	N/realiz	N/realiz	N/realiz	Susp TB	N/realiz	N/realiz	Neg		N	N	S	N	N	N	0.0	0.0	0.0	N	RHZ	N			Auto-Administrado	0.0	0.0	39.0	N/realiz	N		Insuficiencia Respiratoria Aguda
3080		15_19	M			Outra		0.0	Cura	Novo	Pul			Pul	Demanda Ambulatorial	N/realiz		N/realiz		Susp TB			Neg		N	N	N	N	N	N	8.0	4.0	0.0	N	RHZE	N				0.0	0.0	15.0		N
3086	Branco	40_49	M		De 4 a 7 anos	Outra	1.0	0.0	Cura	Novo	Pul			Pul	Demanda Ambulatorial	Neg	N/realiz	N/realiz	N/realiz	N/realiz	N/realiz	N/realiz	Pos		S	N	N	N	N	N	2.0	2.0	0.0	N	RHZ	N			Supervisionado	21.0	131.0	42.0	N/realiz	N		Caquexia
3090	Branco	50_59	M		De 8 a 11 anos	Outra	1.0	0.0	Cura	Novo	Pul			Pul	Demanda Ambulatorial	Pos		N/realiz		N/realiz			Neg		N	N	N	N	N	N	1.0	1.0	0.0	N	RHZ	N			Supervisionado	42.0	84.0	54.0	N/realiz	N
3118		30_39	F	N	De 8 a 11 anos	Outra	1.0	0.0	Cura	Novo	Pul			Pul	Demanda Ambulatorial	Pos	N/realiz	N/realiz	N/realiz	Susp TB	N/realiz	N/realiz	Neg		N	N	N	N	N	N	2.0	2.0	0.0	N	RHZ	N				0.0	0.0	31.0	N/realiz	N
3125	Pardo	20_29	F	N	De 8 a 11 anos	Outra	1.0	0.0	Abandono	Novo	Pul			Pul	Demanda Ambulatorial	Pos	N/realiz	Pos	N/realiz	Susp TB	N/realiz	N/realiz	Neg		N	N	N	N	N	N	3.0	3.0	0.0	N	RHZ	N			Auto-Administrado	8.0	48.0	24.0	N/realiz	N
3127	Branco	40_49	M		De 8 a 11 anos	Outra	1.0	0.0	Cura	Novo	Pleural			Ext	Elucidacao Diagn. em Internacao	Neg	Pos			Susp TB			Neg		N	N	N	N	N	N	2.0	2.0	0.0	N	RHZ	N			Auto-Administrado	0.0	0.0	44.0		N		Insuficiencia Respiratoria Aguda
3134		40_49	M		De 4 a 7 anos	Outra	1.0	0.0	Cura	Novo	Pul			Pul	Demanda Ambulatorial	Pos	N/realiz	N/realiz	N/realiz	Susp TB	N/realiz	N/realiz	N/realiz		N	N	N	N	N	N	1.0	1.0	0.0	N	RHZ	N				0.0	0.0	40.0	N/realiz	N
3136	Branco	30_39	M		De 4 a 7 anos	Desempregado	1.0	0.0	Cura	Novo	Pul			Pul	Busca Ativa em Instituicao	Pos	N/realiz	Pos	N/realiz	Susp TB	N/realiz		Neg		N	N	S	N	S	N	1.0	1.0	0.0	N	RHZ	N			Supervisionado	42.0	78.0	32.0	N/realiz	N
3138	Preto	30_39	M		Nenhuma	Outra		0.0	Cura	Retr Aband	Pul			Pul	Elucidacao Diagn. em Internacao	Pos	N/realiz	Neg	N/realiz	Susp c/cavid	N/realiz		Neg		N	N	N	N	S	N	1.0	1.0	0.0	N	RHZ	N			Supervisionado	0.0	0.0	30.0	N/realiz	N		Caquexia
3146		40_49	M				1.0	0.0	Cura	Novo	Pul			Pul		Pos				Susp TB			N/realiz		N	N	N	N	N	N	0.0	0.0	0.0	N	RHZE	N			Auto-Administrado	0.0	0.0	48.0		N
3156	Branco	30_39	F		De 12 a 14 anos	Outra	1.0	0.0	Cura	Novo	Pul			Pul	Demanda Ambulatorial	Pos		Pos		Susp c/cavid			Neg		N	N	N	N	N	N	2.0	2.0	2.0		RHZ	N			Auto-Administrado	0.0	0.0	34.0		N	SENS
3171	Pardo	40_49	M		De 1 a 3 anos	Desempregado	1.0	0.0	Cura	Novo	Pleural			Ext	Demanda Ambulatorial	Neg	N/realiz	N/realiz	N/realiz	Susp TB	N/realiz	N/realiz	Neg		N	N	N	N	N	N	4.0	4.0	0.0	N	RHZ	N			Supervisionado	35.0	80.0	49.0		N		Elucidacao Diagnostica
3181		20_29	F	N			1.0	0.0	Cura	Novo	Pul			Pul	Urgencia / Emergencia	Pos		Pos		Susp TB			Pos		S	N	N	N	N	N	1.0	1.0	0.0	N	RHZ	N			Supervisionado	24.0	32.0	23.0		N
3182	Pardo	30_39	M		De 8 a 11 anos	Outra	1.0	0.0	Cura	Novo	Oftalmica			Ext	Demanda Ambulatorial	N/realiz	N/realiz	N/realiz	N/realiz	Normal	N/realiz	N/realiz	Neg		N	N	N	N	N	N	3.0	3.0	0.0	N	RHZ	N			Supervisionado	42.0	54.0	32.0	N/realiz	N
3183	Pardo	50_59	M		De 1 a 3 anos	Desempregado	1.0	0.0	Cura	Novo	Pul			Pul	Demanda Ambulatorial	Pos	N/realiz	N/realiz	N/realiz	Susp c/cavid	N/realiz	N/realiz	Neg		N	S	N	N	N	N	6.0	3.0	0.0	N	RHZ	N			Supervisionado	38.0	53.0	54.0	N/realiz	N
3191	Pardo	50_59	M		De 8 a 11 anos	Outra	1.0	0.0	Cura	Novo	Pul			Pul	Investigacao de Contatos	Pos	N/realiz	N/realiz	N/realiz	Susp TB	N/realiz		Neg		N	N	N	N	N	N	7.0	7.0	1.0	N	RHZ	N			Supervisionado	39.0	84.0	55.0	N/realiz	N
3196	Preto	40_49	M		De 8 a 11 anos	Outra	1.0	0.0	Abandono	Novo	Pul			Pul	Urgencia / Emergencia	Neg	Neg	Pos	Neg	Susp TB	N/realiz	N/realiz	Pos		S	N	S	N	N	N	0.0	0.0	0.0	N	RHZE	N			Supervisionado	0.0	0.0	43.0	N/realiz	N		Elucidacao Diagnostica
3197	Pardo	50_59	M		De 1 a 3 anos	Outra	1.0	0.0	Cura	Novo	Pul			Pul	Urgencia / Emergencia	Pos	N/realiz	N/realiz	N/realiz	Susp TB	N/realiz	N/realiz	Neg		N	N	N	S	N	N	12.0	3.0	3.0	N	RHZ	N			Auto-Administrado	0.0	0.0	57.0	N/realiz	N
3199	Branco	15_19	M		De 8 a 11 anos	Desempregado	1.0	0.0	Cura	Novo	Pul			Pul	Demanda Ambulatorial	Pos	N/realiz	N/realiz	N/realiz	Susp TB	N/realiz	N/realiz	Neg		N	N	N	N	N	N	7.0	6.0	0.0	N	RHZ	N			Supervisionado	36.0	80.0	17.0	N/realiz	N
3204		60_69	F	N	De 4 a 7 anos	Aposentado	1.0	0.0	Cura	Novo	Pul			Pul	Elucidacao Diagn. em Internacao	Pos		Neg		Susp TB			N/realiz		N	N	S	S	N	N	1.0	1.0	1.0	N	RHZ	N			Auto-Administrado	0.0	0.0	69.0		N
3207	Branco	15_19	F	N	De 4 a 7 anos	Dona de Casa	1.0	0.0	Cura	Novo	Pul			Pul	Urgencia / Emergencia	Pos	N/realiz	N/realiz	N/realiz	Susp TB	N/realiz	N/realiz	Neg		N	N	N	N	N	N	3.0	3.0	0.0	N	RHZ	N			Supervisionado	24.0	48.0	16.0	N/realiz	N
3208	Preto	Maior de 80 anos	F	N	De 4 a 7 anos	Aposentado	1.0	0.0	Cura	Novo	Pul			Pul	Demanda Ambulatorial	Pos	N/realiz	N/realiz	N/realiz	Susp c/cavid	N/realiz	N/realiz	Neg		N	N	N	N	N	N	2.0	2.0	0.0	N	RHZ	N			Supervisionado	41.0	94.0	88.0	N/realiz	N
3221	Indigena	20_29	M		De 8 a 11 anos	Outra	1.0	0.0	Abandono	Novo	Pul			Pul	Urgencia / Emergencia	Pos	N/realiz	N/realiz	N/realiz	Susp c/cavid	N/realiz	N/realiz	N/realiz		N	N	N	N	N	N	8.0	0.0	0.0	N	RHZ	N			Auto-Administrado	0.0	0.0	23.0	N/realiz	N
3225	Preto	50_59	F	N	De 4 a 7 anos	Dona de Casa	1.0	0.0	Cura	Novo	Pleural			Ext	Elucidacao Diagn. em Internacao	Neg	N/realiz	Neg	Pos	Susp TB	N/realiz	N/realiz	Neg		N	N	N	N	N	N	4.0	4.0	0.0	N	OUTROS	S	OUTROS		Supervisionado	38.0	79.0	53.0	Sugestivo TB	N
3228	Branco	30_39	M		De 4 a 7 anos	Outra	1.0	0.0	Cura	Novo	Pul	Multiplos Orgaos		P+E	Elucidacao Diagn. em Internacao	Neg	Pos	Pos	Pos	N/realiz	N/realiz	N/realiz	Pos		S	N	N	N	N	N	1.0	0.0	0.0	N	RHZ	N			Auto-Administrado	0.0	0.0	37.0		N	SENS	Elucidacao Diagnostica
3231	Branco	40_49	M		De 4 a 7 anos	Outra	1.0	0.0	Cura	Novo	Multiplos Orgaos			Dissem	Demanda Ambulatorial	Neg	Neg	N/realiz	Neg	Susp TB			Neg		N	N	S	N	N	N	2.0	0.0	0.0	N	RHZ	N				0.0	0.0	46.0	BAAR pos	N
3232	Branco	30_39	M		De 8 a 11 anos	Outra	1.0	0.0	Cura	Novo	Pleural			Ext	Elucidacao Diagn. em Internacao	N/realiz	N/realiz	N/realiz	N/realiz	Susp TB	N/realiz	N/realiz	Pos		S	N	N	N	N	N	0.0	0.0	0.0	N	RHZE	N			Auto-Administrado	0.0	0.0	38.0	N/realiz	N		Elucidacao Diagnostica
3235	Pardo	60_69	F	N	De 4 a 7 anos	Outra	1.0	0.0	Cura	Novo	Meningea			Ext	Urgencia / Emergencia	N/realiz	Neg	N/realiz	Neg		N/realiz	N/realiz	Neg		N	N	N	N	N	N	0.0	0.0	0.0	N	RHZ	N			Auto-Administrado	0.0	0.0	61.0	N/realiz	N		Meningite
3239	Pardo	20_29	F	N	De 4 a 7 anos	Dona de Casa	1.0	0.0	Cura	Novo	Pul			Pul	Demanda Ambulatorial	Pos	N/realiz	N/realiz	N/realiz	Susp TB	N/realiz	N/realiz	Neg		N	N	N	N	N	N	7.0	0.0	0.0	N	RHZ	N			Supervisionado	36.0	63.0	20.0	N/realiz	N
3244	Preto	20_29	F	N	De 4 a 7 anos	Dona de Casa	1.0	0.0	Cura	Novo	Pul			Pul	Urgencia / Emergencia	Pos	N/realiz	Pos	N/realiz	Susp TB	N/realiz	N/realiz	Neg		N	N	N	N	N	N	3.0	3.0	1.0	N	RHZ	N			Supervisionado	40.0	175.0	25.0	N/realiz	N
3248	Branco	60_69	F	N	De 8 a 11 anos	Dona de Casa	1.0	0.0	Cura	Novo	Pul			Pul	Demanda Ambulatorial	N/realiz	N/realiz	N/realiz	N/realiz	N/realiz	N/realiz	N/realiz	Neg		N	N	N	N	N	N	4.0	4.0	0.0	N	RHZ	S	OUTROS	Intolerancia/Toxicidade	Auto-Administrado	0.0	0.0	68.0	Sugestivo TB	N
3249		15_19	M		De 8 a 11 anos	Outra	1.0	0.0	Cura	Novo	Pul			Pul	Urgencia / Emergencia	Pos	N/realiz		N/realiz	Susp TB	N/realiz	N/realiz	Neg		N	N	N	N	N	N	3.0	3.0	0.0	N	RHZ	N			Supervisionado	36.0	86.0	18.0	N/realiz	N
3250	Branco	40_49	M		De 4 a 7 anos	Aposentado	1.0	0.0	Cura	Novo	Pul			Pul	Urgencia / Emergencia	N/realiz	N/realiz		N/realiz	N/realiz	N/realiz	N/realiz	Neg		N	N	N	N	N	N	0.0	0.0	0.0	N	RHZ	N			Supervisionado	37.0	56.0	47.0		N
3252	Pardo	30_39	F	N	De 4 a 7 anos	Outra	1.0	0.0	Cura	Novo	Pul			Pul	Demanda Ambulatorial	Pos	N/realiz	N/realiz	N/realiz	Susp TB	N/realiz	N/realiz	Neg		N	N	N	N	N	N	6.0	0.0	0.0	N	RHZ	N			Supervisionado	41.0	83.0	33.0	N/realiz	N
3255	Branco	20_29	M		De 4 a 7 anos	Desempregado	1.0	0.0	Abandono	Novo	Pul	Pleural		P+E	Urgencia / Emergencia	Pos		Pos		Susp c/cavid			Neg		N	N	N	N	N	N	3.0	0.0	0.0	N	RHZ	N			Auto-Administrado	0.0	0.0	26.0		N
3257		40_49	M		De 1 a 3 anos	Outra	1.0	0.0	Cura	Novo	Pul			Pul	Demanda Ambulatorial	Pos		Pos		Susp c/cavid			Neg		N	N	N	N	N	N	3.0	1.0	1.0	N	RHZ	N			Auto-Administrado	0.0	0.0	49.0		N
3264		20_29	M		De 8 a 11 anos		1.0	0.0	Cura	Novo	Pul			Pul	Demanda Ambulatorial	N/realiz	N/realiz	Neg	N/realiz	Susp TB	N/realiz	N/realiz	N/realiz		N	N	N	N	N	N	10.0	10.0	0.0	N	RHZ	N				0.0	0.0	21.0	N/realiz	N
3265		50_59	M		De 1 a 3 anos	Desempregado	1.0	0.0	Cura	Novo	Pul			Pul	Urgencia / Emergencia	Pos	N/realiz	N/realiz	N/realiz	Susp TB	N/realiz	N/realiz	Neg		N	N	N	N	N	N	5.0	5.0	0.0	N	RHZ	N			Supervisionado	29.0	73.0	54.0	N/realiz	N
3281	Branco	50_59	M		De 4 a 7 anos	Outra		0.0	Cura	Retr Aband	Pul			Pul	Demanda Ambulatorial	Pos	N/realiz	Pos	N/realiz	Normal	N/realiz	N/realiz	Neg		N	N	N	N	N	N	0.0	0.0	0.0	Instit. Penal	RHZ	N			Supervisionado	0.0	0.0	51.0	N/realiz	N
3300	Pardo	70_79	M		De 1 a 3 anos	Aposentado	1.0	0.0	Cura	Novo	Pleural			Ext	Elucidacao Diagn. em Internacao	N/realiz	N/realiz	N/realiz	N/realiz	Susp TB	N/realiz	N/realiz	Neg		N	N	N	N	N	N	2.0	2.0	0.0	N	RHZ	N			Supervisionado	0.0	0.0	77.0	N/realiz	N		Elucidacao Diagnostica
3302	Pardo	20_29	M		De 8 a 11 anos	Outra	1.0	0.0	Cura	Novo	Pul			Pul	Demanda Ambulatorial	Pos	N/realiz	Pos	N/realiz	Susp c/cavid	N/realiz		Neg		N	N	N	N	N	N	2.0	2.0	0.0	N	RHZ	N			Supervisionado	40.0	161.0	26.0	N/realiz	N	TB MR	Hemoptise
3304	Pardo	30_39	M		De 1 a 3 anos	Outra	1.0	0.0	Abandono	Novo	Pul			Pul	Demanda Ambulatorial	Pos		Pos		Susp c/cavid			Neg		N	N	S	N	N	N	10.0	10.0	0.0	N	OUTROS	N				0.0	0.0	31.0		N
3309	Pardo	10_14	F	N	De 8 a 11 anos	Outra	1.0	0.0	Cura	Novo	Pul			Pul	Investigacao de Contatos	Pos	N/realiz	N/realiz	N/realiz	Susp TB	N/realiz	N/realiz	Neg		N	N	N	N	N	N	6.0	6.0	1.0	N	RHZ	N			Auto-Administrado	0.0	0.0	14.0	N/realiz	N
3320	Branco	40_49	M		De 8 a 11 anos	Desempregado	1.0	0.0	Cura	Novo	Pul			Pul	Demanda Ambulatorial	Pos	N/realiz	N/realiz	N/realiz	Susp TB	N/realiz	N/realiz	Neg		N	N	N	N	N	N	5.0	4.0	0.0	N	RHZ	N			Supervisionado	12.0	76.0	46.0	N/realiz	N
3322	Branco	60_69	M		De 8 a 11 anos	Outra	1.0	0.0	Cura	Novo	Pul			Pul	Demanda Ambulatorial					Susp TB	N/realiz				N	N	N	N	N	N	3.0	3.0	0.0	N	RHZ	N			Auto-Administrado	0.0	0.0	66.0		N
3324	Preto	30_39	M		De 8 a 11 anos		1.0	0.0	Cura	Novo	Pul			Pul	Demanda Ambulatorial	Pos		N/realiz		Susp TB			And		N	N	N	N	N	N	3.0	3.0	3.0	N	RHZ	N				0.0	0.0	36.0	N/realiz	N
3327	Preto	30_39	M		De 4 a 7 anos	Outra	1.0	0.0	Cura	Novo	Pul			Pul	Investigacao de Contatos	Pos				Susp TB			Pos		S	N	N	N	N	N	8.0	1.0	1.0	N	RHZ	N			Auto-Administrado	0.0	0.0	39.0		N
3335	Branco	40_49	M		De 4 a 7 anos	Outra	1.0	0.0	Cura	Novo	Miliar			Ext	Demanda Ambulatorial	Neg	N/realiz	Pos	N/realiz	Susp TB	N/realiz	N/realiz	Neg		N	N	N	N	N	N	4.0	4.0	1.0	N	RHZ	N			Auto-Administrado	0.0	0.0	47.0	N/realiz	N
3338		60_69	M		De 4 a 7 anos	Outra	1.0	0.0	Cura	Novo	Pul			Pul	Demanda Ambulatorial	Pos	N/realiz	Pos	N/realiz	Susp TB	N/realiz	N/realiz	Neg		N	S	N	N	N	N	1.0	1.0	0.0	N	RHZ	N			Supervisionado	24.0	85.0	66.0	N/realiz	N
3343	Preto	30_39	F	N	De 4 a 7 anos	Profissional de Saude	1.0	0.0	Cura	Novo	Pul			Pul	Elucidacao Diagn. em Internacao	Pos	N/realiz	N/realiz	N/realiz	Susp c/cavid	N/realiz	N/realiz	Pos		S	S	S	N	N	N	8.0	1.0	1.0	N	RHZ	N			Supervisionado	0.0	0.0	38.0	BAAR pos	S
3357	Branco	30_39	M		De 8 a 11 anos	Outra	1.0	0.0	Cura	Novo	Pul			Pul	Demanda Ambulatorial	Pos	N/realiz	N/realiz	N/realiz	Susp TB	N/realiz	N/realiz	Neg		N	N	N	N	N	N	2.0	0.0	0.0	N	RHZ	N			Supervisionado	36.0	64.0	38.0	N/realiz	N
3360	Branco	60_69	M		De 8 a 11 anos	Outra	1.0	0.0	Cura	Novo	Pul			Pul	Urgencia / Emergencia	Pos		N/realiz		Susp TB			Neg		N	N	S	N	N	N	8.0	8.0	0.0	N	RHZ	N			Supervisionado	5.0	3.0	61.0	N/realiz	N
3372	Branco	20_29	F	N	De 8 a 11 anos	Outra	1.0	0.0	Cura	Novo	Pul			Pul	Demanda Ambulatorial	Pos	N/realiz	N/realiz	N/realiz	Susp TB	N/realiz		Neg		N	N	N	N	N	N	2.0	2.0	0.0	N	RHZ	N			Supervisionado	25.0	35.0	21.0	N/realiz	N
3375	Branco	60_69	F		De 4 a 7 anos		1.0	0.0	Cura	Novo	Pul			Pul	Urgencia / Emergencia	Neg	N/realiz	N/realiz	N/realiz	Susp TB	N/realiz	N/realiz	Neg		N	N	N	N	N	N	4.0	1.0	1.0		RHZ	N			Auto-Administrado	0.0	0.0	63.0	N/realiz	N
3391	Pardo	30_39	M		De 4 a 7 anos	Outra	1.0	0.0	Cura	Novo	Pul			Pul		N/realiz	N/realiz	Pos	N/realiz	Susp c/cavid	N/realiz	N/realiz	Neg		N	N	N	N	N	N	1.0	1.0	1.0	N	RHZ	N			Supervisionado	47.0	72.0	37.0	N/realiz	N
3402	Preto	50_59	F	N	De 1 a 3 anos	Dona de Casa	1.0	0.0	Cura	Novo	Pul			Pul	Demanda Ambulatorial	Pos	N/realiz	N/realiz	N/realiz	Susp TB	N/realiz	N/realiz	Neg		N	N	N	N	N	N	3.0	3.0	0.0	N	RHZ	N			Supervisionado	42.0	48.0	51.0	N/realiz	N
3405	Pardo	05_09	M		De 1 a 3 anos	Outra	1.0	0.0	Abandono	Novo	Pul			Pul	Demanda Ambulatorial	N/realiz	N/realiz	N/realiz	N/realiz	Susp TB	N/realiz	N/realiz	N/realiz		N	N	N	N	N	N	7.0	4.0	4.0	N	RHZ	N			Supervisionado	24.0	0.0	8.0	N/realiz	N
3406	Pardo	40_49	M		De 8 a 11 anos	Outra	1.0	0.0	Cura	Novo	Pul			Pul	Demanda Ambulatorial	Pos	N/realiz	N/realiz	N/realiz	Susp TB	N/realiz	N/realiz	N/realiz		N	N	N	N	N	N	2.0	0.0	0.0	N	RHZ	N			Supervisionado	24.0	50.0	43.0	N/realiz	N
3438		40_49	M	N	De 1 a 3 anos	Outra	1.0	0.0	Cura	Novo	Pul			Pul	Elucidacao Diagn. em Internacao	Pos	N/realiz	N/realiz	N/realiz	Outra Patologia			Neg		N	N	N	N	N	N	0.0	0.0	0.0	N	RHZ	N				0.0	0.0	49.0		N		Elucidacao Diagnostica
3449	Branco	50_59	M		De 4 a 7 anos	Outra	1.0	0.0	Cura	Novo	Pul			Pul	Demanda Ambulatorial	Pos	N/realiz	N/realiz	N/realiz	Susp c/cavid	N/realiz	N/realiz	Neg		N	S	N	N	N	N	3.0	3.0	0.0	N	RHZ	N			Auto-Administrado	0.0	0.0	55.0	N/realiz	N
3457	Branco	40_49	M		De 8 a 11 anos	Outra	1.0	0.0	Cura	Novo	Ossea			Ext	Demanda Ambulatorial	N/realiz	Pos	Neg	Pos	N/realiz	N/realiz	N/realiz	Neg		N	N	N	N	N	N	0.0	0.0	0.0	N	RHZ	N			Auto-Administrado	0.0	0.0	48.0	Sugestivo TB	N		Abscesso
3459	Branco	15_19	M		De 8 a 11 anos	Outra	1.0	0.0	Cura	Novo	Pul			Pul	Demanda Ambulatorial	Pos	N/realiz	N/realiz	N/realiz	Susp TB	N/realiz	N/realiz	Neg		N	N	N	N	N	N	3.0	3.0	0.0	N	RHZ	N			Supervisionado	25.0	44.0	19.0	N/realiz	N
3460	Branco	50_59	M		De 4 a 7 anos	Desempregado		0.0	Cura	Retr Aband	Pul			Pul	Urgencia / Emergencia	Pos	N/realiz	N/realiz	N/realiz	Outra Patologia	N/realiz	N/realiz	Neg		N	N	S	N	N	N	0.0	0.0	0.0		RHZ	N			Auto-Administrado	0.0	0.0	52.0	N/realiz	N		Elucidacao Diagnostica
3478	Preto	40_49	M		De 1 a 3 anos	Desempregado	1.0	0.0	Cura	Novo	Pul			Pul	Demanda Ambulatorial	Pos	N/realiz	Pos	N/realiz	Susp TB	N/realiz	N/realiz	Neg		N	N	S	N	N	N	5.0	3.0	1.0	N	RHZ	N			Supervisionado	40.0	89.0	43.0	N/realiz	N
3490	Pardo	15_19	F	N	De 4 a 7 anos	Outra	1.0	0.0	Cura	Novo	Pul			Pul	Demanda Ambulatorial	Pos	N/realiz	N/realiz	N/realiz	Susp TB	N/realiz	N/realiz	N/realiz		N	N	N	N	N	N	8.0	8.0	0.0	N	RHZ	N			Supervisionado	42.0	34.0	15.0	N/realiz	N
3492	Pardo	60_69	M		De 1 a 3 anos	Aposentado	1.0	0.0	Cura	Novo	Pul			Pul	Demanda Ambulatorial	Pos	N/realiz	Pos	N/realiz	Susp TB	N/realiz	N/realiz	Neg		N	S	N	N	N	N	4.0	4.0	1.0	N	RHZ	S	RHZE	Outro Motivo	Supervisionado	24.0	59.0	67.0	N/realiz	N	SENS
3496	Branco	40_49	M		De 4 a 7 anos	Outra	1.0	0.0	Cura	Novo	Pul			Pul	Demanda Ambulatorial	Pos	N/realiz	N/realiz	N/realiz	Susp c/cavid	N/realiz	N/realiz	Neg		N	N	N	N	N	N	0.0	0.0	0.0	N	RHZ	N			Supervisionado	31.0	60.0	44.0	N/realiz	N
3502	Pardo	20_29	M		De 8 a 11 anos	Outra	1.0	0.0	Cura	Novo	Meningea			Ext	Urgencia / Emergencia	Pos	N/realiz	N/realiz	N/realiz	Susp c/cavid	N/realiz	N/realiz	Neg		N	N	N	N	N	N	9.0	9.0	0.0	N	RHZ	N			Supervisionado	32.0	60.0	29.0	N/realiz	N
3513	Preto	20_29	M			Desempregado	1.0	0.0	Abandono	Novo	Pul			Pul	Investigacao de Contatos	Pos	N/realiz	And	N/realiz	Susp TB	N/realiz	N/realiz	Neg		N	N	S	N	N	N	6.0	6.0	2.0		RHZ	S			Supervisionado	0.0	0.0	27.0	N/realiz	N
3519		15_19	F	N	De 8 a 11 anos	Dona de Casa	1.0	0.0	Cura	Novo	Pul			Pul	Demanda Ambulatorial	Pos	N/realiz	N/realiz	N/realiz	Susp TB	N/realiz		Neg		N	N	N	N	N	N	10.0	6.0	0.0	N	RHZ	N			Supervisionado	16.0	0.0	18.0	N/realiz	N
3536		40_49	M		De 1 a 3 anos	Outra	1.0	0.0	Cura	Novo	Pul			Pul	Urgencia / Emergencia	Pos	N/realiz	Pos	N/realiz	Susp TB	N/realiz	N/realiz	Neg		N	N	N	N	N	N	7.0	7.0	0.0	N	RHZ	N			Auto-Administrado	15.0	4.0	40.0	N/realiz	N
3537		30_39	F	N	De 8 a 11 anos	Dona de Casa	1.0	0.0	Cura	Novo	Pleural			Ext	Urgencia / Emergencia	N/realiz	N/realiz	N/realiz	N/realiz	Susp TB	N/realiz	N/realiz	Neg		N	N	N	N	N	N	4.0	1.0	0.0	N	RHZ	N			Supervisionado	0.0	0.0	33.0	N/realiz	N
3553	Branco	40_49	M		De 4 a 7 anos	Outra	1.0	0.0	Cura	Novo	Pul			Pul	Investigacao de Contatos	Pos		N/realiz		Susp TB			Neg		N	N	S	N	N	N	4.0	2.0	1.0		RHZ	N			Auto-Administrado	0.0	0.0	44.0	N/realiz	N
3559	Preto	50_59	M		De 8 a 11 anos	Outra	1.0	0.0	Cura	Novo	Multiplos Orgaos			Dissem	Elucidacao Diagn. em Internacao	Neg	Neg	Neg	Neg	Outra Patologia	N/realiz	N/realiz	Neg		N	N	N	N	N	N	2.0	2.0	0.0	N	RHZ	N			Supervisionado	53.0	119.0	55.0		N
3560	Branco	40_49	M		De 8 a 11 anos	Outra	1.0	0.0	Cura	Novo	Pul			Pul	Urgencia / Emergencia	Pos	N/realiz	Pos	N/realiz	Susp TB	N/realiz	N/realiz	Neg		N	N	N	N	N	N	1.0	1.0	0.0	N	RHZ	N			Auto-Administrado	0.0	0.0	48.0	N/realiz	N
3562	Branco	60_69	M		De 4 a 7 anos	Desempregado	1.0	0.0	Abandono	Novo	Pul			Pul	Urgencia / Emergencia	Neg	Neg	Neg	Neg				Neg		N	N	N	N	N	N	4.0	0.0	0.0	N	RHZ	N				0.0	0.0	60.0		N
3580	Branco	30_39	M		De 4 a 7 anos	Outra	1.0	0.0	Cura	Novo	Pul			Pul	Demanda Ambulatorial	Pos	N/realiz	N/realiz	N/realiz	Susp TB	N/realiz	N/realiz	N/realiz		N	N	N	N	N	N	3.0	3.0	0.0	N	RHZ	N			Supervisionado	24.0	48.0	31.0	N/realiz	N
3581	Branco	20_29	F	S	De 8 a 11 anos	Outra	1.0	0.0	Cura	Novo	Ganglionar Periferica			Ext	Demanda Ambulatorial	N/realiz	N/realiz	N/realiz	N/realiz	Normal	N/realiz	N/realiz	Pos		S	N	N	N	N	N	0.0	0.0	0.0	N	RHZ	N			Auto-Administrado	0.0	0.0	27.0	BAAR pos	N
3582		50_59	M		De 1 a 3 anos	Outra		0.0	Cura	Novo	Pul			Pul	Demanda Ambulatorial	Neg	N/realiz	Neg	N/realiz	Susp c/cavid	N/realiz	N/realiz	Neg		N	N	S	N	N	N	1.0	1.0	0.0	N	RHZE	N			Supervisionado	40.0	83.0	50.0	N/realiz	N
3591	Branco	50_59	M		De 4 a 7 anos	Outra	1.0	0.0	Cura	Novo	Pul			Pul	Urgencia / Emergencia	Pos	N/realiz	N/realiz	N/realiz	N/realiz	N/realiz	N/realiz	N/realiz		N	N	N	N	N	N	4.0	0.0	0.0	N	RHZ	N			Auto-Administrado	0.0	0.0	51.0	N/realiz	N		Outros
3594		20_29	M		De 1 a 3 anos	Desempregado	1.0	0.0	Cura	Novo	Pul			Pul	Demanda Ambulatorial	Pos	N/realiz	Pos	N/realiz	Susp TB	N/realiz	N/realiz	Neg		N	N	S	N	N	N	2.0	2.0	0.0	N	RHZ	N				0.0	0.0	27.0	N/realiz	N	SENS	Insuficiencia Respiratoria Aguda
3601	Pardo	10_14	F	N	De 4 a 7 anos	Outra	1.0	0.0	Cura	Novo	Pul			Pul	Elucidacao Diagn. em Internacao	Neg	N/realiz	N/realiz	N/realiz	Susp TB	N/realiz	N/realiz	Pos		S	N	N	N	N	N	0.0	0.0	0.0	N	RHZ	N			Auto-Administrado	15.0	24.0	11.0	N/realiz	N		Elucidacao Diagnostica
3607	Pardo	30_39	F	N	De 8 a 11 anos	Desempregado	1.0	0.0	Cura	Novo	Pul			Pul	Demanda Ambulatorial	Pos	N/realiz	N/realiz	N/realiz	Susp c/cavid	N/realiz	N/realiz	Neg		N	N	N	N	N	N	5.0	5.0	0.0	N	RHZ	N			Supervisionado	38.0	49.0	32.0	N/realiz	N
3633	Branco	40_49	M		De 4 a 7 anos	Outra	1.0	0.0	Cura	Novo	Pul			Pul	Demanda Ambulatorial	Pos	N/realiz	N/realiz	N/realiz	Susp c/cavid	N/realiz	N/realiz	Neg		N	N	S	N	N	N	7.0	7.0	1.0	N	RHZ	N			Supervisionado	41.0	88.0	42.0	N/realiz	N
3646		05_09	F	N		Outra	1.0	0.0	Cura	Novo	Pul			Pul	Investigacao de Contatos	Neg	Neg	Neg	Neg	Susp TB			N/realiz		N	N	N	N	N	N	2.0	2.0	1.0		RHZ	N			Auto-Administrado	0.0	0.0	6.0		N
3657	Branco	20_29	F	N	De 8 a 11 anos	Dona de Casa	1.0	0.0	Cura	Novo	Pul			Pul	Elucidacao Diagn. em Internacao	Pos				Normal			Neg		N	N	N	N	N	N	3.0	3.0	0.0	N	RHZ	N				0.0	0.0	23.0		N
3663		20_29	F	N	De 4 a 7 anos	Dona de Casa	1.0	0.0	Cura	Novo	Pul			Pul	Demanda Ambulatorial	Pos	N/realiz	Pos	N/realiz	N/realiz	N/realiz	N/realiz	Neg		N	N	N	N	N	N	2.0	0.0	0.0	N	RHZ	N			Supervisionado	0.0	0.0	24.0	N/realiz	N
3670		40_49	M			Outra		0.0	Cura	Novo	Pul			Pul	Demanda Ambulatorial	Pos	N/realiz	Pos	N/realiz	Susp c/cavid	N/realiz	N/realiz	Neg		N	N	N	N	N	N	8.0	1.0	2.0	N	RHZ	N			Supervisionado	20.0	0.0	45.0	N/realiz	N
3671	Branco	60_69	M		De 1 a 3 anos	Outra	1.0	0.0	Cura	Novo	Pul			Pul	Demanda Ambulatorial	Neg	N/realiz	Pos	N/realiz	Susp c/cavid	N/realiz	N/realiz	Neg		N	N	S	N	N	N	4.0	4.0	0.0	N	RHZ	N			Auto-Administrado	0.0	0.0	63.0	N/realiz	N
3676	Branco	30_39	F	N	De 8 a 11 anos	Outra	1.0	0.0	Cura	Novo	Pul			Pul	Urgencia / Emergencia	Pos	N/realiz	Neg	N/realiz	N/realiz	N/realiz	N/realiz	Neg		N	N	N	N	N	N	1.0	1.0	0.0	N	RHZ	N			Supervisionado	44.0	111.0	35.0	N/realiz	N
3684	Pardo	40_49	M		De 4 a 7 anos	Desempregado	1.0	0.0	Cura	Novo	Pul			Pul	Elucidacao Diagn. em Internacao	N/realiz	N/realiz	N/realiz	N/realiz	Susp TB	N/realiz	N/realiz	Neg		N	N	N	N	N	N	1.0	1.0	0.0	N	RHZ	N			Auto-Administrado	0.0	0.0	43.0	N/realiz	N
3686	Branco	20_29	M		De 8 a 11 anos	Outra	1.0	0.0	Cura	Novo	Pul			Pul	Urgencia / Emergencia	Pos	N/realiz	N/realiz	N/realiz	Susp TB	N/realiz	N/realiz	Neg		N	N	N	N	N	N	2.0	2.0	0.0	N	RHZ	N			Supervisionado	27.0	81.0	28.0	N/realiz	N
3702	Amarelo	60_69	M		De 4 a 7 anos	Profissional de Saude	2.0	15.0	Cura	Recidiva	Pul			Pul	Elucidacao Diagn. em Internacao	Neg	Pos	Neg	N/realiz	Susp TB	N/realiz	N/realiz	Neg		N	N	S	N	N	N	1.0	1.0	0.0	N	RHZE	N			Auto-Administrado	0.0	0.0	66.0	N/realiz	N		Elucidacao Diagnostica
3704		50_59	F	N	De 1 a 3 anos	Dona de Casa	1.0	0.0	Cura	Novo	Pul			Pul	Demanda Ambulatorial	Neg	N/realiz	N/realiz	N/realiz	Susp c/cavid	N/realiz		N/realiz		N	N	N	N	N	N	6.0	6.0	1.0	N	RHZ	N			Supervisionado	24.0	32.0	50.0	N/realiz	N
3708	Pardo	40_49	F	N	De 1 a 3 anos	Outra	1.0	0.0	Cura	Novo	Pul			Pul	Demanda Ambulatorial	Pos	N/realiz	N/realiz	N/realiz	Susp TB	N/realiz	N/realiz	Neg		N	N	N	N	N	N	3.0	3.0	1.0	N	RHZ	N			Supervisionado	24.0	46.0	47.0	N/realiz	N
3710		20_29	F		De 8 a 11 anos		1.0	0.0	Cura	Novo	Pul			Pul	Demanda Ambulatorial	N/realiz	N/realiz	N/realiz	N/realiz	Susp TB	N/realiz	N/realiz	Neg		N	N	N	N	N	N	8.0	8.0	0.0	N	RHZ	N			Auto-Administrado	0.0	0.0	23.0	N/realiz	N
3712	Branco	40_49	F	N	De 1 a 3 anos	Dona de Casa	1.0	0.0	Cura	Novo	Pul			Pul	Urgencia / Emergencia	Pos	N/realiz	N/realiz	N/realiz	Susp TB	N/realiz	N/realiz	Neg		N	N	N	N	N	N	1.0	0.0	0.0	N	RHZ	N			Supervisionado	25.0	49.0	49.0	N/realiz	N
3713		15_19	F	N	De 4 a 7 anos	Outra	1.0	0.0	Cura	Novo	Pleural			Ext	Elucidacao Diagn. em Internacao	N/realiz	N/realiz	N/realiz	N/realiz	N/realiz	N/realiz		Neg		N	N	N	N	N	N	4.0	4.0	1.0	N	RHZ	N			Supervisionado	40.0	80.0	15.0	Sugestivo TB	N
3719	Branco	10_14	F	N	De 4 a 7 anos	Outra	1.0	0.0	Cura	Novo	Pul			Pul	Elucidacao Diagn. em Internacao	Pos	N/realiz	N/realiz	N/realiz	Susp TB	N/realiz	N/realiz	Neg		N	N	N	N	N	N	6.0	6.0	1.0	N	RHZ	N				0.0	0.0	14.0	N/realiz	N		Outros
3721	Branco	40_49	M		De 8 a 11 anos	Outra	1.0	0.0	Cura	Novo	Pul			Pul	Demanda Ambulatorial	Pos		Neg		Susp TB			Neg		N	N	N	N	N	N	0.0	0.0	0.0	N	RHZ	N			Supervisionado	39.0	75.0	46.0		N
3728		10_14	M		De 8 a 11 anos	Outra	1.0	0.0	Cura	Novo	Pul			Pul	Urgencia / Emergencia	Pos	N/realiz	Neg	N/realiz	Susp TB	N/realiz	N/realiz	Neg		N	N	N	N	N	N	3.0	3.0	1.0	N	RHZ	N			Supervisionado	0.0	0.0	14.0	N/realiz	N
3734	Branco	30_39	F	N	De 4 a 7 anos	Desempregado	1.0	0.0	Cura	Novo	Pul			Pul	Urgencia / Emergencia	Pos	N/realiz	N/realiz	N/realiz	Susp c/cavid	N/realiz	N/realiz	Neg		N	N	N	N	N	N	6.0	5.0	0.0	N	RHZ	N			Supervisionado	32.0	65.0	30.0	N/realiz	N
3736	Pardo	20_29	M		De 8 a 11 anos	Outra	1.0	0.0	Cura	Novo	Pul			Pul	Demanda Ambulatorial	Pos	N/realiz	N/realiz	N/realiz	Susp TB	N/realiz	N/realiz	Neg		N	N	N	N	N	N	2.0	2.0	0.0	N	RHZ	N			Supervisionado	38.0	70.0	26.0	N/realiz	N
3738	Branco	20_29	F	N	De 1 a 3 anos	Profissional de Saude	1.0	0.0	Cura	Novo	Pul			Pul	Demanda Ambulatorial	Pos	N/realiz	N/realiz	N/realiz	Susp TB	N/realiz	N/realiz	Neg		N	N	N	N	N	N	6.0	6.0	0.0	N	RHZ	N			Supervisionado	36.0	83.0	25.0	N/realiz	N
3741		30_39	F	N	De 8 a 11 anos	Dona de Casa	1.0	0.0	Cura	Novo	Pul			Pul	Urgencia / Emergencia	Pos	N/realiz	Neg	N/realiz	Susp TB	N/realiz	N/realiz	Neg		N	N	N	N	N	N	3.0	3.0	1.0	N	RHZ	N			Supervisionado	0.0	0.0	33.0	N/realiz	N	SENS
3749	Branco	40_49	M		De 4 a 7 anos		1.0	0.0	Cura	Novo	Meningea			Ext	Elucidacao Diagn. em Internacao								Pos		S	N	S	N	N	N	0.0	0.0	0.0	N	RHZ	N			Supervisionado	60.0	279.0	43.0		N		Aids
3751		50_59	M		Nenhuma	Outra	1.0	0.0	Cura	Novo	Pul			Pul	Investigacao de Contatos	Neg	N/realiz	Pos	Neg	Normal	N/realiz	N/realiz	Neg		N	N	N	N	N	N	4.0	3.0	1.0		RHZ	N			Supervisionado	0.0	0.0	50.0	N/realiz	N
3755	Pardo	20_29	M		De 4 a 7 anos	Desempregado	1.0	0.0	Cura	Novo	Pul			Pul	Demanda Ambulatorial	Pos	N/realiz	N/realiz	N/realiz	Susp c/cavid	N/realiz	N/realiz	Pos		S	N	N	N	N	N	0.0	0.0	0.0	N	RHZ	N			Supervisionado	0.0	60.0	27.0	N/realiz	N
3757	Branco	40_49	F	N	De 1 a 3 anos	Outra	1.0	0.0	Cura	Novo	Pul			Pul	Busca Ativa na Comunidade	Pos				Susp TB			Neg		N	N	N	N	N	N	7.0	4.0	1.0	N	RHZ	N			Auto-Administrado	0.0	0.0	46.0		N
3759	Preto	15_19	M		De 4 a 7 anos	Outra	1.0	0.0	Cura	Novo	Pul			Pul	Demanda Ambulatorial	Pos		N/realiz		Susp TB			Neg		N	N	N	N	N	N	8.0	8.0	1.0	N	RHZ	N			Supervisionado	45.0	48.0	15.0	N/realiz	N
3762	Preto	10_14	M		De 4 a 7 anos	Outra	1.0	0.0	Cura	Novo	Pul			Pul	Demanda Ambulatorial	Pos		N/realiz		Susp TB			Neg		N	N	N	N	N	N	8.0	8.0	0.0	N	RHZ	N			Supervisionado	5.0	5.0	14.0	N/realiz	N
3768	Pardo	20_29	F	N	De 4 a 7 anos	Dona de Casa	1.0	0.0	Cura	Novo	Pul			Pul	Demanda Ambulatorial	Pos	N/realiz	Neg	N/realiz	Susp TB	N/realiz	N/realiz	Neg		N	N	N	N	N	N	2.0	2.0	0.0	N	RHZ	N			Supervisionado	40.0	95.0	26.0	N/realiz	N
3773	Pardo	30_39	M		De 4 a 7 anos	Desempregado	1.0	0.0	Cura	Novo	Pul			Pul	Demanda Ambulatorial	Pos	N/realiz	N/realiz	N/realiz	Susp TB	N/realiz	N/realiz	Neg		N	N	N	N	N	N	3.0	0.0	0.0	N	RHZ	N			Supervisionado	25.0	54.0	33.0	N/realiz	N
3780	Pardo	20_29	M		De 4 a 7 anos	Desempregado	1.0	0.0	Abandono	Novo	Pul			Pul	Demanda Ambulatorial	Pos	N/realiz	N/realiz	N/realiz	N/realiz	N/realiz	N/realiz	Neg		N	N	N	N	N	N	2.0	2.0	0.0	N	RHZ	N			Supervisionado	34.0	42.0	21.0	N/realiz	N
3787	Pardo	40_49	F	N	De 4 a 7 anos	Dona de Casa	1.0	0.0	Cura	Novo	Pul			Pul	Demanda Ambulatorial	Pos	N/realiz	Neg	N/realiz	Susp TB	N/realiz	N/realiz	Neg		N	N	N	N	N	N	2.0	2.0	0.0	N	RHZ	N			Supervisionado	41.0	44.0	40.0	N/realiz	N
3792		50_59	M		De 8 a 11 anos	Outra	1.0	0.0	Cura	Novo	Pul			Pul	Demanda Ambulatorial	Pos	N/realiz	N/realiz	N/realiz	N/realiz	N/realiz	N/realiz	Neg		N	N	S	N	N	N	3.0	3.0	0.0	N	RHZ	N			Supervisionado	41.0	66.0	57.0	N/realiz	N
3803	Branco	15_19	F		De 8 a 11 anos		1.0	0.0	Cura	Novo	Pul			Pul	Elucidacao Diagn. em Internacao	Pos	N/realiz	N/realiz	N/realiz	Susp c/cavid	N/realiz	N/realiz	Neg		N	N	N	N	N	N	5.0	5.0	0.0	N	RHZ	N			Supervisionado	39.0	70.0	15.0	N/realiz	N		Insuficiencia Respiratoria Aguda
3811	Branco	20_29	M		De 8 a 11 anos	Outra	1.0	0.0	Cura	Novo	Pul			Pul	Demanda Ambulatorial	Pos	N/realiz	N/realiz	N/realiz	Susp TB	N/realiz	N/realiz	N/realiz		N	N	N	N	N	N	2.0	0.0	0.0	N	RHZ	N			Supervisionado	40.0	68.0	22.0	N/realiz	N
3817		20_29	M		De 8 a 11 anos	Outra	1.0	0.0	Cura	Novo	Pul			Pul	Urgencia / Emergencia	Pos	N/realiz	Pos	N/realiz	Susp TB	N/realiz	N/realiz	Neg		N	N	N	N	N	N	5.0	5.0	1.0	N	RHZ	N			Supervisionado	24.0	47.0	20.0	N/realiz	N
3818		30_39	M		De 4 a 7 anos	Outra	1.0	0.0	Cura	Novo	Pul			Pul	Urgencia / Emergencia	Pos	N/realiz	Pos	N/realiz	Susp TB	N/realiz	N/realiz	Neg		N	N	S	N	N	N	4.0	4.0	0.0	N	RHZ	N			Supervisionado	23.0	28.0	39.0	N/realiz	N
3821	Preto	01_04	M		Nenhuma	Outra	1.0	0.0	Cura	Novo	Pul			Pul	Demanda Ambulatorial	N/realiz	N/realiz	N/realiz	N/realiz	Susp TB	N/realiz	N/realiz	Neg		N	N	N	N	N	N	1.0	1.0	1.0		RHZ	N			Auto-Administrado	0.0	0.0	3.0	N/realiz	N
3824	Branco	20_29	F	N	De 4 a 7 anos	Dona de Casa	1.0	0.0	Cura	Novo	Pul			Pul	Elucidacao Diagn. em Internacao	Pos	N/realiz	N/realiz	N/realiz	Susp TB	N/realiz	N/realiz	Neg		N	N	N	N	N	N	8.0	8.0	0.0	N	RHZ	N			Auto-Administrado	0.0	0.0	23.0	N/realiz	N		Outros
3830	Branco	15_19	M		De 8 a 11 anos	Outra	1.0	0.0	Abandono	Novo	Pul			Pul	Demanda Ambulatorial	Neg	N/realiz	Neg	N/realiz	Susp TB	N/realiz	N/realiz	Neg		N	N	N	N	N	N	6.0	6.0	0.0	N	RHZ	N			Auto-Administrado	0.0	0.0	19.0	N/realiz	N		Elucidacao Diagnostica
3834	Branco	20_29	M		De 8 a 11 anos	Outra	1.0	0.0	Cura	Novo	Pul			Pul	Demanda Ambulatorial	Pos	N/realiz	N/realiz	N/realiz	Susp TB	N/realiz	N/realiz	Neg		N	N	N	N	N	N	14.0	14.0	0.0	N	RHZ	N			Supervisionado	24.0	19.0	22.0	N/realiz	N
3836		Menor de 1 ano	M		De 8 a 11 anos	Desempregado	1.0	0.0	Cura	Novo	Pul			Pul	Demanda Ambulatorial	Pos	N/realiz	Pos	N/realiz	Susp c/cavid	N/realiz	N/realiz	Neg		N	N	N	N	N	N	2.0	0.0	0.0	N	RHZ	N			Supervisionado	25.0	70.0	0.0	N/realiz	N
3864		20_29	M				1.0	0.0	Cura	Novo	Pul			Pul	Urgencia / Emergencia	Pos				Susp c/cavid					N	N	N	N	N	N	3.0	1.0	1.0		RHZ	N				0.0	0.0	21.0		N
3865	Pardo	40_49	F	N	De 8 a 11 anos	Dona de Casa	1.0	0.0	Cura	Novo	Pul			Pul	Urgencia / Emergencia	Pos	N/realiz	Pos	N/realiz	Susp TB	N/realiz	N/realiz	Neg		N	N	N	N	N	N	4.0	4.0	0.0	N	RHZE	N			Auto-Administrado	0.0	0.0	43.0	N/realiz	N	SENS
3882	Branco	50_59	M		De 4 a 7 anos	Outra	1.0	0.0	Cura	Novo	Pul			Pul	Demanda Ambulatorial	Pos	N/realiz	N/realiz	N/realiz	Susp c/cavid	N/realiz	N/realiz	Neg		N	N	N	N	N	N	3.0	3.0	0.0	N	RHZ	N			Supervisionado	35.0	0.0	54.0	N/realiz	N	SENS	Causas Sociais
3886	Pardo	20_29	F	N	De 1 a 3 anos	Outra	1.0	0.0	Cura	Novo	Pul			Pul	Demanda Ambulatorial	Pos	N/realiz	Neg	N/realiz	Susp TB	N/realiz	N/realiz	Neg		N	N	N	N	N	N	3.0	3.0	0.0	N	RHZ	N			Auto-Administrado	10.0	10.0	29.0	N/realiz	N
3900	Branco	50_59	M		De 1 a 3 anos	Outra	1.0	0.0	Cura	Novo	Pul			Pul	Demanda Ambulatorial	Neg	N/realiz	Neg	N/realiz	Susp c/cavid	N/realiz	N/realiz	Neg		N	N	S	N	N	N	4.0	4.0	0.0	N	RHZ	N			Supervisionado	37.0	0.0	58.0	N/realiz	N
3905	Pardo	40_49	M		De 1 a 3 anos	Aposentado	1.0	0.0	Cura	Novo	Pul			Pul	Demanda Ambulatorial	Pos	N/realiz	N/realiz	N/realiz	Susp c/cavid	N/realiz	N/realiz	Neg		N	N	S	N	N	N	0.0	0.0	0.0	N	RHZ	N			Supervisionado	40.0	51.0	46.0	N/realiz	N
3907	Branco	20_29	M		De 8 a 11 anos	Desempregado	1.0	0.0	Cura	Novo	Pul			Pul	Urgencia / Emergencia	Pos				Susp TB		N/realiz	Neg		N	N	N	N	N	N	4.0	4.0	0.0	N	RHZ	N			Supervisionado	38.0	41.0	20.0		N
3914	Branco	40_49	M		De 4 a 7 anos	Outra	1.0	0.0	Cura	Novo	Pul			Pul	Urgencia / Emergencia	Pos	N/realiz	N/realiz	N/realiz	Susp TB	N/realiz		Neg		N	N	N	N	N	N	0.0	0.0	0.0	N	RHZ	N			Supervisionado	0.0	0.0	45.0	N/realiz	N		Insuficiencia Respiratoria Aguda
3915	Branco	30_39	F	N	De 8 a 11 anos	Dona de Casa	1.0	0.0	Abandono	Novo	Pul			Pul	Demanda Ambulatorial	Pos	N/realiz	Pos	N/realiz	Susp TB	N/realiz	N/realiz	Pos		S	N	N	N	N	N	3.0	3.0	0.0	N	RHZ	N			Supervisionado	0.0	0.0	36.0	N/realiz	N
3918	Pardo	50_59	M		De 4 a 7 anos	Desempregado	1.0	0.0	Cura	Novo	Pul			Pul	Demanda Ambulatorial	Pos	N/realiz	N/realiz	N/realiz	Susp TB	N/realiz	N/realiz	Neg		N	N	N	N	N	N	0.0	0.0	0.0	N	RHZ	N			Auto-Administrado	0.0	0.0	58.0	N/realiz	N
3926		30_39	M		De 4 a 7 anos	Desempregado	1.0	0.0	Cura	Novo	Pul			Pul	Demanda Ambulatorial	Pos	N/realiz	Neg	N/realiz	Susp TB	N/realiz	N/realiz	Neg		N	N	N	N	N	N	4.0	4.0	0.0	N	RHZ	N			Supervisionado	29.0	95.0	37.0	N/realiz	N
3931	Branco	20_29	M		De 8 a 11 anos	Outra	1.0	0.0	Cura	Novo	Pul			Pul	Elucidacao Diagn. em Internacao	Pos				Normal					N	N	N	N	N	N	7.0	0.0	0.0	N	RHZ	N			Auto-Administrado	0.0	0.0	25.0		N		Hemoptise
3933	Branco	20_29	M		De 4 a 7 anos	Outra	1.0	0.0	Abandono	Novo	Ganglionar Periferica			Ext	Elucidacao Diagn. em Internacao	Neg	N/realiz	N/realiz	N/realiz	Susp TB	N/realiz	N/realiz	Pos		S	N	N	N	N	N	0.0	0.0	0.0	N	RHZ	N			Supervisionado	0.0	0.0	22.0	N/realiz	N		Elucidacao Diagnostica
3939	Branco	20_29	F	N	De 8 a 11 anos	Outra	1.0	0.0	Cura	Novo	Pul			Pul	Demanda Ambulatorial	Pos	N/realiz	N/realiz	N/realiz	Susp TB	N/realiz	N/realiz	Neg		N	N	N	N	N	N	3.0	3.0	0.0	N	RHZ	N			Auto-Administrado	0.0	0.0	23.0	N/realiz	N		Causas Sociais
3940	Branco	20_29	M		De 8 a 11 anos	Outra	1.0	0.0	Cura	Novo	Pul			Pul	Urgencia / Emergencia	Pos	N/realiz	Neg	N/realiz	Susp c/cavid	N/realiz	N/realiz	N/realiz		N	N	N	N	N	N	5.0	5.0	2.0	N	RHZ	N			Supervisionado	37.0	49.0	23.0	N/realiz	N
3946	Branco	20_29	F		De 4 a 7 anos	Dona de Casa	1.0	0.0	Cura	Novo	Pul			Pul	Elucidacao Diagn. em Internacao	Pos	N/realiz	N/realiz	N/realiz	N/realiz	N/realiz	N/realiz	Neg		N	N	N	N	N	N	3.0	3.0	1.0		RHZ	N			Supervisionado	24.0	48.0	20.0	N/realiz	N		Insuficiencia Respiratoria Aguda
3951	Preto	60_69	M		De 1 a 3 anos	Outra	1.0	0.0	Cura	Novo	Pul			Pul	Urgencia / Emergencia	Neg	N/realiz	Neg	N/realiz	Susp TB	N/realiz	N/realiz	Neg		N	N	S	N	N	N	0.0	0.0	0.0	N	RHZ	N			Supervisionado	27.0	68.0	60.0	N/realiz	N		Hemoptise
3952		40_49	M		De 1 a 3 anos	Desempregado	1.0	0.0	Cura	Novo	Pul			Pul	Urgencia / Emergencia	Pos				Susp TB			Neg		N	N	N	N	N	N	2.0	2.0	0.0	N	RHZ	N			Supervisionado	34.0	59.0	48.0		N
3953	Pardo	40_49	M		De 4 a 7 anos	Desempregado	1.0	0.0	Cura	Novo	Pul			Pul	Urgencia / Emergencia	Pos	N/realiz	N/realiz	N/realiz	Susp c/cavid	N/realiz	N/realiz	Neg		N	N	S	N	N	N	2.0	0.0	0.0	N	RHZ	N			Supervisionado	37.0	67.0	48.0	N/realiz	N
3962	Branco	50_59	M		De 1 a 3 anos		1.0	0.0	Cura	Novo	Pul			Pul	Busca Ativa na Comunidade	N/realiz	N/realiz	N/realiz	N/realiz	Susp TB	N/realiz		Neg		N	N	N	N	N	N	1.0	1.0	0.0	N	RHZ	N			Supervisionado	60.0	120.0	52.0	N/realiz	N
3970		30_39	M		De 4 a 7 anos	Outra	1.0	0.0	Cura	Novo	Pul			Pul	Demanda Ambulatorial	Pos	N/realiz	N/realiz	N/realiz	Susp TB	N/realiz	N/realiz	Neg		N	N	S	N	N	N	2.0	2.0	1.0	N	RHZ	N			Supervisionado	0.0	0.0	34.0	Sugestivo TB	N	TB R	Insuficiencia Respiratoria Aguda
3981	Branco	20_29	M		De 4 a 7 anos	Outra	1.0	0.0	Cura	Novo	Genital			Ext	Elucidacao Diagn. em Internacao	Neg	N/realiz	Neg	Pos	Susp TB	Susp TB	N/realiz	Neg		N	N	N	N	S	N	5.0	5.0	1.0	N	RHZ	N			Supervisionado	0.0	126.0	22.0	BAAR pos	N		Abscesso
4012		20_29	M		De 8 a 11 anos	Outra	1.0	0.0	Cura	Novo	Pul			Pul	Demanda Ambulatorial	Pos	N/realiz	Pos	N/realiz	Susp TB	N/realiz	N/realiz	Neg		N	N	N	N	N	N	3.0	3.0	0.0	N	RHZ	N			Supervisionado	19.0	25.0	22.0	N/realiz	N
4014	Branco	50_59	M		De 1 a 3 anos		1.0	0.0	Cura	Novo	Pul			Pul	Demanda Ambulatorial	Neg	N/realiz	N/realiz	N/realiz	Susp TB	N/realiz	N/realiz	Neg		N	N	N	N	N	N	4.0	1.0	1.0		RHZ	N			Auto-Administrado	0.0	0.0	57.0		N
4017	Preto	40_49	M		De 4 a 7 anos	Outra	1.0	0.0	Cura	Novo	Pul			Pul	Demanda Ambulatorial	Pos	N/realiz	Neg	N/realiz	Susp TB	N/realiz	N/realiz	Neg		N	N	N	N	N	N	4.0	4.0	0.0	N	OUTROS	N			Supervisionado	29.0	88.0	44.0	N/realiz	N
4026	Preto	40_49	M		Nenhuma		1.0	0.0	Cura	Novo	Pul			Pul	Demanda Ambulatorial	Pos							Neg		N	N	N	N	N	N	2.0	2.0	1.0		RHZ	N			Auto-Administrado	0.0	0.0	47.0		N
4037	Pardo	15_19	M		De 4 a 7 anos	Desempregado	1.0	0.0	Cura	Novo	Pul			Pul	Urgencia / Emergencia	Pos	N/realiz	N/realiz	N/realiz	Susp TB	N/realiz	N/realiz	Neg		N	N	N	N	N	N	4.0	0.0	0.0	N	RHZ	N			Supervisionado	24.0	36.0	16.0	N/realiz	N
4039	Pardo	20_29	M		De 8 a 11 anos	Desempregado	2.0	2.0	Abandono	Recidiva	Pul			Pul	Demanda Ambulatorial	Pos	N/realiz	N/realiz	N/realiz	Susp c/cavid	N/realiz	N/realiz	N/realiz		N	N	N	N	N	N	8.0	5.0	3.0		RHZE	N			Auto-Administrado	0.0	0.0	22.0	N/realiz	N
4063		40_49	M		De 1 a 3 anos	Outra	1.0	0.0	Cura	Novo	Pul			Pul	Investigacao de Contatos	Pos	N/realiz	N/realiz	N/realiz	N/realiz	N/realiz	N/realiz	N/realiz		N	N	S	N	N	N	3.0	3.0	2.0	N	RHZ	N				0.0	85.0	43.0	N/realiz	N
4070	Pardo	40_49	M		De 4 a 7 anos	Outra	1.0	0.0	Cura	Novo	Pul			Pul	Demanda Ambulatorial	Pos		Pos		Normal					N	N	S	N	N	N	5.0	5.0	0.0	N	RHZ	N				0.0	0.0	48.0		N		Causas Sociais
4077	Pardo	10_14	M		De 1 a 3 anos		1.0	0.0	Cura	Novo	Pleural			Ext	Urgencia / Emergencia	N/realiz	N/realiz	N/realiz	N/realiz	Susp TB	N/realiz	N/realiz	N/realiz		N	N	N	N	N	N	7.0	7.0	0.0	N	RHZ	N			Supervisionado	39.0	72.0	10.0	Sugestivo TB	N
4080	Pardo	30_39	M		De 4 a 7 anos	Desempregado	1.0	0.0	Cura	Novo	Pul			Pul	Urgencia / Emergencia	Pos	N/realiz	N/realiz	N/realiz	Susp TB	N/realiz	N/realiz	Neg		N	N	N	N	N	N	0.0	0.0	0.0	Instit. Penal	RHZ	N			Supervisionado	0.0	0.0	39.0	N/realiz	N
4082	Branco	40_49	M		De 8 a 11 anos	Outra	2.0	6.0	Cura	Recidiva	Ganglionar Periferica			Ext	Demanda Ambulatorial	Neg				Susp TB			Neg		N	N	N	N	N	N	1.0	1.0	0.0	N	RHZE	N				0.0	0.0	42.0		N
4099	Branco	20_29	M		De 8 a 11 anos		1.0	0.0	Cura	Novo	Pul			Pul	Demanda Ambulatorial	Pos				Susp TB			Neg		N	N	N	N	N	N	6.0	6.0	0.0	N	RHZ	N			Auto-Administrado	0.0	0.0	27.0		N
4110	Branco	50_59	M		De 8 a 11 anos	Outra	1.0	0.0	Cura	Novo	Pul			Pul	Demanda Ambulatorial	Pos				Susp TB			Neg		N	S	N	N	N	N	3.0	3.0	0.0	N	RHZ	N			Supervisionado	44.0	67.0	54.0		N
4113	Pardo	40_49	F	N	De 8 a 11 anos	Outra	1.0	0.0	Cura	Novo	Pul			Pul	Urgencia / Emergencia	Neg	N/realiz	N/realiz	N/realiz	Susp TB	N/realiz	N/realiz	Neg		N	N	N	N	N	N	6.0	6.0	0.0	N	RHZ	N			Supervisionado	36.0	47.0	44.0	N/realiz	N
4121	Preto	30_39	F	N	De 8 a 11 anos	Profissional de Saude	1.0	0.0	Cura	Novo	Pul			Pul	Demanda Ambulatorial	Neg				Susp TB	Susp TB		Neg		N	N	N	N	N	N	3.0	3.0	2.0	N	RHZ	N			Auto-Administrado	0.0	0.0	38.0		N
4125	Branco	40_49	F	N	De 8 a 11 anos	Dona de Casa		0.0	Cura	Novo	Pul			Pul	Urgencia / Emergencia	Pos	N/realiz	N/realiz	N/realiz	Susp TB	N/realiz	N/realiz	Neg		N	N	N	N	N	N	5.0	4.0	1.0	N	RHZ	N			Auto-Administrado	2.0	0.0	46.0	N/realiz	N
4128	Pardo	70_79	M		De 1 a 3 anos	Aposentado	1.0	0.0	Cura	Novo	Pul			Pul	Demanda Ambulatorial	Pos		Pos		Normal			Neg		N	N	N	N	N	N	4.0	4.0	0.0	N	RHZ	N			Supervisionado	16.0	10.0	71.0		N	SENS
4130	Branco	20_29	M		De 4 a 7 anos	Desempregado	1.0	0.0	Cura	Novo	Pul	Pleural		P+E	Elucidacao Diagn. em Internacao	Neg	N/realiz	Neg	N/realiz	Susp TB	N/realiz	N/realiz	Neg		N	N	N	N	N	N	3.0	3.0	0.0	N	RHZE	N			Auto-Administrado	0.0	0.0	21.0	N/realiz	N		Insuficiencia Respiratoria Aguda
4137	Pardo	30_39	F	N	De 8 a 11 anos	Desempregado	1.0	0.0	Abandono	Novo	Pul	Ganglionar Periferica		P+E	Demanda Ambulatorial	Neg	N/realiz	Neg	N/realiz	Susp TB	N/realiz	N/realiz	Pos		S	N	N	N	N	N	0.0	0.0	0.0	N	RHZ	N				0.0	0.0	33.0	N/realiz	N
4138		40_49	M		De 4 a 7 anos	Desempregado	1.0	0.0	Cura	Novo	Pul			Pul	Investigacao de Contatos	Neg	N/realiz	N/realiz	N/realiz	Susp TB	N/realiz	N/realiz	Neg		N	N	N	N	N	N	2.0	2.0	2.0	N	RHZ	N				0.0	0.0	45.0	N/realiz	N
4140	Branco	60_69	F	N	De 1 a 3 anos	Aposentado	1.0	0.0	Cura	Novo	Ossea			Ext	Elucidacao Diagn. em Internacao	N/realiz	Neg	N/realiz	Neg	N/realiz		N/realiz	Neg		N	S	N	N	N	N	5.0	5.0	1.0	N	RHZ	N			Auto-Administrado	0.0	0.0	60.0		N		Insuficiencia Respiratoria Aguda
4151	Pardo	15_19	M		De 8 a 11 anos	Outra	1.0	0.0	Cura	Novo	Pul			Pul	Urgencia / Emergencia	Pos	Pos	Pos	Pos	Susp TB			Neg		N	N	N	N	N	N	0.0	0.0	0.0	N	RHZE	N				0.0	0.0	16.0		N
4154		20_29	M		De 4 a 7 anos		9.0	0.0	Cura	Novo	Pul			Pul		Pos	N/realiz	N/realiz	N/realiz	Susp TB	N/realiz	N/realiz	Neg		N	N	N	N	N	N	5.0	5.0	0.0	N	RHZ	N			Supervisionado	24.0	32.0	25.0	N/realiz	N
4155		15_19	F	N	De 8 a 11 anos	Outra	1.0	0.0	Abandono	Novo	Pul			Pul	Demanda Ambulatorial	Pos	N/realiz	N/realiz	N/realiz	Susp TB			Pos		S	N	N	N	N	N	0.0	0.0	0.0	N	RHZ	N			Auto-Administrado	0.0	0.0	15.0		N
4157		70_79	M		De 8 a 11 anos	Aposentado	1.0	0.0	Cura	Novo	Pul			Pul	Demanda Ambulatorial	Pos		Pos		Susp TB			Neg		N	N	N	N	N	N	1.0	1.0	0.0	N	RHZ	N			Auto-Administrado	4.0	6.0	70.0	N/realiz	N
4176		40_49	M				1.0	0.0	Cura	Novo	Pul			Pul	Demanda Ambulatorial	Pos	N/realiz	N/realiz	N/realiz	Susp TB	N/realiz	N/realiz	Neg		N	N	S	N	S	N	3.0	0.0	0.0	N	RHZE	N			Supervisionado	24.0	38.0	41.0	N/realiz	N
4202		30_39	F				1.0	0.0	Cura	Novo	Pul	Multiplos Orgaos		P+E	Urgencia / Emergencia	Pos				Susp TB			Pos		S	N	N	N	N	N	2.0	0.0	0.0		RHZ	N			Supervisionado	0.0	0.0	35.0		N		Insuficiencia Respiratoria Aguda
4207	Branco	30_39	M		De 4 a 7 anos	Outra	1.0	0.0	Cura	Novo	Pul			Pul	Urgencia / Emergencia	Pos	N/realiz	N/realiz	N/realiz	Susp c/cavid	N/realiz	N/realiz	Neg		N	N	N	N	N	N	2.0	2.0	0.0	N	RHZ	N			Supervisionado	46.0	4.0	38.0		N
4214	Pardo	20_29	F	N	De 8 a 11 anos	Outra	1.0	0.0	Cura	Novo	Pul			Pul	Elucidacao Diagn. em Internacao	Pos	N/realiz	N/realiz	N/realiz	Susp TB	N/realiz	N/realiz	Neg		N	N	N	N	N	N	1.0	1.0	0.0	N	RHZ	N			Supervisionado	40.0	113.0	26.0	N/realiz	N		Outros
4234	Branco	30_39	M		De 4 a 7 anos	Outra	1.0	0.0	Cura	Novo	Pul			Pul	Demanda Ambulatorial	Pos	N/realiz	Neg	N/realiz	Normal	N/realiz	N/realiz	Neg		N	N	N	N	N	N	3.0	3.0	0.0	N	RHZ	N			Supervisionado	40.0	39.0	31.0	N/realiz	N
4243	Pardo	20_29	M		De 8 a 11 anos	Outra	1.0	0.0	Cura	Novo	Pul			Pul	Demanda Ambulatorial	Pos	N/realiz		N/realiz	Susp TB	N/realiz	N/realiz	N/realiz		N	N	N	N	N	N	4.0	4.0	0.0	N	RHZ	N			Auto-Administrado	0.0	0.0	27.0	N/realiz	N
4248	Pardo	30_39	M		De 4 a 7 anos	Desempregado	1.0	0.0	Cura	Novo	Pul	Ganglionar Periferica		P+E	Demanda Ambulatorial	Neg	N/realiz	Pos	N/realiz	Susp TB	N/realiz	N/realiz	Pos		S	N	N	N	N	N	0.0	0.0	0.0		RHZ	N			Auto-Administrado	0.0	0.0	34.0	N/realiz	N	TB R	Aids
4251		15_19	M		De 4 a 7 anos		1.0	0.0	Cura	Novo	Pul			Pul	Demanda Ambulatorial	Pos		N/realiz		Susp TB			Neg		N	N	N	N	N	N	6.0	6.0	3.0	N	RHZ	N				0.0	0.0	15.0		N
4252		20_29	M		De 4 a 7 anos	Outra	1.0	0.0	Cura	Novo	Pul			Pul	Demanda Ambulatorial	Pos	N/realiz	N/realiz	N/realiz	Susp TB	N/realiz	N/realiz	And		N	N	N	N	N	N	6.0	6.0	3.0	N	RHZ	N			Auto-Administrado	0.0	0.0	25.0	N/realiz	N
4256	Branco	30_39	F	N	De 8 a 11 anos	Outra	1.0	0.0	Cura	Novo	Ganglionar Periferica			Ext	Elucidacao Diagn. em Internacao	N/realiz	N/realiz	N/realiz	N/realiz	N/realiz	N/realiz	N/realiz	Neg		N	N	N	N	N	N	3.0	0.0	0.0	N	RHZ	S	OUTROS	Resistencia Medicamentosa	Auto-Administrado	0.0	0.0	33.0	Sugestivo TB	N
4257	Branco	20_29	F	N	De 8 a 11 anos	Outra	1.0	0.0	Cura	Novo	Pul			Pul	Demanda Ambulatorial	Pos	N/realiz	N/realiz	N/realiz	Susp TB	N/realiz	N/realiz	Neg		N	N	N	N	N	N	4.0	4.0	0.0	N	RHZ	N			Auto-Administrado	0.0	0.0	25.0	N/realiz	N
4297	Branco	05_09	F	N	De 1 a 3 anos	Outra	1.0	0.0	Cura	Novo	Pul			Pul	Urgencia / Emergencia	Neg	N/realiz	N/realiz	N/realiz	Susp c/cavid	N/realiz	N/realiz	Neg		N	N	N	N	N	N	2.0	2.0	0.0		RHZ	N			Supervisionado	60.0	120.0	8.0	N/realiz	N
4299	Pardo	30_39	F	N	De 8 a 11 anos	Outra	1.0	0.0	Cura	Novo	Pul			Pul	Demanda Ambulatorial	Pos	N/realiz	Pos	N/realiz	Susp TB	N/realiz	N/realiz	Neg		N	N	N	S	N	N	25.0	25.0	0.0	N	RHZ	N			Supervisionado	60.0	120.0	36.0	N/realiz	N		Caquexia
4319		05_09	M		De 1 a 3 anos	Outra	1.0	0.0	Cura	Novo	Pul			Pul	Investigacao de Contatos	N/realiz	N/realiz	N/realiz	N/realiz	Susp TB	N/realiz	N/realiz	Neg		N	N	N	N	N	N	3.0	3.0	2.0	N	RHZ	N			Supervisionado	61.0	105.0	6.0	N/realiz	N
4323	Pardo	40_49	F	N	De 4 a 7 anos	Outra	1.0	0.0	Cura	Novo	Pul			Pul	Urgencia / Emergencia	Pos	N/realiz	N/realiz	N/realiz	Susp c/cavid	N/realiz	N/realiz	N/realiz		N	N	N	N	N	N	5.0	3.0	0.0	N	RHZ	N				0.0	0.0	41.0	N/realiz	N
4325	Branco	15_19	F	N	De 8 a 11 anos	Outra	1.0	0.0	Cura	Novo	Pul			Pul	Demanda Ambulatorial	Pos				Susp TB			Neg		N	N	N	N	N	N	7.0	4.0	1.0	N	RHZ	N			Auto-Administrado	0.0	0.0	16.0		N
4337	Preto	30_39	F	N	De 8 a 11 anos	Outra	2.0	0.0	Cura	Recidiva	Pul			Pul	Demanda Ambulatorial	Pos	N/realiz	Neg	N/realiz	Susp TB	N/realiz	N/realiz	Neg		N	N	N	N	N	N	4.0	4.0	0.0	N	RHZ	N			Supervisionado	36.0	162.0	39.0	N/realiz	N		Insuficiencia Respiratoria Aguda
4340	Branco	15_19	M		De 8 a 11 anos	Outra	1.0	0.0	Cura	Novo	Pul			Pul	Demanda Ambulatorial	Pos	N/realiz	Pos	N/realiz	Susp TB	N/realiz	N/realiz	Neg		N	N	N	N	N	N	3.0	3.0	1.0	N	RHZ	N			Supervisionado	39.0	82.0	15.0	N/realiz	N
4341		20_29	M		Nenhuma	Outra	1.0	0.0	Abandono	Novo	Pul			Pul	Demanda Ambulatorial	Pos				Susp TB			N/realiz		N	N	S	N	N	N	4.0	4.0	1.0		RHZ	N			Auto-Administrado	0.0	0.0	22.0		N
4342	Branco	20_29	F	N	De 8 a 11 anos	Desempregado	1.0	0.0	Cura	Novo	Pul			Pul	Demanda Ambulatorial	Pos	N/realiz	Neg	N/realiz	Susp c/cavid	N/realiz	N/realiz	Neg		N	N	N	N	N	N	3.0	3.0	1.0	N	RHZ	N			Supervisionado	37.0	90.0	21.0	N/realiz	N
4343	Branco	60_69	M		De 1 a 3 anos	Aposentado	1.0	0.0	Cura	Novo	Pul			Pul	Urgencia / Emergencia	Pos	N/realiz	N/realiz	N/realiz	Susp TB	N/realiz	N/realiz	Neg		N	N	N	N	N	N	2.0	2.0	0.0	N	RHZ	N			Supervisionado	39.0	42.0	65.0	N/realiz	N
4347	Pardo	40_49	M		De 1 a 3 anos	Desempregado	1.0	0.0	Cura	Novo	Pleural			Ext	Demanda Ambulatorial	N/realiz	N/realiz	N/realiz	N/realiz	N/realiz	N/realiz	N/realiz	Neg		N	N	S	N	N	N	0.0	0.0	0.0	N	RHZ	N				0.0	0.0	46.0	N/realiz	N		Nao Adesao ao Tratamento
4356	Branco	50_59	M		De 4 a 7 anos	Outra	1.0	0.0	Cura	Novo	Pul			Pul	Demanda Ambulatorial	Pos	N/realiz	N/realiz	N/realiz	N/realiz	N/realiz	N/realiz	Neg		N	N	N	N	N	N	2.0	2.0	0.0	N	RHZ	N			Auto-Administrado	0.0	0.0	51.0	N/realiz	N
4363	Pardo	20_29	M		De 8 a 11 anos	Outra	1.0	0.0	Cura	Novo	Pul			Pul	Demanda Ambulatorial	Pos	N/realiz	N/realiz	N/realiz	Susp c/cavid	N/realiz	N/realiz	Neg		N	N	N	N	N	N	3.0	3.0	0.0	N	RHZ	N			Supervisionado	42.0	49.0	21.0	N/realiz	N
4368	Pardo	30_39	F	N	De 4 a 7 anos	Desempregado	1.0	0.0	Cura	Novo	Pul			Pul	Urgencia / Emergencia	Pos	N/realiz	N/realiz	N/realiz	Susp c/cavid	N/realiz	N/realiz	Neg		N	N	N	N	N	N	3.0	3.0	0.0	N	RHZ	N			Supervisionado	36.0	78.0	33.0	N/realiz	N
4370	Pardo	40_49	M		De 4 a 7 anos	Desempregado	1.0	0.0	Cura	Novo	Pul			Pul	Demanda Ambulatorial	Pos	N/realiz	N/realiz	N/realiz	Susp TB	N/realiz	N/realiz	N/realiz		N	N	N	N	N	N	0.0	0.0	0.0	N	RHZ	N			Supervisionado	24.0	32.0	45.0	N/realiz	N		Causas Sociais
4379	Branco	30_39	F		De 8 a 11 anos	Outra	1.0	0.0	Cura	Novo	Outras			Ext	Urgencia / Emergencia	N/realiz	Neg	N/realiz	N/realiz	Normal	N/realiz	N/realiz	Neg		N	N	N	N	N	N	1.0	0.0	0.0	N	RHZ	N				0.0	0.0	31.0	BAAR pos	N
4381	Branco	70_79	M		De 8 a 11 anos	Aposentado	1.0	0.0	Abandono	Novo	Pul			Pul	Elucidacao Diagn. em Internacao	Neg	N/realiz	Neg	N/realiz	Susp TB			Neg		N	N	N	N	N	N	2.0	0.0	0.0	N	RHZ	N			Auto-Administrado	0.0	0.0	72.0		N
4387	Branco	20_29	M		De 4 a 7 anos		1.0	0.0	Cura	Novo	Oftalmica			Ext	Demanda Ambulatorial	N/realiz	N/realiz	N/realiz	N/realiz	N/realiz	N/realiz	N/realiz	Neg		N	N	N	N	N	N	1.0	1.0	0.0	N	RHZ	N			Supervisionado	26.0	54.0	23.0	N/realiz	N
4389	Branco	30_39	F	N	De 8 a 11 anos	Outra	1.0	0.0	Cura	Novo	Pul			Pul	Demanda Ambulatorial	Pos	N/realiz	Neg	N/realiz	Susp TB	N/realiz	N/realiz	Neg		N	N	N	N	N	N	8.0	8.0	0.0	N	RHZ	N			Supervisionado	39.0	87.0	36.0	N/realiz	N
4393		01_04	F		Nenhuma	Outra	1.0	0.0	Cura	Novo	Pul			Pul	Investigacao de Contatos	Pos	N/realiz	N/realiz	N/realiz	Susp TB	N/realiz		Neg		N	N	N	N	N	N	4.0	4.0	3.0		RHZ	N			Supervisionado	23.0	55.0	3.0		N
4414	Preto	50_59	M		De 1 a 3 anos	Outra	1.0	0.0	Cura	Novo	Pul			Pul	Demanda Ambulatorial	Pos	N/realiz	N/realiz	N/realiz	Susp TB	N/realiz	N/realiz	Neg		N	N	S	N	N	N	0.0	0.0	0.0	N	RHZ	N			Auto-Administrado	0.0	0.0	53.0	N/realiz	N
4423		40_49	F		De 8 a 11 anos	Outra	1.0	0.0	Cura	Novo	Pul			Pul	Demanda Ambulatorial	Neg				Susp TB			Neg		N	N	N	N	N	N	0.0	0.0	0.0	N	RHZ	N			Supervisionado	43.0	79.0	49.0		N
4429	Preto	20_29	M		De 4 a 7 anos	Outra	1.0	0.0	Cura	Novo	Pul			Pul	Urgencia / Emergencia	Pos	N/realiz	N/realiz	N/realiz	Susp TB	N/realiz	N/realiz	Neg		N	N	N	S	S	N	4.0	4.0	0.0	N	RHZ	N			Supervisionado	26.0	79.0	22.0	N/realiz	N
4437	Branco	20_29	F	N	De 8 a 11 anos	Outra	1.0	0.0	Abandono	Novo	Pul			Pul	Demanda Ambulatorial	Pos	N/realiz	Pos	N/realiz	Susp TB	N/realiz	N/realiz	N/realiz		N	N	N	N	N	N	0.0	0.0	0.0	N	RHZ	N			Auto-Administrado	33.0	0.0	28.0	N/realiz	N	SENS
4446	Pardo	40_49	M		De 8 a 11 anos	Outra	1.0	0.0	Cura	Novo	Pul			Pul	Demanda Ambulatorial	Neg	N/realiz	Neg	N/realiz	Susp TB	N/realiz	N/realiz	Neg		N	N	N	N	N	N	4.0	4.0	0.0	N	RHZ	N			Supervisionado	40.0	63.0	43.0	N/realiz	N		Hemoptise
4454	Pardo	20_29	F	N	De 8 a 11 anos	Desempregado	1.0	0.0	Cura	Novo	Pul			Pul	Demanda Ambulatorial	Pos	N/realiz	N/realiz	N/realiz	Susp c/cavid	N/realiz	N/realiz	Neg		N	N	N	N	N	N	3.0	3.0	0.0	N	RHZ	N			Supervisionado	37.0	83.0	23.0	N/realiz	N
4462		30_39	M			Desempregado		0.0	Abandono	Recidiva	Pul			Pul	Demanda Ambulatorial	Pos	N/realiz	Pos	N/realiz		N/realiz	N/realiz	Neg		N	N	N	N	N	N	2.0	2.0	1.0	N	RHZE	N			Supervisionado	0.0	0.0	37.0	N/realiz	N		Causas Sociais
4463	Pardo	40_49	M		De 4 a 7 anos	Outra	1.0	0.0	Cura	Novo	Pul			Pul	Demanda Ambulatorial	Pos	N/realiz	Neg	N/realiz	Susp c/cavid	N/realiz	N/realiz	Pos		S	N	N	N	N	N	0.0	0.0	0.0	N	RHZ	N			Supervisionado	24.0	55.0	40.0	N/realiz	N		Elucidacao Diagnostica
4477		20_29	M		De 8 a 11 anos	Desempregado	1.0	0.0	Cura	Novo	Pul			Pul	Demanda Ambulatorial	N/realiz	N/realiz		N/realiz	N/realiz	N/realiz	N/realiz	Neg		N	N	N	N	N	N	1.0	1.0	0.0	N	RHZ	N			Supervisionado	35.0	49.0	21.0		N
4482	Pardo	30_39	M		De 8 a 11 anos	Outra	1.0	0.0	Cura	Novo	Outras			Ext	Urgencia / Emergencia	N/realiz	N/realiz	N/realiz	N/realiz	Normal	Susp TB	N/realiz	Neg		N	N	N	N	N	N	3.0	0.0	0.0	N	RHZ	N			Auto-Administrado	0.0	0.0	35.0	BAAR pos	N		Elucidacao Diagnostica
4484	Branco	20_29	M				1.0	0.0	Cura	Novo	Ganglionar Periferica			Ext	Demanda Ambulatorial	Neg		N/realiz		Normal					N	N	N	N	N	N	1.0	1.0	0.0	N	RHZ	N				0.0	0.0	29.0		N
4487	Branco	50_59	M		De 4 a 7 anos	Outra	1.0	0.0	Cura	Novo	Pul	Miliar		P+E	Demanda Ambulatorial	Neg	N/realiz	Pos	N/realiz	Outra Patologia			Pos		S	N	N	N	N	N	0.0	0.0	0.0	N	RHZ	S	OUTROS	Intolerancia/Toxicidade	Auto-Administrado	0.0	0.0	58.0	N/realiz	N		Insuficiencia Respiratoria Aguda
4490	Branco	30_39	M		De 4 a 7 anos	Outra	1.0	0.0	Cura	Novo	Pul			Pul		Neg	Neg	Pos	Neg				Neg		N	N	N	N	N	N	0.0	0.0	0.0	N	RHZ	S	OUTROS	Outro Motivo		0.0	0.0	36.0	Sugestivo TB	N
4495	Branco	30_39	F		De 4 a 7 anos	Dona de Casa	1.0	0.0	Cura	Novo	Vias Urinarias			Ext	Urgencia / Emergencia	N/realiz	Pos	N/realiz	Pos				N/realiz		N	N	N	N	N	N	0.0	0.0	0.0	N	RHZ	N				0.0	0.0	36.0		N
4496	Pardo	50_59	M		De 4 a 7 anos	Desempregado	1.0	0.0	Cura	Novo	Pul			Pul	Demanda Ambulatorial	Neg	N/realiz	Pos	N/realiz	Susp TB	N/realiz	N/realiz	Neg		N	N	S	N	N	N	0.0	0.0	0.0	N	RHZ	N			Supervisionado	37.0	74.0	56.0	N/realiz	N
4503	Branco	40_49	M		De 4 a 7 anos	Outra	1.0	0.0	Cura	Novo	Meningea			Ext	Elucidacao Diagn. em Internacao	Neg	Neg	Neg	Neg	N/realiz	N/realiz	N/realiz	Pos		S	N	N	N	N	N	1.0	1.0	0.0	N	RHZ	N			Supervisionado	27.0	43.0	49.0	N/realiz	N		Elucidacao Diagnostica
4505	Pardo	30_39	F	N	De 8 a 11 anos	Dona de Casa	1.0	0.0	Cura	Novo	Pul			Pul	Urgencia / Emergencia	N/realiz		N/realiz	N/realiz	Susp TB			Neg		N	N	N	N	N	N	4.0	4.0	0.0	N	RHZ	N			Supervisionado	30.0	106.0	38.0	N/realiz	N
4509	Branco	30_39	F	N	De 4 a 7 anos	Outra	1.0	0.0	Cura	Novo	Ganglionar Periferica			Ext	Urgencia / Emergencia	N/realiz	Pos	N/realiz	N/realiz	Normal	N/realiz	N/realiz	Neg		N	N	N	N	N	N	0.0	0.0	0.0	N	RHZ	N			Auto-Administrado	0.0	0.0	37.0	BAAR pos	N
4524	Preto	40_49	M		De 1 a 3 anos	Desempregado	1.0	0.0	Cura	Novo	Pul			Pul	Elucidacao Diagn. em Internacao	Neg	N/realiz	Neg	N/realiz	Susp c/cavid	N/realiz	N/realiz	Neg		N	N	S	N	N	N	17.0	17.0	0.0	N	RHZ	N			Supervisionado	75.0	120.0	49.0	N/realiz	N		Causas Sociais
4529	Branco	20_29	F		De 8 a 11 anos	Outra	1.0	0.0	Cura	Novo	Pul			Pul	Urgencia / Emergencia	Pos	N/realiz	N/realiz	N/realiz	Susp TB	N/realiz	N/realiz	Neg		N	N	N	N	N	N	7.0	4.0	0.0	N	RHZ	N			Supervisionado	39.0	63.0	20.0	N/realiz	N
4543	Branco	15_19	F	N	De 8 a 11 anos	Outra	1.0	0.0	Abandono	Novo	Pul			Pul	Urgencia / Emergencia	Pos	N/realiz	N/realiz	N/realiz	Susp TB	N/realiz	N/realiz	N/realiz		N	N	S	N	S	N	4.0	4.0	0.0	N	RHZ	N			Supervisionado	25.0	0.0	19.0	N/realiz	N
4547	Pardo	40_49	F	N	De 4 a 7 anos	Dona de Casa	1.0	0.0	Cura	Novo	Pul			Pul	Demanda Ambulatorial	Pos	N/realiz	N/realiz	N/realiz	Susp c/cavid	N/realiz	N/realiz	Neg		N	N	S	N	N	N	20.0	16.0	0.0	N	RHZ	N			Supervisionado	39.0	89.0	45.0	N/realiz	N
4548		20_29	M			Outra	1.0	0.0	Abandono	Novo	Pul			Pul	Investigacao de Contatos	Pos	N/realiz	N/realiz	N/realiz	Susp TB	N/realiz	N/realiz	Neg		N	N	N	N	N	N	4.0	4.0	1.0		RHZ	N			Supervisionado	40.0	80.0	24.0	N/realiz	N
4560	Preto	40_49	M		De 4 a 7 anos	Outra	1.0	0.0	Cura	Novo	Pul			Pul	Urgencia / Emergencia	Neg		N/realiz		Susp c/cavid	N/realiz	N/realiz	Neg		N	N	N	N	N	N	1.0	1.0	1.0	N	RHZ	N			Auto-Administrado	0.0	0.0	44.0	Sugestivo TB	N		Outros
4561	Preto	40_49	M		De 4 a 7 anos	Desempregado	1.0	0.0	Cura	Novo	Pul			Pul	Demanda Ambulatorial	Pos	N/realiz	N/realiz	N/realiz	Susp TB	N/realiz		Neg		N	N	S	N	N	N	5.0	5.0	0.0	N	RHZ	N			Auto-Administrado	1.0	0.0	47.0	N/realiz	N		Causas Sociais
4565		50_59	M		De 4 a 7 anos	Desempregado	1.0	0.0	Cura	Novo	Pul			Pul	Urgencia / Emergencia	Pos	N/realiz	N/realiz	N/realiz	Susp c/cavid	N/realiz	N/realiz	Neg		N	N	N	N	N	N	1.0	1.0	0.0	N	RHZ	N			Supervisionado	0.0	0.0	57.0	N/realiz	N
4569	Pardo	20_29	M		De 4 a 7 anos	Outra	1.0	0.0	Cura	Novo	Pleural			Ext	Urgencia / Emergencia	Neg	N/realiz	N/realiz	N/realiz	Susp TB	N/realiz	N/realiz	Neg		N	N	N	N	N	N	12.0	1.0	1.0	N	RHZ	N				0.0	0.0	21.0	Sugestivo TB	N		Outros
4571		15_19	M			Outra	1.0	0.0	Abandono	Novo	Pul			Pul	Elucidacao Diagn. em Internacao	Neg	N/realiz	N/realiz	Pos	N/realiz	Susp TB	N/realiz	N/realiz		N	N	N	N	N	N	5.0	5.0	1.0		RHZ	N			Auto-Administrado	0.0	0.0	15.0	N/realiz	N		Elucidacao Diagnostica
4579		30_39	M		De 4 a 7 anos	Outra	1.0	0.0	Cura	Novo	Pul			Pul	Demanda Ambulatorial	Pos		Pos		Susp c/cavid			Neg		N	N	N	N	N	N	4.0	4.0	1.0	N	RHZ	N			Supervisionado	59.0	229.0	39.0		N
4583		40_49	M		De 4 a 7 anos	Outra	1.0	0.0	Cura	Novo	Pul			Pul	Demanda Ambulatorial	Pos		N/realiz		Susp TB			Neg		N	N	N	N	N	N	5.0	5.0	0.0	N	RHZ	N			Supervisionado	59.0	135.0	47.0		N
4593	Preto	20_29	M		De 8 a 11 anos	Outra	1.0	0.0	Cura	Novo	Pul			Pul	Investigacao de Contatos	Pos	N/realiz	N/realiz	N/realiz		N/realiz	N/realiz	Neg		N	N	N	N	N	N	5.0	3.0	2.0	N	RHZ	N			Supervisionado	39.0	83.0	22.0	N/realiz	N
4596	Branco	30_39	M		De 8 a 11 anos	Desempregado	1.0	0.0	Cura	Novo	Pul			Pul	Investigacao de Contatos	Pos	N/realiz	Pos	N/realiz	N/realiz	N/realiz	N/realiz	Neg		N	N	S	N	S	N	8.0	2.0	1.0	N	RHZ	N			Supervisionado	32.0	65.0	30.0	N/realiz	N
4598	Preto	20_29	M		De 4 a 7 anos	Outra	1.0	0.0	Cura	Novo	Pul			Pul	Demanda Ambulatorial	Pos	N/realiz	N/realiz	N/realiz	Susp TB	N/realiz	N/realiz	Neg		N	N	N	N	N	N	5.0	5.0	0.0		RHZ	N			Supervisionado	0.0	0.0	26.0	N/realiz	N
4610	Branco	30_39	F	N	De 8 a 11 anos	Outra	1.0	0.0	Cura	Novo	Pleural			Ext	Demanda Ambulatorial	N/realiz	N/realiz	N/realiz	N/realiz	Susp TB	N/realiz	N/realiz	Neg		N	N	N	N	N	N	0.0	0.0	0.0	N	RHZ	N				0.0	0.0	34.0	N/realiz	N
4611	Branco	20_29	F	N	De 8 a 11 anos	Outra	1.0	0.0	Cura	Novo	Pul			Pul	Demanda Ambulatorial	Pos	N/realiz	N/realiz	N/realiz	Susp TB	N/realiz	N/realiz	N/realiz		N	N	N	N	N	N	3.0	0.0	0.0	N	RHZ	N			Supervisionado	34.0	33.0	27.0	N/realiz	N
4617	Preto	30_39	F	N	De 4 a 7 anos	Outra	1.0	0.0	Cura	Novo	Miliar	Meningea		Ext	Elucidacao Diagn. em Internacao	N/realiz	N/realiz	N/realiz	N/realiz	Susp TB	N/realiz	N/realiz	Neg		N	N	N	N	N	N	2.0	2.0	0.0	N	OUTROS	N			Auto-Administrado	0.0	0.0	33.0	N/realiz	N
4618		50_59	M		De 4 a 7 anos	Outra	2.0	2.0	Cura	Recidiva	Pul			Pul	Demanda Ambulatorial	Pos		Pos		Susp TB			Neg		N	N	N	N	N	N	3.0	3.0	0.0	N	RHZE	N			Supervisionado	24.0	58.0	51.0		N
4619		30_39	M		De 8 a 11 anos		1.0	0.0	Cura	Novo	Pul			Pul	Elucidacao Diagn. em Internacao	Neg	N/realiz	Pos	N/realiz	Susp TB	N/realiz	N/realiz	Neg		N	N	N	N	N	N	4.0	4.0	0.0	N	RHZ	N			Supervisionado	38.0	81.0	39.0	N/realiz	N
4626		20_29	M		De 4 a 7 anos	Outra	1.0	0.0	Abandono	Novo	Pul			Pul	Urgencia / Emergencia	N/realiz	N/realiz	N/realiz	N/realiz	Outra Patologia	N/realiz	N/realiz	N/realiz		N	N	N	N	N	N	0.0	0.0	0.0		RHZ	N			Auto-Administrado	0.0	0.0	27.0	N/realiz	N
4631		40_49	F			Dona de Casa	1.0	0.0	Cura	Novo	Pul			Pul	Investigacao de Contatos	Neg	N/realiz	Pos	N/realiz	Normal			Neg		N	N	N	N	N	N	2.0	2.0	2.0		RHZ	N			Supervisionado	40.0	48.0	48.0		N
4635		40_49	M		De 4 a 7 anos		9.0	0.0	Cura	Novo	Miliar			Ext	Elucidacao Diagn. em Internacao					Susp TB			Neg		N	N	N	N	N	N	2.0	0.0	0.0	N	RHZ	N				18.0	82.0	49.0		N
4641		10_14	F	N	De 4 a 7 anos	Outra	1.0	0.0	Cura	Novo	Intestinal			Ext	Urgencia / Emergencia	Neg	Pos	Neg	N/realiz	Normal	Outra Patologia	N/realiz	Neg		N	N	N	N	N	N	8.0	3.0	0.0	N	RHZ	N			Auto-Administrado	0.0	0.0	11.0	Sugestivo TB	N
4642		30_39	M				1.0	0.0	Cura	Novo	Pul			Pul	Demanda Ambulatorial	Pos	N/realiz	N/realiz	N/realiz	Susp TB	N/realiz	N/realiz	Neg		N	N	S	N	N	N	0.0	0.0	0.0	N	RHZE	N			Supervisionado	27.0	38.0	36.0	N/realiz	N
4643	Branco	30_39	F	N	De 4 a 7 anos	Dona de Casa	1.0	0.0	Cura	Novo	Pul			Pul	Demanda Ambulatorial	Pos	N/realiz	N/realiz	N/realiz	N/realiz	N/realiz	N/realiz	Neg		N	N	N	N	S	N	2.0	2.0	0.0	N	RHZ	N			Supervisionado	31.0	61.0	39.0	N/realiz	N
4645	Branco	70_79	F	N	De 1 a 3 anos	Dona de Casa	1.0	0.0	Cura	Novo	Pul			Pul	Investigacao de Contatos	N/realiz	N/realiz	Pos	N/realiz	N/realiz	N/realiz	N/realiz	Neg		N	N	N	N	N	N	7.0	7.0	1.0	N	RHZ	N			Auto-Administrado	0.0	0.0	70.0	N/realiz	N
4659	Branco	40_49	M		De 4 a 7 anos	Outra	1.0	0.0	Abandono	Novo	Pul			Pul	Elucidacao Diagn. em Internacao	Pos	N/realiz	Pos	N/realiz	Susp c/cavid	N/realiz	N/realiz	Neg		N	N	N	S	N	N	0.0	0.0	0.0	N	RHZ	N			Auto-Administrado	0.0	0.0	44.0	N/realiz	N		Causas Sociais
4660	Branco	50_59	F		De 4 a 7 anos		1.0	0.0	Cura	Novo	Oftalmica			Ext	Urgencia / Emergencia								Neg		N	N	N	N	N	N	3.0	3.0	0.0	N	RHZ	N			Supervisionado	60.0	120.0	50.0		N
4662	Branco	20_29	M		De 8 a 11 anos	Outra	1.0	0.0	Cura	Novo	Pul			Pul	Demanda Ambulatorial	Pos	N/realiz	Neg	N/realiz	Normal	N/realiz	N/realiz	Neg		N	N	N	N	N	N	2.0	2.0	0.0	N	RHZ	N			Auto-Administrado	0.0	0.0	23.0	N/realiz	N
4672	Branco	30_39	M		De 4 a 7 anos	Dona de Casa	1.0	0.0	Cura	Novo	Pul			Pul	Elucidacao Diagn. em Internacao	Pos		N/realiz					N/realiz		N	N	N	N	N	N	2.0	0.0	0.0	N	RHZ	N			Supervisionado	0.0	0.0	32.0		N		Insuficiencia Respiratoria Aguda
4682	Branco	20_29	M		De 8 a 11 anos	Outra	1.0	0.0	Cura	Novo	Pul			Pul	Elucidacao Diagn. em Internacao	Pos	N/realiz	Neg	N/realiz	Susp c/cavid	N/realiz	N/realiz	Neg		N	N	N	N	N	N	7.0	7.0	1.0	N	RHZ	N			Supervisionado	0.0	0.0	20.0	N/realiz	N	SENS
4686	Preto	60_69	M		De 4 a 7 anos	Outra	1.0	0.0	Cura	Novo	Pul			Pul	Demanda Ambulatorial	Pos	N/realiz	N/realiz	N/realiz	Susp c/cavid	N/realiz		Neg		N	N	S	N	S	N	0.0	0.0	0.0	N	RHZ	N			Supervisionado	39.0	76.0	60.0	N/realiz	N
4687	Branco	50_59	M		De 8 a 11 anos	Aposentado	1.0	0.0	Cura	Novo	Pleural			Ext	Elucidacao Diagn. em Internacao	Neg	N/realiz	Neg		Outra Patologia			Neg		N	N	N	N	N	N	2.0	2.0	0.0	N	RHZ	N			Auto-Administrado	0.0	0.0	51.0	Sugestivo TB	N		Elucidacao Diagnostica
4696	Pardo	20_29	M		De 1 a 3 anos	Desempregado	1.0	0.0	Abandono	Novo	Pul			Pul	Demanda Ambulatorial	Pos		Pos		Susp TB			Pos		N	N	S	N	N	N	1.0	1.0	0.0	N	RHZ	N				0.0	0.0	29.0		N
4703		20_29	M				1.0	0.0	Cura	Novo	Pul			Pul	Demanda Ambulatorial	Pos	N/realiz	N/realiz	N/realiz	Susp TB	N/realiz	N/realiz	Neg		N	N	N	N	S	N	4.0	0.0	0.0	N	RHZE	N			Supervisionado	24.0	38.0	22.0		N
4710	Pardo	30_39	M		De 4 a 7 anos	Desempregado	1.0	0.0	Cura	Novo	Pul			Pul	Demanda Ambulatorial	Pos	N/realiz	N/realiz	N/realiz	N/realiz	N/realiz	N/realiz	Neg		N	N	N	N	N	N	4.0	1.0	1.0	N	RHZ	N			Auto-Administrado	0.0	0.0	39.0	N/realiz	N		Caquexia
4725	Branco	50_59	M		De 8 a 11 anos	Outra	1.0	0.0	Cura	Novo	Pul			Pul	Urgencia / Emergencia	Pos	N/realiz	N/realiz	N/realiz	Susp TB	N/realiz	N/realiz	Neg		N	N	N	N	N	N	1.0	1.0	0.0	N	RHZ	N			Supervisionado	37.0	111.0	54.0	N/realiz	N
4735	Branco	20_29	F	N	De 8 a 11 anos	Outra	1.0	0.0	Cura	Novo	Pleural			Ext	Demanda Ambulatorial	Neg	N/realiz	Neg	N/realiz	Susp TB	N/realiz	N/realiz	Neg		N	N	N	N	N	N	2.0	1.0	0.0	N	RHZ	N			Supervisionado	34.0	68.0	27.0	Sugestivo TB	N		Elucidacao Diagnostica
4747	Branco	60_69	M		De 4 a 7 anos	Aposentado	1.0	0.0	Cura	Novo	Outras			Ext	Demanda Ambulatorial	N/realiz	N/realiz	N/realiz	N/realiz	Normal	N/realiz	N/realiz	Neg		N	N	N	N	N	N	3.0	0.0	0.0	N	RHZ	N			Supervisionado	120.0	240.0	67.0	Sugestivo TB	N
4757		10_14	F			Outra	1.0	0.0	Cura	Novo	Pul			Pul	Elucidacao Diagn. em Internacao	N/realiz	N/realiz	N/realiz	N/realiz	N/realiz	N/realiz	N/realiz	N/realiz		N	N	N	N	N	N	3.0	3.0	1.0		RHZ	N			Supervisionado	0.0	0.0	10.0	N/realiz	N		Outros
4764		20_29	M		De 8 a 11 anos	Outra	1.0	0.0	Cura	Novo	Pul			Pul	Demanda Ambulatorial	Pos	N/realiz	N/realiz	N/realiz	Susp TB	N/realiz	N/realiz	Neg		N	N	N	N	N	N	2.0	2.0	0.0	N	RHZ	N			Supervisionado	36.0	53.0	23.0	N/realiz	N
4779		30_39	M		De 4 a 7 anos	Outra	1.0	0.0	Cura	Novo	Pul			Pul	Demanda Ambulatorial	Pos	N/realiz	Neg	N/realiz	Susp TB	N/realiz	N/realiz	Pos		S	N	N	N	N	N	3.0	3.0	0.0	N	RHZ	N			Auto-Administrado	0.0	0.0	37.0	N/realiz	N	TB R
4782	Branco	15_19	F		De 4 a 7 anos	Outra	1.0	0.0	Cura	Novo	Pul			Pul	Urgencia / Emergencia	Pos	N/realiz	Pos	N/realiz	Susp c/cavid			Neg		N	N	N	N	N	N	1.0	0.0	0.0	N	RHZ	N			Auto-Administrado	0.0	0.0	18.0		N
4795	Branco	15_19	F		De 8 a 11 anos	Outra	1.0	0.0	Cura	Novo	Pul	Pleural		P+E	Urgencia / Emergencia	Neg	Neg	Pos	Neg	Susp TB	N/realiz	N/realiz	Neg		N	N	N	N	N	N	3.0	0.0	0.0	N	RHZ	N			Supervisionado	0.0	0.0	17.0		N
4797		40_49	M		De 4 a 7 anos	Outra	1.0	0.0	Cura	Novo	Pul			Pul	Elucidacao Diagn. em Internacao	Pos	N/realiz	N/realiz	N/realiz	Susp TB	N/realiz	N/realiz	Neg		N	N	N	N	N	N	5.0	5.0	0.0	N	RHZ	N			Supervisionado	0.0	0.0	45.0	N/realiz	N
4800	Preto	40_49	M		De 4 a 7 anos	Outra	1.0	0.0	Cura	Novo	Pul			Pul	Urgencia / Emergencia	Neg	N/realiz	Pos	N/realiz				Neg		N	N	N	N	N	N	1.0	0.0	0.0	N	RHZ	N			Auto-Administrado	0.0	0.0	43.0		N
4820	Branco	20_29	M		De 8 a 11 anos	Outra	1.0	0.0	Cura	Novo	Pul			Pul	Demanda Ambulatorial	Neg	N/realiz	N/realiz	N/realiz	Susp TB	N/realiz	N/realiz	N/realiz		N	N	N	N	N	N	0.0	0.0	0.0	N	RHZ	N			Supervisionado	0.0	58.0	27.0	N/realiz	N
4828	Branco	30_39	F	N	De 8 a 11 anos	Outra	1.0	0.0	Cura	Novo	Pul			Pul	Demanda Ambulatorial	Pos	N/realiz	N/realiz	N/realiz	Susp TB	N/realiz	N/realiz	N/realiz		N	N	N	N	N	N	6.0	6.0	0.0	N	RHZ	N			Auto-Administrado	0.0	0.0	32.0	N/realiz	N
4830	Pardo	30_39	F	N	De 1 a 3 anos	Outra	1.0	0.0	Cura	Novo	Pul			Pul	Demanda Ambulatorial	Pos	N/realiz	Neg	N/realiz	Susp TB	N/realiz		Neg		N	N	N	N	N	N	5.0	4.0	0.0	N	RHZ	N			Supervisionado	37.0	65.0	33.0	N/realiz	N
4837	Pardo	20_29	M		De 8 a 11 anos	Desempregado		0.0	Cura	Retr Aband	Pul			Pul	Demanda Ambulatorial	N/realiz	N/realiz	N/realiz	N/realiz	Susp TB	N/realiz	N/realiz	Neg		N	N	N	N	N	N	0.0	0.0	0.0	N	RHZE	N			Auto-Administrado	0.0	0.0	26.0	N/realiz	N
4842	Pardo	15_19	F	N	De 4 a 7 anos	Outra	1.0	0.0	Cura	Novo	Pul			Pul	Demanda Ambulatorial	Pos	N/realiz	N/realiz	N/realiz	Susp TB	N/realiz	N/realiz	Neg		N	N	N	N	N	N	11.0	11.0	0.0	N	RHZ	N			Supervisionado	60.0	90.0	19.0	N/realiz	N
4844		30_39	F			Outra	1.0	0.0	Cura	Novo	Pul			Pul	Urgencia / Emergencia	Pos	N/realiz	N/realiz	N/realiz	Susp c/cavid	N/realiz	N/realiz	Neg		N	N	N	N	N	N	3.0	2.0	1.0		RHZ	N			Supervisionado	25.0	39.0	30.0	N/realiz	N		Elucidacao Diagnostica
4850		50_59	M		De 8 a 11 anos	Outra	1.0	0.0	Cura	Novo	Pul			Pul	Demanda Ambulatorial	Neg				Susp TB			Neg		N	S	N	N	N	N	1.0	1.0	0.0	N	RHZ	N				0.0	0.0	52.0		N
4852	Preto	20_29	M		De 4 a 7 anos	Desempregado	1.0	0.0	Abandono	Novo	Pul			Pul	Demanda Ambulatorial	Pos		Pos		Susp TB			Pos		S	N	N	N	S	N	0.0	0.0	0.0	Albergue	RHZ	N			Supervisionado	24.0	35.0	27.0		N		Causas Sociais
4857	Branco	20_29	F	N	De 4 a 7 anos	Outra	1.0	0.0	Cura	Novo	Pul			Pul	Investigacao de Contatos	Pos	N/realiz	N/realiz	N/realiz	Susp TB	N/realiz	N/realiz	Neg		N	N	N	N	S	N	3.0	3.0	0.0	N	RHZ	N			Auto-Administrado	0.0	0.0	20.0	N/realiz	N
4868		30_39	M			Outra	1.0	0.0	Cura	Novo	Pul			Pul	Investigacao de Contatos	Pos	N/realiz	N/realiz	N/realiz	N/realiz	N/realiz	N/realiz	N/realiz		N	N	N	N	N	N	2.0	2.0	1.0			N			Supervisionado	32.0	33.0	32.0	N/realiz	N
4870	Branco	20_29	M		De 8 a 11 anos	Outra	1.0	0.0	Cura	Novo	Pul			Pul	Demanda Ambulatorial	Pos	N/realiz	N/realiz	N/realiz	Normal	N/realiz	N/realiz	Neg		N	N	N	N	N	N	2.0	2.0	0.0	N	RHZ	N			Supervisionado	32.0	60.0	27.0	N/realiz	N
4874	Branco	20_29	M		De 8 a 11 anos	Outra	1.0	0.0	Abandono	Novo	Pul			Pul	Demanda Ambulatorial	Neg		Pos		Susp TB			Pos		S	N	N	N	N	N	1.0	1.0	0.0	N	RHZ	N			Supervisionado	42.0	0.0	21.0	N/realiz	N
4884	Pardo	50_59	M		De 4 a 7 anos	Outra	1.0	0.0	Cura	Novo	Pul			Pul	Demanda Ambulatorial	Pos	Neg	N/realiz	Neg	Susp c/cavid	Susp TB		Neg		N	N	N	N	N	N	0.0	0.0	0.0	N	RHZE	N			Supervisionado	35.0	71.0	54.0	Sugestivo TB	N
4887		30_39	F			Outra	1.0	0.0	Cura	Novo	Pul			Pul	Elucidacao Diagn. em Internacao	Pos	N/realiz	Pos	N/realiz	Susp TB	N/realiz	N/realiz	Neg		N	N	N	N	N	N	4.0	4.0	1.0		RHZ	S	OUTROS	Intolerancia/Toxicidade	Supervisionado	0.0	0.0	30.0	N/realiz	N	SENS	Intolerancia Medicamentosa
4898	Pardo	40_49	M		De 4 a 7 anos	Outra	1.0	0.0	Cura	Novo	Pul			Pul	Urgencia / Emergencia	Pos	N/realiz	N/realiz	N/realiz	N/realiz	N/realiz	N/realiz	Neg		N	N	N	N	N	N	1.0	1.0	0.0	N	RHZ	N			Auto-Administrado	0.0	0.0	46.0	N/realiz	N
4902	Branco	20_29	M		De 4 a 7 anos	Outra	1.0	0.0	Cura	Novo	Pul			Pul	Demanda Ambulatorial	Pos	N/realiz	Pos	N/realiz	Susp c/cavid	N/realiz	N/realiz	Neg		N	N	N	N	N	N	5.0	5.0	0.0	N	RHZ	N			Auto-Administrado	0.0	0.0	29.0	N/realiz	N
4904	Preto	30_39	M		De 4 a 7 anos	Outra	1.0	0.0	Cura	Novo	Meningea			Ext	Urgencia / Emergencia	N/realiz	N/realiz	N/realiz	Neg	Normal	N/realiz	N/realiz	Neg		N	N	N	N	N	N	5.0	5.0	0.0	N	RHZ	N			Supervisionado	24.0	80.0	36.0	N/realiz	N		Meningite
4912	Pardo	30_39	M		De 1 a 3 anos	Outra	1.0	0.0	Cura	Novo	Ganglionar Periferica			Ext	Urgencia / Emergencia	N/realiz	Pos	N/realiz	Neg	Susp TB	N/realiz		Pos		S	N	N	N	N	N	0.0	0.0	0.0	N	RHZ	N				0.0	0.0	32.0		N		Elucidacao Diagnostica
4914	Branco	60_69	F	N	De 4 a 7 anos	Aposentado	1.0	0.0	Cura	Novo	Pul			Pul	Demanda Ambulatorial	Pos	N/realiz	N/realiz	N/realiz	Susp TB	N/realiz	N/realiz	Neg		N	N	N	N	N	N	5.0	5.0	0.0	N	RHZ	S	OUTROS	Intolerancia/Toxicidade	Supervisionado	49.0	105.0	69.0	N/realiz	N		Outros
4920	Branco	10_14	F	N	De 8 a 11 anos	Outra	1.0	0.0	Cura	Novo	Pul			Pul	Demanda Ambulatorial	Neg	N/realiz	Pos	N/realiz	Susp TB	N/realiz	N/realiz	Neg		N	N	N	N	N	N	11.0	11.0	2.0	N	RHZ	N			Supervisionado	34.0	93.0	14.0	N/realiz	N
4925	Preto	20_29	F	N	De 4 a 7 anos	Dona de Casa	1.0	0.0	Cura	Novo	Pul			Pul	Demanda Ambulatorial	Pos	N/realiz	Neg	N/realiz	Susp c/cavid	N/realiz	N/realiz	Neg		N	N	N	N	N	N	1.0	0.0	0.0	N	RHZ	N			Supervisionado	36.0	52.0	20.0	N/realiz	N
4927	Preto	15_19	F	N	De 8 a 11 anos	Outra		0.0	Abandono	Retr Aband	Pul			Pul	Demanda Ambulatorial	Pos				Susp TB			N/realiz		N	N	N	N	N	N	4.0	3.0	1.0		RHZE	N			Auto-Administrado	0.0	0.0	17.0		N
4928	Pardo	20_29	F	N	De 8 a 11 anos	Dona de Casa	1.0	0.0	Cura	Novo	Pul			Pul	Demanda Ambulatorial	Pos	N/realiz	N/realiz	N/realiz	Susp c/cavid	N/realiz	N/realiz	Neg		N	N	N	N	N	N	1.0	1.0	0.0	N	RHZ	N			Supervisionado	38.0	53.0	23.0	N/realiz	N
4946	Branco	10_14	M		De 4 a 7 anos	Outra	1.0	0.0	Cura	Novo	Pul			Pul	Investigacao de Contatos	Neg		Neg		Susp TB			N/realiz		N	N	N	N	N	N	4.0	4.0	1.0	N	RHZ	N			Supervisionado	32.0	53.0	13.0		N	SENS
4947	Pardo	50_59	M		De 1 a 3 anos	Outra	1.0	0.0	Cura	Novo	Pul			Pul	Urgencia / Emergencia	Pos	N/realiz	N/realiz	N/realiz	Susp TB	N/realiz	N/realiz	Neg		N	N	N	N	N	N	2.0	2.0	0.0	N	RHZ	N			Supervisionado	40.0	60.0	58.0	N/realiz	N
4948		70_79	M			Outra	1.0	0.0	Abandono	Novo	Pul			Pul	Urgencia / Emergencia	Pos	N/realiz	N/realiz	N/realiz	N/realiz	N/realiz	N/realiz	N/realiz		N	N	N	N	N	N	0.0	0.0	0.0			N				0.0	0.0	71.0	N/realiz	N
4968	Pardo	50_59	M		De 4 a 7 anos	Outra	1.0	0.0	Cura	Novo	Pul			Pul	Urgencia / Emergencia	Pos	N/realiz	N/realiz	N/realiz	Susp TB	N/realiz	N/realiz	Pos		N	N	N	N	N	N	0.0	0.0	0.0	N	RHZ	N				0.0	0.0	50.0	N/realiz	N	SENS	Caquexia
4972	Indigena	40_49	M		De 8 a 11 anos	Outra	1.0	0.0	Cura	Novo	Pul			Pul	Urgencia / Emergencia	Pos	N/realiz	Pos	N/realiz	Normal	N/realiz	N/realiz	Neg		N	N	N	N	N	N	3.0	3.0	0.0	N	RHZ	N			Auto-Administrado	0.0	0.0	40.0	N/realiz	N
4975	Pardo	30_39	M		De 4 a 7 anos	Outra	1.0	0.0	Cura	Novo	Pul			Pul	Demanda Ambulatorial	Pos	N/realiz	Pos	N/realiz	Susp TB	N/realiz	N/realiz	Neg		N	N	S	S	N	N	3.0	3.0	0.0	N	RHZ	S	RHZE	Resistencia Medicamentosa	Supervisionado	60.0	116.0	36.0	N/realiz	N	SENS
4983	Branco	40_49	M			Outra	1.0	0.0	Cura	Novo	Ossea			Ext		Neg	N/realiz	N/realiz	N/realiz	Susp TB	N/realiz		Pos		S	N	N	N	N	N	3.0	3.0	0.0	N	RHZ	N			Supervisionado	0.0	0.0	46.0		N
4988	Branco	15_19	F	N	De 4 a 7 anos	Outra	1.0	0.0	Cura	Novo	Pul			Pul	Elucidacao Diagn. em Internacao	Pos	N/realiz	N/realiz	N/realiz	Susp c/cavid	N/realiz	N/realiz	Neg		N	N	N	N	N	N	8.0	8.0	1.0	N	RHZ	N			Supervisionado	25.0	74.0	16.0	N/realiz	N
5003	Branco	50_59	F	N	De 1 a 3 anos	Dona de Casa	1.0	0.0	Cura	Novo	Pul			Pul	Demanda Ambulatorial	Pos	N/realiz		N/realiz	Susp TB	N/realiz	N/realiz	Neg		N	N	N	N	N	N	0.0	0.0	0.0	N	RHZ	N			Supervisionado	27.0	81.0	51.0	N/realiz	N		Elucidacao Diagnostica
5005	Branco	40_49	M		De 8 a 11 anos		1.0	0.0	Cura	Novo	Pul			Pul	Investigacao de Contatos	Neg	N/realiz	Pos	N/realiz	Susp TB	N/realiz	N/realiz	N/realiz		N	N	N	N	N	N	4.0	4.0	2.0	N	RHZ	N			Supervisionado	38.0	4.0	45.0	N/realiz	N
5006		30_39	F		De 12 a 14 anos	Dona de Casa	1.0	0.0	Cura	Novo	Pul			Pul	Urgencia / Emergencia	Pos	N/realiz	N/realiz	N/realiz	Susp TB	N/realiz	N/realiz	Neg		N	N	N	N	N	N	1.0	1.0	1.0		RHZ	N			Auto-Administrado	0.0	0.0	33.0	N/realiz	N
5013	Branco	40_49	M		De 1 a 3 anos	Outra	1.0	0.0	Cura	Novo	Pul			Pul	Elucidacao Diagn. em Internacao	Neg	N/realiz	Neg	N/realiz	Susp c/cavid	N/realiz	N/realiz	Neg		N	N	S	N	N	N	12.0	0.0	0.0	N	RHZ	N			Supervisionado	24.0	46.0	46.0	N/realiz	N		Elucidacao Diagnostica
5040	Branco	05_09	M		Nenhuma	Outra	1.0	0.0	Cura	Novo	Ganglionar Periferica			Ext	Demanda Ambulatorial	N/realiz	N/realiz	N/realiz	N/realiz	N/realiz	N/realiz	N/realiz	Neg		N	N	N	N	N	N	6.0	2.0	2.0		RHZ	N			Supervisionado	24.0	0.0	6.0	N/realiz	N
5041		15_19	M		De 8 a 11 anos	Desempregado	1.0	0.0	Cura	Novo	Pul			Pul	Demanda Ambulatorial	Pos	N/realiz	N/realiz	N/realiz	Susp TB	N/realiz	N/realiz	Neg		N	N	N	N	N	N	6.0	2.0	0.0	N	RHZ	N				0.0	0.0	17.0	N/realiz	N
5042	Branco	60_69	M		De 8 a 11 anos	Aposentado	1.0	0.0	Cura	Novo	Pul			Pul	Urgencia / Emergencia	Pos	N/realiz	N/realiz	N/realiz	Susp TB	N/realiz	N/realiz	Neg		N	S	N	N	N	N	4.0	4.0	0.0	N	RHZ	N			Supervisionado	26.0	63.0	67.0	N/realiz	N		Insuficiencia Respiratoria Aguda
5043		30_39	M		De 8 a 11 anos	Outra	1.0	0.0	Abandono	Novo	Outras			Ext	Elucidacao Diagn. em Internacao	N/realiz	Neg	N/realiz	N/realiz	Outra Patologia	N/realiz	N/realiz	Neg		N	N	S	N	N	N	0.0	0.0	0.0	N	RHZ	N			Auto-Administrado	0.0	0.0	31.0	Sugestivo TB	N		Elucidacao Diagnostica
5045		01_04	F			Outra	1.0	0.0	Cura	Novo	Ganglionar Periferica			Ext	Demanda Ambulatorial	N/realiz	N/realiz	N/realiz	N/realiz	N/realiz	N/realiz	N/realiz	Neg		N	N	N	N	N	N	6.0	2.0	2.0		RHZ	N			Supervisionado	24.0	36.0	4.0	N/realiz	N
5061	Preto	50_59	F	N	De 4 a 7 anos	Dona de Casa	1.0	0.0	Cura	Novo	Ganglionar Periferica			Ext	Demanda Ambulatorial	N/realiz	N/realiz	N/realiz	N/realiz	Normal			N/realiz		N	N	N	N	N	N	0.0	0.0	0.0	N	OUTROS	N			Auto-Administrado	0.0	0.0	56.0	Sugestivo TB	N
5064	Branco	40_49	F	N	De 4 a 7 anos	Outra	1.0	0.0	Cura	Novo	Pul			Pul	Busca Ativa em Instituicao	Pos	N/realiz	Neg	N/realiz	N/realiz	Susp c/cavid	N/realiz	Neg		N	N	N	N	N	N	6.0	6.0	1.0	N	RHZ	N			Auto-Administrado	0.0	0.0	48.0	N/realiz	N
5079		20_29	M		De 8 a 11 anos	Outra	1.0	0.0	Cura	Novo	Pul			Pul	Urgencia / Emergencia	Pos	N/realiz	N/realiz	N/realiz	Susp c/cavid	N/realiz	N/realiz	Neg		N	S	N	N	N	N	2.0	2.0	0.0	N	RHZ	N			Supervisionado	24.0	32.0	27.0	N/realiz	N
5081	Branco	30_39	M		De 4 a 7 anos		1.0	0.0	Cura	Novo	Pul			Pul	Urgencia / Emergencia	Pos	N/realiz	N/realiz	N/realiz	Susp TB	N/realiz	N/realiz	Neg		N	N	S	N	S	N	1.0	0.0	0.0	N	RHZ	N			Supervisionado	35.0	69.0	33.0	N/realiz	N
5082	Branco	20_29	M		De 8 a 11 anos	Outra	1.0	0.0	Cura	Novo	Pul			Pul	Demanda Ambulatorial	Pos	N/realiz	N/realiz	N/realiz	Susp c/cavid	N/realiz	N/realiz	Neg		N	N	N	N	N	N	9.0	9.0	0.0	N	RHZ	N			Auto-Administrado	0.0	0.0	29.0	N/realiz	N
5090	Branco	40_49	F	N	Nenhuma	Dona de Casa	1.0	0.0	Cura	Novo	Pul			Pul	Urgencia / Emergencia	Pos	N/realiz	N/realiz	N/realiz	Susp c/cavid	N/realiz	N/realiz	Neg		N	N	N	N	N	N	7.0	7.0	0.0	N	RHZ	N			Auto-Administrado	0.0	0.0	49.0	N/realiz	N		Insuficiencia Respiratoria Aguda
5092	Branco	30_39	M		De 8 a 11 anos	Outra	1.0	0.0	Cura	Novo	Pul			Pul	Demanda Ambulatorial	Pos	N/realiz	N/realiz	N/realiz	Susp TB	N/realiz	N/realiz	Neg		N	N	N	N	N	N	3.0	3.0	0.0	N	RHZ	N			Auto-Administrado	0.0	0.0	38.0	N/realiz	N
5107		30_39	M			Outra	1.0	0.0	Abandono	Novo	Pul			Pul	Elucidacao Diagn. em Internacao	Pos	N/realiz	N/realiz	N/realiz	Susp TB	N/realiz	N/realiz	Neg		N	N	N	N	N	N	0.0	0.0	0.0		RHZ	N				0.0	0.0	32.0	N/realiz	N		Outros
5116	Pardo	70_79	F	N	De 8 a 11 anos	Dona de Casa	1.0	0.0	Cura	Novo	Pul			Pul	Demanda Ambulatorial	Pos	N/realiz	N/realiz	N/realiz	N/realiz	N/realiz	N/realiz	Neg		N	N	N	N	N	N	1.0	1.0	1.0	N	RHZ	N			Supervisionado	25.0	53.0	71.0	N/realiz	N
5135	Amarelo	20_29	M		De 8 a 11 anos	Outra	1.0	0.0	Abandono	Novo	Pul			Pul	Demanda Ambulatorial	Pos	N/realiz	N/realiz	N/realiz	N/realiz	N/realiz	N/realiz	Neg		N	N	N	N	N	N	1.0	1.0	1.0	N	RHZ	N			Supervisionado	38.0	30.0	27.0	N/realiz	N
5136	Amarelo	20_29	F	N	De 8 a 11 anos	Outra	1.0	0.0	Abandono	Novo	Pul			Pul	Demanda Ambulatorial	Pos	N/realiz	N/realiz	N/realiz	Susp TB	N/realiz	N/realiz	Neg		N	N	N	N	N	N	1.0	1.0	1.0	N	RHZ	N			Supervisionado	38.0	28.0	28.0	N/realiz	N
5140	Branco	20_29	M		De 8 a 11 anos	Outra	1.0	0.0	Cura	Novo	Pleural			Ext	Demanda Ambulatorial	N/realiz	N/realiz	N/realiz	Neg	Susp TB	N/realiz	N/realiz	N/realiz		N	N	N	N	N	N	2.0	2.0	0.0	N	RHZ	N			Auto-Administrado	0.0	0.0	27.0	Sugestivo TB	N		Elucidacao Diagnostica
5141		50_59	F				1.0	0.0	Abandono	Novo	Pul			Pul	Urgencia / Emergencia	Pos	N/realiz	N/realiz	N/realiz	Susp TB	N/realiz	N/realiz	N/realiz		N	N	N	N	N	N	1.0	1.0	1.0		RHZ	N			Auto-Administrado	0.0	0.0	51.0	N/realiz	N
5149	Branco	30_39	M		De 8 a 11 anos	Outra	1.0	0.0	Cura	Novo	Pul			Pul	Urgencia / Emergencia	Neg	N/realiz	N/realiz	N/realiz	Susp TB	N/realiz	N/realiz	Neg		N	N	N	N	N	N	3.0	3.0	0.0	N	RHZ	N			Supervisionado	42.0	73.0	37.0	N/realiz	N		Elucidacao Diagnostica
5152	Branco	60_69	M		De 1 a 3 anos	Aposentado	1.0	0.0	Cura	Novo	Pul			Pul	Demanda Ambulatorial	Pos	N/realiz	Neg	N/realiz	Susp TB	N/realiz	N/realiz	Neg		N	N	S	N	N	N	3.0	0.0	0.0	N	RHZ	S	OUTROS	Intolerancia/Toxicidade	Auto-Administrado	0.0	0.0	60.0	N/realiz	N		Outros
5153		20_29	M		De 4 a 7 anos		1.0	0.0	Cura	Novo	Pul			Pul	Demanda Ambulatorial	Pos				Susp TB			Neg		N	N	N	N	N	N	1.0	0.0	0.0	N	RHZ	N			Supervisionado	29.0	38.0	22.0		N
5166	Branco	30_39	M		De 12 a 14 anos	Outra	1.0	0.0	Cura	Novo	Pul			Pul	Demanda Ambulatorial	Neg	N/realiz		N/realiz	Susp TB	N/realiz	N/realiz	Neg		N	N	N	N	N	N	2.0	2.0	0.0	N	RHZ	N			Auto-Administrado	0.0	0.0	34.0		N
5170	Pardo	20_29	M		De 4 a 7 anos	Outra	1.0	0.0	Cura	Novo	Pul			Pul	Urgencia / Emergencia	Pos	N/realiz	N/realiz	N/realiz	Susp c/cavid	N/realiz		Neg		N	N	N	N	N	N	1.0	1.0	0.0	N	RHZ	N			Auto-Administrado	30.0	0.0	28.0	N/realiz	N
5230	Pardo	30_39	F	N	De 8 a 11 anos	Outra	1.0	0.0	Cura	Novo	Pul			Pul	Demanda Ambulatorial	Pos	N/realiz	N/realiz	N/realiz	Susp c/cavid	N/realiz	N/realiz	Neg		N	N	N	N	N	N	4.0	4.0	0.0	N	RHZ	N			Supervisionado	40.0	132.0	31.0	N/realiz	N
5234	Pardo	30_39	M		De 4 a 7 anos	Outra	1.0	0.0	Cura	Novo	Pul	Genital		P+E		Pos	N/realiz		N/realiz	Susp c/cavid	N/realiz		Neg		N	N	S	N	N	N	7.0	7.0	0.0	N	RHZ	N				24.0	10.0	32.0	N/realiz	N		Elucidacao Diagnostica
5241		20_29	M		De 8 a 11 anos	Outra		0.0	Cura	Recidiva	Pul			Pul	Investigacao de Contatos	Neg	N/realiz	Pos	N/realiz	Susp TB	N/realiz	N/realiz	Neg		N	N	N	N	N	N	12.0	12.0	7.0	N	RHZE	N			Supervisionado	46.0	95.0	27.0	N/realiz	N
5245	Pardo	20_29	M		De 4 a 7 anos	Outra	1.0	0.0	Cura	Novo	Pul			Pul	Demanda Ambulatorial	Pos	N/realiz	N/realiz	N/realiz	N/realiz	N/realiz	N/realiz	Neg		N	N	N	N	S	N	3.0	3.0	1.0	N	RHZ	N			Auto-Administrado	0.0	0.0	24.0	N/realiz	N
5254	Branco	20_29	M		De 8 a 11 anos	Outra		0.0	Cura	Recidiva	Pul			Pul	Demanda Ambulatorial	Pos	N/realiz	N/realiz	N/realiz	Susp TB	N/realiz	N/realiz	Neg		N	N	N	N	N	N	4.0	2.0	0.0		RHZE	N			Supervisionado	36.0	69.0	21.0	N/realiz	N
5258		70_79	M		Nenhuma	Aposentado	1.0	0.0	Cura	Novo	Pul			Pul	Demanda Ambulatorial	Pos		Pos		Susp TB			Neg		N	N	N	N	N	N	1.0	1.0	0.0	N	RHZ	N			Supervisionado	24.0	48.0	72.0		N
5259		30_39	F	N	De 4 a 7 anos	Outra	1.0	0.0	Cura	Novo	Pul			Pul	Demanda Ambulatorial	Pos	N/realiz	N/realiz	N/realiz	Susp TB	N/realiz	N/realiz	N/realiz		N	N	N	N	N	N	5.0	0.0	0.0	N	RHZ	N			Supervisionado	26.0	42.0	37.0	N/realiz	N
5261	Pardo	20_29	M		De 8 a 11 anos	Desempregado	1.0	0.0	Cura	Novo	Pul			Pul	Demanda Ambulatorial	Pos	N/realiz	N/realiz	N/realiz	Susp TB	N/realiz	N/realiz	N/realiz		N	N	N	N	N	N	3.0	3.0	0.0	N	RHZ	N			Supervisionado	24.0	54.0	21.0	N/realiz	N
5298	Branco	20_29	M		De 8 a 11 anos	Outra	1.0	0.0	Cura	Novo	Pleural			Ext	Demanda Ambulatorial	N/realiz	N/realiz	N/realiz	N/realiz	Susp TB	N/realiz		Pos		S	N	N	N	N	N	0.0	0.0	0.0	N	RHZ	N			Auto-Administrado	0.0	0.0	23.0	Sugestivo TB	N
5300	Branco	20_29	M		De 8 a 11 anos	Desempregado	1.0	0.0	Cura	Novo	Pul			Pul	Demanda Ambulatorial	Pos	N/realiz	N/realiz	N/realiz	Susp TB	N/realiz		Neg		N	N	N	N	N	N	5.0	5.0	0.0	N	RHZ	N			Supervisionado	15.0	40.0	20.0	N/realiz	N
5315	Branco	40_49	F	N	De 8 a 11 anos	Desempregado	1.0	0.0	Cura	Novo	Meningea	Ganglionar Periferica	MULTIPLOS ORGAOS	Ext	Elucidacao Diagn. em Internacao	Neg	N/realiz	Neg	N/realiz			N/realiz	Pos		S	N	N	N	N	N	0.0	0.0	0.0	N	OUTROS	N			Supervisionado	24.0	48.0	44.0	N/realiz	N		Elucidacao Diagnostica
5316	Branco	20_29	F	S	De 1 a 3 anos	Outra	1.0	0.0	Cura	Novo	Pul			Pul	Demanda Ambulatorial	N/realiz	N/realiz	N/realiz	N/realiz	Susp TB	N/realiz		N/realiz		N	N	N	N	N	N	5.0	5.0	1.0	N	RHZ	N				0.0	0.0	24.0	N/realiz	N
5334	Pardo	20_29	M		De 8 a 11 anos	Outra	1.0	0.0	Cura	Novo	Pul			Pul	Urgencia / Emergencia	Pos	N/realiz	N/realiz	N/realiz	Susp TB	N/realiz	N/realiz	Neg		N	N	N	N	N	N	8.0	8.0	0.0	N	RHZ	N			Auto-Administrado	0.0	0.0	25.0	N/realiz	N
5336	Pardo	30_39	M		De 8 a 11 anos	Outra	1.0	0.0	Cura	Novo	Pul			Pul	Demanda Ambulatorial	Pos				Susp TB					N	N	N	N	N	N	1.0	0.0	0.0	N	RHZ	N			Supervisionado	35.0	40.0	33.0		N
5338	Preto	40_49	M		De 4 a 7 anos	Outra	1.0	0.0	Cura	Novo	Pul			Pul	Urgencia / Emergencia	Pos	N/realiz	N/realiz	N/realiz	Susp TB	N/realiz	N/realiz	N/realiz		N	N	N	N	N	N	3.0	0.0	0.0	N	RHZ	N			Supervisionado	30.0	67.0	43.0	N/realiz	N
5352	Branco	60_69	M		De 1 a 3 anos	Outra	1.0	0.0	Cura	Novo	Pul			Pul	Demanda Ambulatorial	Neg	N/realiz	N/realiz	N/realiz	Susp c/cavid	N/realiz	Sugestivo TB			N	N	N	N	N	N	4.0	4.0	4.0	N	RHZ	N			Auto-Administrado	0.0	0.0	60.0	N/realiz	N
5363		30_39	M		De 4 a 7 anos	Outra	1.0	0.0	Cura	Novo	Pul			Pul	Demanda Ambulatorial	Pos				Susp TB			Neg		N	N	N	N	N	N	2.0	2.0	0.0	N	RHZ	N				0.0	0.0	35.0		N
5365		30_39	M		De 4 a 7 anos	Outra	1.0	0.0	Cura	Novo	Pul			Pul	Urgencia / Emergencia	Pos	N/realiz	N/realiz	N/realiz	Susp TB	N/realiz	N/realiz	Neg		N	N	N	N	N	N	3.0	0.0	0.0	N	RHZ	N				0.0	0.0	32.0	N/realiz	N
5366	Branco	30_39	F	N	De 4 a 7 anos	Dona de Casa	1.0	0.0	Cura	Novo	Pul			Pul	Urgencia / Emergencia	Pos	N/realiz	Pos	N/realiz	Susp TB	N/realiz		Neg		N	N	N	N	N	N	5.0	5.0	0.0	N	RHZ	N			Auto-Administrado	0.0	0.0	36.0	N/realiz	N
5371	Branco	20_29	M		De 8 a 11 anos	Outra	1.0	0.0	Cura	Novo	Pul			Pul	Busca Ativa em Instituicao	Pos	N/realiz	N/realiz	N/realiz	Susp TB	N/realiz	N/realiz	Neg		N	N	N	N	N	N	1.0	1.0	0.0	N	RHZ	N			Supervisionado	42.0	54.0	28.0	N/realiz	N
5389	Pardo	30_39	M		De 8 a 11 anos	Outra	3.0	0.0	Cura	Retr Aband	Pul			Pul	Demanda Ambulatorial	Pos	N/realiz	Neg	N/realiz	Susp c/cavid	N/realiz	N/realiz	Neg		N	N	N	N	N	N	1.0	1.0	0.0	N	RHZ	N			Auto-Administrado	0.0	0.0	35.0	N/realiz	N
5402	Pardo	40_49	F	N	De 4 a 7 anos	Outra	1.0	0.0	Cura	Novo	Pul			Pul	Urgencia / Emergencia	Pos	N/realiz	Neg	N/realiz	Susp TB	N/realiz	N/realiz	Neg		N	N	N	N	N	N	2.0	2.0	0.0	N	RHZ	N			Supervisionado	43.0	81.0	43.0		N
5409		30_39	M			Outra	1.0	0.0	Abandono	Novo	Pul	Pleural		P+E	Demanda Ambulatorial	Neg	N/realiz	N/realiz	N/realiz	Susp TB	N/realiz	N/realiz	N/realiz		N	N	S	N	N	N	2.0	2.0	1.0		RHZ	N			Supervisionado	0.0	0.0	34.0	N/realiz	N
5410	Branco	30_39	M		De 4 a 7 anos	Outra	1.0	0.0	Cura	Novo	Pul			Pul	Demanda Ambulatorial	Pos	Pos	N/realiz					Neg		N	N	S	N	N	N	1.0	1.0	0.0	N	RHZ	S	SZEET	Outro Motivo	Supervisionado	24.0	32.0	30.0		N		Caquexia
5424		40_49	M		De 4 a 7 anos	Outra	1.0	0.0	Cura	Novo	Pul			Pul	Demanda Ambulatorial	Pos				N/realiz			Neg		N	N	N	N	N	N	10.0	1.0	1.0	N	RHZ	N			Supervisionado	36.0	59.0	45.0		N
5432		50_59	M		De 1 a 3 anos		2.0	30.0	Cura	Recidiva	Pul			Pul	Demanda Ambulatorial	Pos		Pos		N/realiz			Neg		N	S	N	N	N	N	0.0	0.0	0.0	N	RHZ	S	RHZE		Supervisionado	49.0	121.0	55.0		N
5434		40_49	M		De 4 a 7 anos		1.0	0.0	Cura	Novo	Pul			Pul	Demanda Ambulatorial	Pos				Susp TB			Neg		N	N	N	N	N	N	2.0	0.0	0.0	N	RHZ	N			Supervisionado	36.0	74.0	49.0		N
5436	Pardo	20_29	M		De 4 a 7 anos	Outra	1.0	0.0	Cura	Novo	Pul			Pul	Urgencia / Emergencia	Pos	N/realiz	Pos	N/realiz	Susp TB	N/realiz	N/realiz	Neg		N	N	N	N	N	N	12.0	0.0	0.0	N	RHZ	N			Supervisionado	44.0	85.0	21.0	N/realiz	N
5460	Preto	30_39	M		De 4 a 7 anos	Outra	3.0	10.0	Cura	Novo	Pul			Pul	Demanda Ambulatorial	Pos	N/realiz	Neg	N/realiz	Susp c/cavid	N/realiz	N/realiz	Neg		N	N	S	N	N	N	4.0	4.0	0.0	N	RHZE	N			Supervisionado	37.0	23.0	37.0	N/realiz	N
5461	Branco	30_39	F	N	De 8 a 11 anos	Outra	1.0	0.0	Cura	Novo	Pul			Pul	Demanda Ambulatorial	Pos	N/realiz	N/realiz	N/realiz	Susp TB	N/realiz	N/realiz	Neg		N	N	N	N	N	N	6.0	6.0	6.0	N	RHZ	N			Auto-Administrado	0.0	0.0	37.0	N/realiz	N
5465	Branco	10_14	M		De 4 a 7 anos	Outra	1.0	0.0	Cura	Novo	Pul			Pul	Demanda Ambulatorial	Neg	N/realiz	Neg	N/realiz	Susp TB	N/realiz	N/realiz	Neg		N	N	N	N	N	N	5.0	5.0	2.0	N	RHZ	N			Supervisionado	25.0	45.0	12.0	N/realiz	N
5476		40_49	M		De 8 a 11 anos	Outra	1.0	0.0	Abandono	Novo	Pul			Pul	Demanda Ambulatorial	Pos	N/realiz	N/realiz	N/realiz	Susp c/cavid	N/realiz	N/realiz	Neg		N	N	N	N	N	N	4.0	0.0	0.0	N	RHZ	N			Supervisionado	120.0	240.0	49.0	N/realiz	N
5481	Branco	30_39	M		De 4 a 7 anos	Outra	1.0	0.0	Cura	Novo	Pleural			Ext	Elucidacao Diagn. em Internacao	Neg		N/realiz		Susp TB			Neg		N	N	N	N	N	N	3.0	3.0	0.0	N	RHZ	N			Supervisionado	41.0	144.0	30.0		N
5492	Pardo	30_39	M		De 8 a 11 anos	Outra	1.0	0.0	Cura	Novo	Pul			Pul	Demanda Ambulatorial	Neg	N/realiz	N/realiz	N/realiz	Susp TB	N/realiz	N/realiz	Neg		N	N	N	N	N	N	3.0	3.0	0.0	N	RHZ	N			Auto-Administrado	13.0	11.0	39.0	N/realiz	N
5496	Branco	40_49	M		De 8 a 11 anos	Outra	1.0	0.0	Cura	Novo	Pleural			Ext	Demanda Ambulatorial	N/realiz	N/realiz	N/realiz	N/realiz	Susp TB	Susp TB	N/realiz	Neg		N	N	N	N	N	N	3.0	2.0	0.0	N	RHZ	N			Supervisionado	25.0	38.0	49.0	N/realiz	N
5514	Pardo	40_49	F	N	De 8 a 11 anos	Outra		0.0	Cura	Retr Aband	Pul			Pul	Demanda Ambulatorial	Pos		Pos		Susp TB			Pos		S	N	N	N	N	N	0.0	0.0	0.0	N	RHZE	N			Supervisionado	21.0	47.0	42.0		N		Outros
5515	Branco	40_49	M		De 8 a 11 anos	Outra	1.0	0.0	Cura	Novo	Pleural			Ext	Demanda Ambulatorial	N/realiz	Neg	N/realiz	N/realiz	Susp TB	N/realiz	N/realiz	Pos		S	N	N	N	N	N	3.0	3.0	0.0	N	RHZ	S	RHZE	Intolerancia/Toxicidade	Supervisionado	31.0	110.0	42.0	N/realiz	N
5535	Branco	40_49	M		De 8 a 11 anos		1.0	0.0	Cura	Novo	Pul			Pul	Demanda Ambulatorial	Pos	N/realiz	N/realiz	N/realiz	Susp c/cavid	N/realiz	N/realiz	Pos		S	S	N	N	N	N	4.0	1.0	1.0		RHZ	N			Auto-Administrado	0.0	0.0	49.0	N/realiz	N
5539	Branco	30_39	M		De 4 a 7 anos	Desempregado	1.0	0.0	Cura	Novo	Pul			Pul	Demanda Ambulatorial	Pos	N/realiz	Pos	N/realiz	Susp TB	N/realiz	N/realiz	Neg		N	N	S	N	N	N	3.0	3.0	0.0	N	RHZ	N			Auto-Administrado	0.0	0.0	36.0	N/realiz	N	SENS
5542	Pardo	30_39	M		De 4 a 7 anos	Outra	1.0	0.0	Cura	Novo	Pul			Pul	Demanda Ambulatorial	Neg	Neg	Neg	Neg	Normal	N/realiz	N/realiz	Neg		N	N	N	N	N	N	2.0	2.0	0.0	N	RHZ	N			Auto-Administrado	0.0	0.0	31.0	N/realiz	N
5551	Branco	30_39	F	N	De 8 a 11 anos	Dona de Casa	1.0	0.0	Cura	Novo	Pul			Pul	Demanda Ambulatorial	Neg	N/realiz	Neg	N/realiz	Susp TB	N/realiz	N/realiz	N/realiz		N	N	N	N	N	N	2.0	2.0	0.0	N	RHZ	S	OUTROS	Intolerancia/Toxicidade	Auto-Administrado	0.0	0.0	30.0	BAAR pos	N
5564	Pardo	15_19	M			Outra	1.0	0.0	Cura	Novo	Pul			Pul	Urgencia / Emergencia	N/realiz	N/realiz	N/realiz	N/realiz	Susp c/cavid	N/realiz	N/realiz	N/realiz		N	N	N	N	N	N	2.0	0.0	0.0	N	RHZ	N			Supervisionado	0.0	0.0	19.0	N/realiz	N
5567	Preto	30_39	M		De 4 a 7 anos	Outra	1.0	0.0	Cura	Novo	Pul			Pul	Busca Ativa na Comunidade	Pos	N/realiz	N/realiz	N/realiz	Susp TB	N/realiz	N/realiz	Neg		N	N	S	N	N	N	8.0	8.0	1.0	N	RHZ	N			Supervisionado	62.0	197.0	31.0	N/realiz	N
5575		40_49	F			Dona de Casa	2.0	25.0	Cura	Recidiva	Pul			Pul	Demanda Ambulatorial	Neg	N/realiz	N/realiz	N/realiz	Susp TB	N/realiz	N/realiz	Pos		S	N	N	N	N	N	3.0	3.0	1.0		RHZ	N			Auto-Administrado	0.0	0.0	44.0	N/realiz	N
5583	Pardo	30_39	M		De 4 a 7 anos	Outra		0.0	Cura	Recidiva	Pul			Pul	Elucidacao Diagn. em Internacao	Pos				Susp TB			N/realiz		N	N	N	S	N	N	6.0	6.0	0.0		RHZ	N			Supervisionado	0.0	0.0	35.0		N	TB R	Elucidacao Diagnostica
5587		20_29	F				1.0	0.0	Cura	Novo	Pul			Pul	Urgencia / Emergencia	Neg	N/realiz	N/realiz	N/realiz	Susp TB	N/realiz	N/realiz	Neg		N	N	N	N	N	N	4.0	4.0	1.0		RHZ	N			Auto-Administrado	0.0	0.0	24.0	N/realiz	N
5597		60_69	M		De 1 a 3 anos	Outra	1.0	0.0	Cura	Novo	Pul			Pul	Elucidacao Diagn. em Internacao	Pos	N/realiz	Pos	N/realiz	Susp TB	N/realiz	N/realiz	Neg		N	S	N	N	N	N	3.0	3.0	2.0	N	RHZ	N			Supervisionado	29.0	53.0	60.0	N/realiz	N
5602	Pardo	15_19	M		De 8 a 11 anos	Outra	1.0	0.0	Cura	Novo	Pul			Pul	Busca Ativa na Comunidade	Neg	N/realiz	Neg	N/realiz	Susp TB	N/realiz	N/realiz	Neg		N	N	N	N	N	N	4.0	0.0	0.0	N	RHZ	N			Auto-Administrado	2.0	0.0	16.0	N/realiz	N
5603	Pardo	40_49	M		De 4 a 7 anos	Dona de Casa	1.0	0.0	Cura	Novo	Pul			Pul	Demanda Ambulatorial	Pos	N/realiz	N/realiz	N/realiz	Normal	N/realiz	N/realiz	Neg		N	N	N	N	N	N	4.0	4.0	2.0	N	RHZ	N			Auto-Administrado	0.0	0.0	43.0	N/realiz	N
5631	Branco	30_39	M		De 8 a 11 anos	Outra	1.0	0.0	Cura	Novo	Pul			Pul	Demanda Ambulatorial	Pos		Pos		Normal			Neg		N	N	N	N	N	N	3.0	3.0	1.0	N	RHZ	N			Supervisionado	61.0	0.0	39.0		N
5632	Branco	50_59	F	N	De 8 a 11 anos		1.0	0.0	Cura	Novo	Pul			Pul	Demanda Ambulatorial	Pos	N/realiz	N/realiz	N/realiz	Susp TB	N/realiz		N/realiz		N	N	N	N	N	N	3.0	3.0	0.0	N	RHZ	N			Auto-Administrado	0.0	0.0	52.0	N/realiz	N
5636	Preto	20_29	M		De 4 a 7 anos	Outra	1.0	0.0	Cura	Novo	Pul			Pul	Urgencia / Emergencia	Pos	N/realiz	Pos	N/realiz	Susp c/cavid	N/realiz	N/realiz	Neg		N	N	N	N	N	N	5.0	5.0	0.0	N	RHZ	N			Supervisionado	0.0	0.0	26.0	N/realiz	N	SENS
5673	Preto	50_59	M		De 8 a 11 anos	Outra	1.0	0.0	Cura	Novo	Pleural			Ext	Elucidacao Diagn. em Internacao	Neg	N/realiz	N/realiz	N/realiz	Susp TB	N/realiz	N/realiz	Neg		N	N	S	N	N	N	0.0	0.0	0.0	N	RHZ	N			Supervisionado	20.0	56.0	52.0	N/realiz	N		Elucidacao Diagnostica
5674	Branco	30_39	M		De 1 a 3 anos	Desempregado	1.0	0.0	Cura	Novo	Multiplos Orgaos			Dissem	Elucidacao Diagn. em Internacao	Neg	N/realiz	N/realiz	N/realiz	Susp TB	N/realiz	N/realiz	Pos		S	N	N	N	N	N	3.0	3.0	0.0		RHZ	N			Supervisionado	52.0	72.0	38.0	N/realiz	N
5680		15_19	M		De 8 a 11 anos	Outra	1.0	0.0	Cura	Novo	Pul			Pul	Demanda Ambulatorial	Pos	N/realiz	Pos	N/realiz	N/realiz	N/realiz	N/realiz	Neg		N	N	N	N	N	N	4.0	0.0	0.0		RHZ	N			Supervisionado	23.0	32.0	19.0	N/realiz	N
5689	Pardo	20_29	F	N	De 8 a 11 anos	Desempregado	1.0	0.0	Cura	Novo	Pul			Pul	Investigacao de Contatos	Neg	N/realiz	N/realiz	N/realiz	Susp TB	N/realiz	N/realiz	Neg		N	N	N	N	N	N	10.0	8.0	2.0	N	RHZ	N			Supervisionado	41.0	43.0	27.0	N/realiz	N
5690	Branco	30_39	M		De 1 a 3 anos	Outra	9.0	0.0	Cura	Novo	Pul			Pul	Demanda Ambulatorial	Pos	N/realiz	N/realiz	N/realiz	Susp c/cavid	N/realiz	N/realiz	Neg		N	N	S	N	N	N	2.0	0.0	0.0	N	RHZ	N			Supervisionado	30.0	49.0	30.0	N/realiz	N
5693		50_59	M		De 4 a 7 anos	Outra	1.0	0.0	Cura	Novo	Pul			Pul	Demanda Ambulatorial	N/realiz	N/realiz	N/realiz	N/realiz	Susp c/cavid	N/realiz	N/realiz	Neg		N	N	N	N	N	N	0.0	0.0	0.0	N	RHZ	N				4.0	21.0	54.0	N/realiz	N
5705	Branco	30_39	F	N	De 4 a 7 anos	Dona de Casa	1.0	0.0	Cura	Novo	Ganglionar Periferica			Ext	Demanda Ambulatorial	N/realiz	N/realiz	N/realiz	N/realiz	Susp TB	N/realiz	N/realiz	Pos		S	N	N	N	N	N	4.0	0.0	0.0	N	RHZ	N			Supervisionado	38.0	69.0	36.0	N/realiz	N
5715		10_14	M		De 4 a 7 anos	Outra	1.0	0.0	Cura	Novo	Pul			Pul	Investigacao de Contatos	Neg	N/realiz	Pos	N/realiz	Susp TB	N/realiz	N/realiz	And		N	N	N	N	N	N	12.0	12.0	7.0	N	RHZ	N			Supervisionado	31.0	49.0	10.0	N/realiz	N
5716	Indigena	40_49	F	N	De 4 a 7 anos		1.0	0.0	Cura	Novo	Pleural			Ext	Demanda Ambulatorial	Neg	N/realiz	N/realiz	N/realiz	Susp TB	N/realiz	N/realiz	Neg		N	N	N	N	N	N	6.0	6.0	0.0	N	RHZ	N			Auto-Administrado	0.0	0.0	42.0	N/realiz	N
5717		20_29	M			Desempregado	1.0	0.0	Cura	Novo	Pul			Pul	Demanda Ambulatorial	Pos	N/realiz	N/realiz	N/realiz	Susp c/cavid	N/realiz	N/realiz	Neg		N	N	N	N	N	N	4.0	3.0	2.0		RHZ	N			Supervisionado	40.0	67.0	23.0	N/realiz	N
5749	Preto	20_29	F	N	De 8 a 11 anos	Desempregado	1.0	0.0	Cura	Novo	Pul			Pul	Demanda Ambulatorial	Pos	N/realiz	Neg	N/realiz	Susp TB	N/realiz	N/realiz	Neg		N	N	N	N	N	N	4.0	0.0	0.0	N	RHZ	S	OUTROS	Intolerancia/Toxicidade	Supervisionado	24.0	47.0	26.0	N/realiz	N
5750	Preto	30_39	M		De 4 a 7 anos	Outra	1.0	0.0	Cura	Novo	Pul			Pul	Urgencia / Emergencia	Pos	N/realiz	N/realiz	N/realiz	Susp TB	N/realiz	N/realiz	N/realiz		N	N	N	N	N	N	1.0	1.0	0.0	N	RHZ	N			Supervisionado	26.0	40.0	39.0	N/realiz	N
5765	Branco	50_59	M		De 4 a 7 anos	Outra	1.0	0.0	Cura	Novo	Pul			Pul		Pos	Pos	Neg	Pos				Neg		N	N	N	N	N	N	0.0	0.0	0.0	N	RHZ	N			Auto-Administrado	0.0	0.0	58.0		N		Elucidacao Diagnostica
5767	Branco	20_29	M		De 4 a 7 anos	Desempregado	1.0	0.0	Abandono	Novo	Pul			Pul	Demanda Ambulatorial	Pos	N/realiz	N/realiz	N/realiz	Susp TB	N/realiz	N/realiz	N/realiz		N	N	S	N	S	N	2.0	2.0	0.0	N	RHZ	N			Supervisionado	0.0	0.0	25.0	N/realiz	N
5769	Branco	30_39	M		De 8 a 11 anos	Outra	1.0	0.0	Cura	Novo	Pul			Pul	Demanda Ambulatorial	Pos	N/realiz	N/realiz	N/realiz	N/realiz	N/realiz	N/realiz	Neg		N	S	N	N	N	N	4.0	4.0	0.0	N	RHZ	N			Supervisionado	39.0	48.0	39.0	N/realiz	N	TB R
5770	Branco	30_39	M		De 8 a 11 anos	Outra	1.0	0.0	Cura	Novo	Pul			Pul	Demanda Ambulatorial	Pos	N/realiz	Pos	N/realiz				Neg		N	N	N	N	N	N	0.0	0.0	0.0	N	RHZ	N			Auto-Administrado	0.0	0.0	32.0	BAAR pos	N
5781	Branco	30_39	F	N	De 4 a 7 anos	Dona de Casa	1.0	0.0	Cura	Novo	Pul			Pul	Urgencia / Emergencia	Pos	N/realiz	Pos	N/realiz	Susp TB	N/realiz	N/realiz	Neg		N	N	N	N	N	N	6.0	6.0	0.0	N	RHZ	N			Supervisionado	56.0	123.0	32.0	N/realiz	N	SENS	Intolerancia Medicamentosa
5782	Branco	20_29	M		De 8 a 11 anos	Outra	1.0	0.0	Abandono	Novo	Pul			Pul	Investigacao de Contatos	Pos	N/realiz	N/realiz	N/realiz		N/realiz	N/realiz			N	N	N	N	S	N	9.0	9.0	0.0	N	RHZ	N			Supervisionado	0.0	0.0	24.0	N/realiz	N
5799	Branco	20_29	M		De 4 a 7 anos	Desempregado	1.0	0.0	Cura	Novo	Pul			Pul	Demanda Ambulatorial	Pos							Neg		N	N	N	N	N	N	4.0	4.0	1.0	N	RHZ	N			Supervisionado	32.0	33.0	29.0		N
5809	Pardo	50_59	F	N	De 4 a 7 anos	Outra	1.0	0.0	Cura	Novo	Pul			Pul	Investigacao de Contatos	Pos	N/realiz	N/realiz	N/realiz	N/realiz	N/realiz	N/realiz	Neg		N	N	N	N	N	N	1.0	1.0	1.0	N	RHZ	N			Supervisionado	41.0	33.0	50.0	N/realiz	N
5829		30_39	M			Outra	1.0	0.0	Cura	Novo	Pul			Pul	Demanda Ambulatorial	Pos	N/realiz	Pos	N/realiz	Susp TB	N/realiz		Neg		N	N	N	N	N	N	1.0	1.0	1.0		RHZ	N			Auto-Administrado	0.0	0.0	30.0	N/realiz	N
5862	Branco	30_39	F	N	De 8 a 11 anos	Profissional de Saude	1.0	0.0	Cura	Novo	Pleural			Ext	Elucidacao Diagn. em Internacao	N/realiz	Neg	N/realiz	N/realiz	Susp TB	N/realiz	N/realiz	Neg		N	N	N	N	N	N	5.0	5.0	0.0	N	RHZ	N			Supervisionado	0.0	0.0	34.0	N/realiz	N		Elucidacao Diagnostica
5868	Branco	40_49	M		De 4 a 7 anos	Outra	1.0	0.0	Cura	Novo	Pul			Pul	Demanda Ambulatorial	Pos	N/realiz	N/realiz	N/realiz	Susp TB	N/realiz	N/realiz	Neg		N	N	N	N	N	N	6.0	6.0	0.0	N	RHZ	N			Supervisionado	40.0	78.0	40.0	N/realiz	N
5885		30_39	M		De 1 a 3 anos	Outra	1.0	0.0	Cura	Novo	Miliar			Ext	Elucidacao Diagn. em Internacao	Neg	N/realiz	N/realiz	N/realiz	Susp TB	N/realiz	N/realiz	Neg		N	N	S	N	N	N	3.0	3.0	0.0	N	RHZ	N			Supervisionado	0.0	0.0	37.0	N/realiz	N		TB Miliar
5913	Preto	30_39	F	N	De 4 a 7 anos	Dona de Casa	1.0	0.0	Cura	Novo	Pul			Pul	Demanda Ambulatorial	Neg	N/realiz	Pos	N/realiz	N/realiz	N/realiz	N/realiz	Neg		N	N	N	N	N	N	5.0	5.0	0.0	N	RHZ	N			Supervisionado	25.0	81.0	37.0	N/realiz	N	SENS
5929		20_29	F	N	De 8 a 11 anos	Desempregado	1.0	0.0	Cura	Novo	Pul			Pul	Investigacao de Contatos	Pos				Susp TB		N/realiz	Neg		N	N	N	N	N	N	3.0	3.0	0.0	N	RHZ	N			Supervisionado	39.0	56.0	20.0		N
5934		20_29	F	N	De 4 a 7 anos	Dona de Casa	1.0	0.0	Cura	Novo	Pul			Pul	Demanda Ambulatorial	Pos	N/realiz	N/realiz	N/realiz	Susp c/cavid	N/realiz	N/realiz	Neg		N	N	N	N	N	N	3.0	3.0	0.0	N	RHZ	N			Supervisionado	32.0	53.0	28.0	N/realiz	N
5937		30_39	F		De 4 a 7 anos	Outra		0.0	Cura	Retr Aband	Pul			Pul	Investigacao de Contatos	Pos	N/realiz	Pos	N/realiz	Susp TB	N/realiz	N/realiz	Pos		S	N	N	N	N	N	3.0	3.0	1.0	N	RHZE	N			Supervisionado	34.0	71.0	38.0	N/realiz	N	SENS	Outros
5955	Branco	Maior de 80 anos	M		De 8 a 11 anos	Aposentado	1.0	0.0	Cura	Novo	Pul			Pul	Demanda Ambulatorial	Pos		N/realiz					Neg		N	N	N	N	N	N	2.0	2.0	0.0	N	RHZ	N			Auto-Administrado	1.0	0.0	86.0	N/realiz	N
5957	Branco	20_29	F	N	De 4 a 7 anos	Outra	1.0	0.0	Cura	Novo	Pul			Pul	Demanda Ambulatorial	Pos	N/realiz	N/realiz	N/realiz	Susp c/cavid	N/realiz	N/realiz	Neg		N	N	N	N	N	N	5.0	1.0	0.0	N	RHZ	N			Supervisionado	35.0	39.0	20.0	N/realiz	N
5962		15_19	M		De 8 a 11 anos	Outra		0.0	Abandono	Retr Aband	Pul			Pul	Demanda Ambulatorial	Pos	N/realiz	Pos	N/realiz	Susp TB	N/realiz	N/realiz	Neg		N	N	N	N	S	N	7.0	4.0	0.0		RHZE	N			Supervisionado	34.0	50.0	18.0	N/realiz	N		Causas Sociais
5965	Pardo	50_59	F	N	De 4 a 7 anos	Dona de Casa	1.0	0.0	Cura	Novo	Pul			Pul	Demanda Ambulatorial	Pos	N/realiz	Pos	N/realiz	Susp TB	N/realiz		And		N	N	N	N	N	N	3.0	2.0	0.0	N	RHZ	N				0.0	0.0	54.0	N/realiz	N
5969		20_29	F		De 8 a 11 anos	Dona de Casa		0.0	Cura	Recidiva	Pul			Pul	Investigacao de Contatos	Pos	N/realiz	Pos	N/realiz	Susp TB	N/realiz	N/realiz	Neg		S	N	N	N	N	N	12.0	12.0	7.0		RHZE	N			Supervisionado	24.0	70.0	28.0	N/realiz	N
5979		60_69	F			Dona de Casa	2.0	10.0	Cura	Recidiva	Pul			Pul	Demanda Ambulatorial	Pos				Susp TB			Neg		N	S	N	N	N	N	10.0	6.0	3.0		RHZ	N			Auto-Administrado	0.0	0.0	66.0		N
5987	Pardo	40_49	M		De 4 a 7 anos	Aposentado	1.0	0.0	Abandono	Novo	Pul			Pul	Demanda Ambulatorial	Pos		N/realiz	N/realiz	Susp TB			Neg		N	N	S	N	N	N	0.0	0.0	0.0	N	RHZ	N			Auto-Administrado	5.0	0.0	49.0	N/realiz	N
5992	Pardo	70_79	M		De 1 a 3 anos	Outra	1.0	0.0	Cura	Novo	Pleural			Ext	Demanda Ambulatorial	Neg	N/realiz	N/realiz	N/realiz	Susp c/cavid	N/realiz	N/realiz	Neg		N	N	N	N	N	N	1.0	1.0	0.0	N	RHZ	N			Supervisionado	19.0	23.0	75.0	Sugestivo TB	N		Elucidacao Diagnostica
5997	Pardo	30_39	M		De 1 a 3 anos	Desempregado	1.0	0.0	Cura	Novo	Pul			Pul	Urgencia / Emergencia	Pos	N/realiz	Pos	N/realiz	Susp TB	N/realiz	N/realiz	Neg		N	N	N	N	N	N	3.0	3.0	0.0	N	RHZ	N			Supervisionado	4.0	19.0	32.0	N/realiz	N
6006	Branco	40_49	F	N	De 4 a 7 anos	Dona de Casa	1.0	0.0	Cura	Novo	Pul			Pul	Demanda Ambulatorial	Pos		N/realiz					Neg		N	N	N	N	N	N	4.0	0.0	0.0	N	RHZ	N			Supervisionado	29.0	63.0	46.0		N
6007		40_49	M			Desempregado	1.0	0.0	Cura	Novo	Pul	Ossea		P+E	Investigacao de Contatos	Neg				Susp TB			Neg		N	N	S	N	N	N	3.0	3.0	1.0		RHZ	N			Supervisionado	35.0	104.0	41.0		N
6018	Branco	30_39	F	N	De 8 a 11 anos	Desempregado	1.0	0.0	Cura	Novo	Pul			Pul	Urgencia / Emergencia	Pos	N/realiz	N/realiz	N/realiz	Susp c/cavid	N/realiz	N/realiz	Neg		N	N	N	N	N	N	10.0	0.0	0.0	N	RHZ	N			Supervisionado	27.0	66.0	38.0	N/realiz	N
6019	Branco	10_14	M		De 4 a 7 anos	Outra	1.0	0.0	Cura	Novo	Ganglionar Periferica			Ext	Demanda Ambulatorial	N/realiz	N/realiz	N/realiz	N/realiz	N/realiz	N/realiz	N/realiz	N/realiz		N	N	N	N	N	N	0.0	0.0	0.0	N	RHZ	N			Auto-Administrado	0.0	0.0	10.0	Sugestivo TB	N
6026	Branco	15_19	F	N	De 8 a 11 anos	Outra	1.0	0.0	Abandono	Novo	Pul			Pul	Demanda Ambulatorial	Pos	N/realiz	N/realiz	N/realiz	N/realiz	N/realiz	N/realiz	N/realiz		N	N	N	N	N	N	5.0	0.0	0.0	N	RHZ	N			Auto-Administrado	0.0	0.0	19.0	N/realiz	N
6034	Branco	15_19	M		De 8 a 11 anos	Outra	1.0	0.0	Cura	Novo	Pul			Pul	Demanda Ambulatorial	Pos	N/realiz	N/realiz	N/realiz	Susp TB	N/realiz	N/realiz	Neg		N	N	N	N	N	N	4.0	4.0	0.0	N	RHZ	N			Auto-Administrado	0.0	0.0	16.0	N/realiz	N
6040	Amarelo	60_69	M		De 4 a 7 anos	Aposentado	1.0	0.0	Cura	Novo	Pul			Pul	Demanda Ambulatorial	Pos	N/realiz	Neg	N/realiz	Susp c/cavid	N/realiz	N/realiz	Neg		N	N	N	N	N	N	6.0	0.0	0.0	N	RHZ	N			Auto-Administrado	0.0	0.0	66.0	N/realiz	N
6043	Pardo	30_39	M		De 4 a 7 anos	Outra	1.0	0.0	Cura	Novo	Miliar			Ext	Urgencia / Emergencia	Neg	N/realiz	N/realiz	N/realiz	Susp TB	N/realiz	N/realiz	Neg		N	N	N	N	N	N	0.0	0.0	0.0	N	RHZ	N			Auto-Administrado	0.0	0.0	33.0	N/realiz	N
6050	Branco	20_29	M		De 4 a 7 anos	Desempregado		0.0	Cura	Retr Aband	Pul			Pul	Busca Ativa na Comunidade	Neg	N/realiz	N/realiz	N/realiz	Susp TB	N/realiz	N/realiz	Neg		N	N	N	N	S	N	8.0	8.0	3.0		RHZE	S	RHZE	Resistencia Medicamentosa	Supervisionado	30.0	22.0	26.0	N/realiz	N
6051	Branco	50_59	F	N	De 8 a 11 anos	Aposentado	1.0	0.0	Cura	Novo	Pul			Pul	Demanda Ambulatorial	Pos	N/realiz	Pos	N/realiz	Susp TB	N/realiz	N/realiz	Neg		N	S	N	N	N	N	3.0	1.0	1.0	N	RHZ	N				0.0	0.0	55.0	N/realiz	N
6052	Pardo	40_49	M		De 4 a 7 anos	Desempregado	1.0	0.0	Cura	Novo	Pul			Pul	Urgencia / Emergencia	Pos	N/realiz	N/realiz	N/realiz	Susp TB	N/realiz	N/realiz	Neg		N	N	S	N	N	N	5.0	5.0	2.0	N	RHZ	N			Supervisionado	19.0	49.0	49.0	N/realiz	N
6056	Preto	20_29	M		De 4 a 7 anos		1.0	0.0	Cura	Novo	Pul			Pul		Neg		Pos		Susp TB			Neg		N	N	N	N	N	N	3.0	3.0	1.0	N	RHZ	N			Auto-Administrado	7.0	11.0	24.0		N
6058	Pardo	20_29	M		De 4 a 7 anos	Desempregado		0.0	Abandono	Retr Aband	Pul			Pul	Demanda Ambulatorial	Pos	N/realiz	Pos	N/realiz	Susp TB	N/realiz	N/realiz	Neg		N	N	N	N	S	N	2.0	1.0	0.0	N	OUTROS	N			Supervisionado	10.0	0.0	23.0	N/realiz	N		Elucidacao Diagnostica
6062	Branco	40_49	F	N	De 8 a 11 anos	Dona de Casa	1.0	0.0	Cura	Novo	Pul			Pul	Demanda Ambulatorial	Pos	N/realiz	N/realiz	N/realiz	Susp c/cavid	N/realiz	N/realiz	Neg		N	N	N	N	N	N	4.0	2.0	0.0	N	RHZ	N			Auto-Administrado	0.0	0.0	48.0	N/realiz	N
6065	Branco	15_19	M		De 8 a 11 anos	Outra	1.0	0.0	Cura	Novo	Pul			Pul	Urgencia / Emergencia	Neg	N/realiz	N/realiz	N/realiz	Susp TB	N/realiz	N/realiz	Neg		N	S	N	N	N	N	0.0	0.0	0.0	N	RHZ	N			Auto-Administrado	0.0	0.0	15.0	N/realiz	N
6071	Branco	20_29	M		De 8 a 11 anos	Outra	1.0	0.0	Cura	Novo	Pul			Pul	Urgencia / Emergencia	Pos	N/realiz	N/realiz	N/realiz	Susp c/cavid	N/realiz	N/realiz	Neg		N	N	N	N	N	N	7.0	6.0	0.0	N	RHZ	N			Auto-Administrado	0.0	0.0	21.0	N/realiz	N		Insuficiencia Respiratoria Aguda
6072	Branco	60_69	F	N	De 1 a 3 anos	Dona de Casa	1.0	0.0	Cura	Novo	Pul			Pul	Urgencia / Emergencia	Neg	N/realiz	Neg	N/realiz	Susp TB	N/realiz	N/realiz	Neg		N	N	N	N	N	N	6.0	6.0	0.0	N	RHZ	N			Supervisionado	27.0	36.0	63.0	N/realiz	N	SENS	Caquexia
6073	Branco	40_49	M		De 8 a 11 anos	Outra	1.0	0.0	Cura	Novo	Pul			Pul	Demanda Ambulatorial	Pos	N/realiz	N/realiz	N/realiz	Susp TB	N/realiz	N/realiz	Neg		N	N	S	N	N	N	1.0	1.0	0.0	N	RHZ	N			Auto-Administrado	0.0	0.0	48.0	N/realiz	N
6079	Pardo	20_29	F	N	De 8 a 11 anos	Outra	1.0	0.0	Cura	Novo	Pul			Pul	Urgencia / Emergencia	Pos	N/realiz	N/realiz	N/realiz	N/realiz			Neg		N	N	N	N	N	N	5.0	5.0	0.0	N	RHZ	N			Supervisionado	24.0	32.0	23.0		N
6085		50_59	M				1.0	0.0	Abandono	Novo	Pul			Pul	Elucidacao Diagn. em Internacao	N/realiz				Susp TB			Neg		N	N	N	N	N	N	4.0	4.0	1.0		RHZ	N			Auto-Administrado	0.0	0.0	52.0		N		Insuficiencia Respiratoria Aguda
6089	Pardo	20_29	F	N	De 4 a 7 anos	Outra	1.0	0.0	Abandono	Novo	Pul			Pul	Demanda Ambulatorial	Pos		Pos		Susp c/cavid			Neg		N	N	N	N	N	N	4.0	4.0	0.0	N	RHZ	N			Auto-Administrado	0.0	0.0	29.0		N
6114	Amarelo	60_69	F	N	De 4 a 7 anos	Dona de Casa	1.0	0.0	Cura	Novo	Pul			Pul	Elucidacao Diagn. em Internacao	Neg	Pos	N/realiz	N/realiz	N/realiz	N/realiz	N/realiz	Neg		N	N	N	N	N	N	5.0	5.0	0.0	N	RHZ	N			Auto-Administrado	0.0	0.0	60.0	Sugestivo TB	N
6136	Branco	60_69	M		De 8 a 11 anos	Outra	1.0	0.0	Cura	Novo	Pul			Pul	Demanda Ambulatorial	Pos	N/realiz	Pos	N/realiz	Susp TB	N/realiz	N/realiz	N/realiz		N	N	N	N	N	N	1.0	0.0	0.0	N	RHZ	N			Auto-Administrado	0.0	0.0	65.0	N/realiz	N		Elucidacao Diagnostica
6153		05_09	F			Outra	1.0	0.0	Cura	Novo	Pul			Pul	Demanda Ambulatorial	N/realiz	N/realiz	N/realiz	N/realiz	Susp TB	N/realiz	N/realiz	N/realiz		N	N	N	N	N	N	2.0	2.0	1.0		RHZ	N			Supervisionado	0.0	0.0	9.0	N/realiz	N
6156	Branco	40_49	M		De 1 a 3 anos	Outra	1.0	0.0	Cura	Novo	Pul			Pul	Demanda Ambulatorial	Pos	N/realiz	N/realiz	N/realiz	Susp TB	N/realiz	N/realiz	Neg		N	N	N	N	N	N	4.0	4.0	0.0	N	RHZ	N			Supervisionado	40.0	60.0	42.0	N/realiz	N
6161	Branco	40_49	M		De 8 a 11 anos	Outra	1.0	0.0	Cura	Novo	Pul			Pul	Demanda Ambulatorial	Pos		N/realiz			Susp TB		Neg		N	N	N	N	N	N	11.0	10.0	0.0	N	RHZ	N			Supervisionado	42.0	60.0	42.0		N
6165		40_49	M		De 4 a 7 anos	Desempregado	1.0	0.0	Cura	Novo	Pele			Ext	Urgencia / Emergencia	N/realiz	N/realiz	N/realiz	N/realiz	N/realiz	N/realiz		Neg		N	N	N	N	N	N	4.0	4.0	0.0	N	RHZ	N			Supervisionado	4.0	3.0	46.0	Sugestivo TB	N	SENS
6182		50_59	M			Aposentado	1.0	0.0	Cura	Novo	Pul			Pul	Demanda Ambulatorial	Pos	N/realiz	Pos	N/realiz	N/realiz	N/realiz	N/realiz	Neg		N	N	N	N	N	N	2.0	2.0	2.0		RHZ	N				0.0	0.0	57.0		N
6189	Branco	60_69	M		De 8 a 11 anos	Aposentado	1.0	0.0	Cura	Novo	Pul			Pul	Urgencia / Emergencia	Pos				Susp TB			Neg		N	N	N	N	N	N	0.0	0.0	0.0	N	RHZ	N			Supervisionado	24.0	48.0	69.0		N
6193	Branco	20_29	F	N	De 4 a 7 anos	Desempregado	1.0	0.0	Cura	Novo	Pul			Pul	Demanda Ambulatorial	Pos	N/realiz	N/realiz	N/realiz	Susp c/cavid	N/realiz	N/realiz	Neg		N	N	N	N	N	N	4.0	4.0	0.0	N	RHZ	N			Supervisionado	0.0	0.0	28.0	N/realiz	N
6199		30_39	F	N	De 8 a 11 anos	Outra	1.0	0.0	Cura	Novo	Multiplos Orgaos			Dissem	Elucidacao Diagn. em Internacao	Neg	N/realiz	Neg	N/realiz	Susp TB	N/realiz	N/realiz	Neg		N	N	N	N	N	N	2.0	2.0	0.0	N	RHZ	N			Supervisionado	38.0	320.0	34.0	N/realiz	N
6204	Branco	50_59	F	N	De 8 a 11 anos	Dona de Casa	1.0	0.0	Cura	Novo	Pul			Pul	Elucidacao Diagn. em Internacao	Pos	N/realiz	N/realiz	N/realiz	Susp TB	N/realiz	N/realiz	N/realiz		N	N	N	N	N	N	4.0	4.0	0.0	N	RHZ	N			Auto-Administrado	0.0	0.0	50.0	N/realiz	N		Insuficiencia Respiratoria Aguda
6210	Branco	40_49	F	N	De 4 a 7 anos	Outra	1.0	0.0	Cura	Novo	Pul			Pul	Demanda Ambulatorial	Pos	N/realiz	N/realiz	N/realiz	Susp TB	N/realiz	N/realiz	Neg		N	N	N	N	N	N	4.0	3.0	0.0	N	RHZ	N			Supervisionado	23.0	50.0	40.0	N/realiz	N
6239	Preto	30_39	M		De 1 a 3 anos	Desempregado	1.0	0.0	Abandono	Novo	Pul			Pul	Investigacao de Contatos	N/realiz	N/realiz	N/realiz	N/realiz	Susp TB	N/realiz	N/realiz	N/realiz		N	N	N	N	N	N	7.0	7.0	4.0	N	RHZ	N			Supervisionado	24.0	0.0	34.0	N/realiz	N
6242	Branco	40_49	M		De 4 a 7 anos	Outra	1.0	0.0	Cura	Novo	Pleural			Ext	Urgencia / Emergencia	N/realiz	Neg	Neg	N/realiz	Susp TB	N/realiz	N/realiz	Neg		N	N	N	N	N	N	5.0	0.0	0.0	N	RHZ	N			Supervisionado	37.0	54.0	46.0	N/realiz	N
6251	Branco	20_29	M		De 8 a 11 anos	Outra	1.0	0.0	Cura	Novo	Pul			Pul	Demanda Ambulatorial	Pos	N/realiz	Neg	N/realiz	Susp TB	N/realiz	N/realiz	Neg		N	N	N	N	N	N	18.0	18.0	0.0	N	OUTROS	S	SZEET	Resistencia Medicamentosa	Auto-Administrado	2.0	0.0	28.0	N/realiz	N		Outros
6260	Branco	50_59	F		De 4 a 7 anos	Dona de Casa	1.0	0.0	Cura	Novo	Ganglionar Periferica			Ext	Elucidacao Diagn. em Internacao	N/realiz	Neg	N/realiz	N/realiz				Neg		N	S	N	S	N	N	3.0	1.0	1.0	N	RHZ	N				0.0	0.0	56.0	BAAR pos	N
6267	Pardo	40_49	F	N	De 8 a 11 anos	Dona de Casa	1.0	0.0	Cura	Novo	Pul			Pul	Urgencia / Emergencia	Pos	N/realiz	N/realiz	N/realiz	Susp TB	N/realiz	N/realiz	Neg		N	N	N	N	N	N	3.0	3.0	0.0	N	RHZ	N				24.0	0.0	46.0	N/realiz	N		Elucidacao Diagnostica
6278	Preto	50_59	F	N	De 4 a 7 anos	Outra	1.0	0.0	Cura	Novo	Pul			Pul	Demanda Ambulatorial	Pos				Susp TB			Neg		N	N	N	N	N	N	2.0	0.0	0.0	N	RHZ	N			Supervisionado	24.0	41.0	59.0		N
6281	Branco	70_79	F	N	De 4 a 7 anos	Dona de Casa	9.0	0.0	Cura	Novo	Pleural			Ext	Demanda Ambulatorial	Neg	Pos	N/realiz	N/realiz	Outra Patologia	N/realiz	N/realiz	Neg		N	N	N	N	N	N	2.0	2.0	0.0	N	RHZ	N			Auto-Administrado	0.0	0.0	70.0	Sugestivo TB	N
6284	Pardo	50_59	M		De 4 a 7 anos	Desempregado	1.0	0.0	Cura	Novo	Pul			Pul	Busca Ativa na Comunidade	Pos	N/realiz	Pos	N/realiz	Susp c/cavid	N/realiz	N/realiz	Pos		S	N	N	N	N	N	0.0	0.0	0.0	N	RHZ	N			Auto-Administrado	0.0	0.0	50.0	N/realiz	N	AND
6309	Preto	50_59	M	N	De 4 a 7 anos	Outra	1.0	0.0	Abandono	Novo	Pul			Pul	Demanda Ambulatorial	Pos	N/realiz	Pos	N/realiz	N/realiz	N/realiz	N/realiz	Neg		N	N	N	N	N	N	6.0	1.0	1.0	N	RHZ	N				0.0	0.0	52.0	N/realiz	N		Outros
6318		15_19	F	N	De 8 a 11 anos		1.0	0.0	Abandono	Novo	Pul			Pul	Elucidacao Diagn. em Internacao	Pos	N/realiz	N/realiz	N/realiz	Susp TB	N/realiz	N/realiz	Neg		N	N	N	N	N	N	5.0	4.0	0.0	N	RHZ	N			Auto-Administrado	0.0	0.0	16.0	N/realiz	N		Outros
6320	Branco	15_19	M		De 4 a 7 anos	Outra	1.0	0.0	Cura	Novo	Pul			Pul	Urgencia / Emergencia	Pos	N/realiz	Pos	N/realiz	Susp TB	N/realiz	N/realiz	Neg		N	N	N	N	S	N	6.0	6.0	0.0		RHZ	N			Supervisionado	45.0	100.0	19.0	N/realiz	N
6321	Pardo	30_39	F	N	De 4 a 7 anos	Outra	1.0	0.0	Cura	Novo	Miliar			Ext	Urgencia / Emergencia	Neg	N/realiz	Neg	N/realiz	Susp TB	N/realiz		Neg		N	N	N	N	N	N	4.0	0.0	0.0	N	RHZ	N			Supervisionado	33.0	79.0	30.0	N/realiz	N
6333	Branco	20_29	F	N	De 8 a 11 anos	Outra	1.0	0.0	Cura	Novo	Pul			Pul	Demanda Ambulatorial	Pos	N/realiz	N/realiz	N/realiz	Normal	N/realiz	N/realiz	Neg		N	N	N	N	N	N	2.0	2.0	0.0	N	RHZ	N			Auto-Administrado	0.0	0.0	23.0	N/realiz	N
6344	Branco	30_39	F	N	De 8 a 11 anos	Outra	1.0	0.0	Cura	Novo	Pul			Pul	Elucidacao Diagn. em Internacao	Pos	N/realiz	N/realiz	N/realiz	Susp c/cavid	N/realiz		Neg		N	N	N	N	N	N	2.0	2.0	0.0	N	RHZ	N			Supervisionado	33.0	51.0	34.0	N/realiz	N
6350	Branco	40_49	F	N	De 8 a 11 anos		1.0	0.0	Cura	Novo	Pul			Pul	Demanda Ambulatorial	Pos	N/realiz	N/realiz	N/realiz	Susp TB	N/realiz	N/realiz	Neg		N	N	N	N	N	N	6.0	6.0	0.0	N	RHZ	N			Auto-Administrado	8.0	19.0	47.0	N/realiz	N
6351	Branco	40_49	M		De 4 a 7 anos		1.0	0.0	Cura	Novo	Pul			Pul	Demanda Ambulatorial	Pos	N/realiz	N/realiz	N/realiz	Susp c/cavid	N/realiz	N/realiz	Neg		N	N	N	N	N	N	3.0	3.0	2.0	N	RHZ	N			Supervisionado	28.0	53.0	40.0	N/realiz	N
6354	Branco	05_09	M		De 4 a 7 anos	Outra	1.0	0.0	Cura	Novo	Pul			Pul	Investigacao de Contatos	N/realiz	N/realiz	N/realiz	N/realiz	N/realiz	N/realiz	N/realiz	N/realiz		N	N	N	N	N	N	5.0	5.0	1.0		RHZ	N			Supervisionado	24.0	0.0	9.0	N/realiz	N
6358	Branco	50_59	M		De 8 a 11 anos	Outra	1.0	0.0	Cura	Novo	Pul			Pul	Urgencia / Emergencia	Pos				Susp TB			Neg		N	N	N	N	N	N	0.0	0.0	0.0	N	RHZ	N			Supervisionado	24.0	32.0	51.0		N
6359	Branco	30_39	F	N	De 8 a 11 anos	Outra	1.0	0.0	Cura	Novo	Pul			Pul	Urgencia / Emergencia	Pos	N/realiz	N/realiz	N/realiz	Susp c/cavid	N/realiz	N/realiz	Neg		N	N	N	N	N	N	5.0	4.0	1.0	N	RHZ	N			Supervisionado	0.0	0.0	30.0	N/realiz	N
6364		05_09	F	N	De 1 a 3 anos	Outra	1.0	0.0	Cura	Novo	Pul			Pul	Demanda Ambulatorial	Neg	N/realiz	Pos	N/realiz	Susp TB	N/realiz		Neg		N	N	N	N	N	N	12.0	9.0	7.0	N	RHZ	N			Supervisionado	27.0	53.0	8.0	N/realiz	N
6367	Branco	05_09	M		De 1 a 3 anos		1.0	0.0	Cura	Novo	Pul			Pul	Investigacao de Contatos	N/realiz	N/realiz	N/realiz	N/realiz	Susp TB	N/realiz	N/realiz	N/realiz		N	N	N	N	N	N	7.0	7.0	2.0	N	RHZ	N			Supervisionado	59.0	127.0	6.0	N/realiz	N
6389	Branco	40_49	F	N	De 8 a 11 anos	Outra	1.0	0.0	Cura	Recidiva	Miliar			Ext	Elucidacao Diagn. em Internacao	Neg	N/realiz	N/realiz	N/realiz	Susp TB	N/realiz	N/realiz	Neg		N	N	N	N	N	N	2.0	2.0	0.0	N	RHZ	N			Supervisionado	31.0	48.0	43.0	Sugestivo TB	S		Elucidacao Diagnostica
6390	Pardo	20_29	M		De 8 a 11 anos	Outra	1.0	0.0	Cura	Novo	Pul			Pul	Urgencia / Emergencia	Pos	N/realiz	N/realiz	N/realiz	Susp TB	N/realiz	N/realiz	Neg		N	N	N	N	N	N	9.0	0.0	0.0	N	RHZ	N			Supervisionado	22.0	0.0	22.0	N/realiz	N
6413		20_29	F	N	De 8 a 11 anos	Outra	1.0	0.0	Cura	Novo	Pul			Pul	Demanda Ambulatorial	Pos	N/realiz	Pos	N/realiz	Susp TB	N/realiz	N/realiz	Neg		N	N	N	N	N	N	12.0	12.0	7.0	N	RHZ	N			Supervisionado	36.0	43.0	20.0	N/realiz	N
6420		50_59	F	N	De 4 a 7 anos		1.0	0.0	Cura	Novo	Vias Urinarias			Ext	Demanda Ambulatorial	N/realiz	N/realiz	N/realiz	N/realiz	Outra Patologia	N/realiz		Neg		N	N	N	N	N	N	2.0	2.0	0.0	N	RHZ	N			Supervisionado	9.0	23.0	59.0	N/realiz	N
6427		10_14	F		De 4 a 7 anos	Outra	1.0	0.0	Cura	Novo	Pul			Pul	Demanda Ambulatorial	Pos	N/realiz	N/realiz	N/realiz	N/realiz	N/realiz	N/realiz	Neg		N	N	N	N	N	N	3.0	3.0	2.0	N	RHZ	N			Supervisionado	61.0	145.0	12.0	N/realiz	N
6429	Branco	40_49	M		De 4 a 7 anos	Desempregado	1.0	0.0	Cura	Novo	Pul			Pul	Demanda Ambulatorial	Pos				Susp TB			Neg		N	N	N	N	N	N	3.0	0.0	0.0	N	RHZ	N			Supervisionado	24.0	38.0	43.0		N
6430		50_59	M			Desempregado	1.0	0.0	Cura	Novo	Pul			Pul	Demanda Ambulatorial	Neg	N/realiz	N/realiz	N/realiz	Susp c/cavid	N/realiz	N/realiz	Neg		N	N	N	N	N	N	6.0	6.0	6.0		RHZ	N			Auto-Administrado	0.0	0.0	55.0	N/realiz	N
6437	Pardo	20_29	M		De 8 a 11 anos	Outra	1.0	0.0	Cura	Novo	Pul			Pul	Urgencia / Emergencia	Pos	N/realiz	N/realiz	N/realiz	Susp c/cavid	N/realiz		Neg		N	N	N	N	N	N	4.0	4.0	0.0	N	RHZ	N			Supervisionado	35.0	51.0	27.0	N/realiz	N		Insuficiencia Respiratoria Aguda
6443	Pardo	20_29	M		De 8 a 11 anos	Desempregado	1.0	0.0	Cura	Novo	Pul			Pul	Demanda Ambulatorial	Pos	N/realiz	N/realiz	N/realiz	Susp c/cavid	N/realiz	N/realiz	Neg		N	N	N	N	S	N	6.0	6.0	0.0	Instit. Penal	RHZ	N			Supervisionado	0.0	90.0	29.0	N/realiz	N
6450	Pardo	20_29	M		De 8 a 11 anos	Outra	1.0	0.0	Cura	Novo	Pul			Pul	Urgencia / Emergencia	Pos	N/realiz	N/realiz	N/realiz	Susp TB	N/realiz	N/realiz	Neg		N	N	N	N	N	N	7.0	7.0	0.0	N	RHZ	N			Supervisionado	35.0	148.0	22.0	N/realiz	N
6461	Branco	50_59	F	N	De 4 a 7 anos	Outra	1.0	7.0	Cura	Novo	Pul			Pul	Demanda Ambulatorial	Pos	N/realiz	N/realiz	N/realiz	N/realiz	N/realiz	N/realiz	Neg		N	N	N	N	N	N	9.0	9.0	0.0	N	RHZ	N			Supervisionado	4.0	4.0	52.0	N/realiz	N
6473	Pardo	05_09	M		De 1 a 3 anos	Outra	1.0	0.0	Cura	Novo	Pul			Pul	Investigacao de Contatos	N/realiz	N/realiz	N/realiz	N/realiz	Susp TB	N/realiz	N/realiz	N/realiz		N	N	N	N	N	N	4.0	3.0	0.0	N	RHZ	N			Supervisionado	23.0	35.0	7.0	N/realiz	N
6488		60_69	M		De 1 a 3 anos	Outra	1.0	0.0	Cura	Novo	Pul			Pul	Elucidacao Diagn. em Internacao	Pos	N/realiz	N/realiz	N/realiz	Susp c/cavid	N/realiz	N/realiz	Neg		N	N	N	N	N	N	2.0	2.0	0.0	N	RHZ	N			Supervisionado	29.0	44.0	61.0	N/realiz	N
6497	Branco	40_49	F	N	De 8 a 11 anos	Outra	1.0	0.0	Cura	Novo	Pul			Pul	Demanda Ambulatorial	Pos	N/realiz	N/realiz	N/realiz	Susp TB	N/realiz		N/realiz		N	N	N	N	N	N	2.0	1.0	0.0	N	RHZ	N			Auto-Administrado	0.0	0.0	42.0	N/realiz	N
6499		50_59	M		De 1 a 3 anos	Desempregado	1.0	0.0	Cura	Novo	Pul			Pul	Demanda Ambulatorial	Pos	N/realiz	N/realiz	N/realiz	Susp c/cavid	N/realiz	N/realiz	N/realiz		N	N	S	N	N	N	1.0	1.0	1.0	N	RHZ	N			Supervisionado	5.0	5.0	53.0	N/realiz	N
6512	Branco	30_39	M		De 4 a 7 anos	Outra	1.0	0.0	Cura	Novo	Pul			Pul	Urgencia / Emergencia	Pos	N/realiz	N/realiz	N/realiz	Susp TB	N/realiz	N/realiz	Neg		N	N	N	N	N	N	4.0	4.0	0.0	N	RHZ	N			Supervisionado	37.0	59.0	32.0	N/realiz	N
6513	Branco	20_29	M		De 8 a 11 anos	Outra	1.0	0.0	Cura	Novo	Pul			Pul	Demanda Ambulatorial	Neg		Neg		Susp TB			Neg		N	N	N	N	N	N	3.0	3.0	0.0	N	RHZ	N			Supervisionado	42.0	84.0	24.0	N/realiz	N
6527	Branco	20_29	F	N	De 8 a 11 anos	Dona de Casa	1.0	0.0	Cura	Novo	Pul			Pul	Demanda Ambulatorial	Pos	N/realiz	N/realiz	N/realiz	Susp TB	N/realiz	N/realiz	Neg		N	N	N	N	N	N	4.0	3.0	0.0	N	RHZ	N			Auto-Administrado	0.0	0.0	20.0	N/realiz	N
6529	Pardo	20_29	M		De 4 a 7 anos	Outra	1.0	0.0	Cura	Novo	Pul			Pul	Demanda Ambulatorial	Pos	N/realiz	N/realiz	N/realiz	Susp TB	N/realiz	N/realiz	Neg		N	N	S	N	S	N	4.0	0.0	0.0	N	RHZ	N			Auto-Administrado	0.0	0.0	24.0	N/realiz	N
6536	Branco	20_29	M		De 8 a 11 anos	Outra	1.0	0.0	Cura	Novo	Pul			Pul	Demanda Ambulatorial	Neg		Pos		Susp TB			Neg		N	N	N	N	S	N	4.0	4.0	0.0	N	RHZ	N			Supervisionado	40.0	85.0	23.0		N	SENS
6539	Branco	30_39	M		De 8 a 11 anos	Outra	1.0	0.0	Cura	Novo	Pul			Pul	Demanda Ambulatorial	Neg	N/realiz	N/realiz	N/realiz	Susp TB	N/realiz	N/realiz	Neg		N	N	N	N	N	N	0.0	0.0	0.0	N	RHZ	N			Auto-Administrado	0.0	0.0	33.0	N/realiz	N
6549		10_14	F		De 4 a 7 anos	Outra	1.0	0.0	Cura	Novo	Pul			Pul	Demanda Ambulatorial	Pos	N/realiz	N/realiz	N/realiz	Susp TB	N/realiz	N/realiz	N/realiz		N	N	N	N	N	N	4.0	5.0	3.0		RHZ	N			Supervisionado	40.0	48.0	14.0	N/realiz	N
6554	Branco	50_59	F	N	De 4 a 7 anos	Outra	1.0	0.0	Cura	Novo	Pul			Pul	Demanda Ambulatorial	Pos				Susp TB			Neg		N	N	N	N	N	N	3.0	0.0	0.0	N	RHZ	N			Supervisionado	26.0	38.0	52.0		N		Elucidacao Diagnostica
6594	Branco	20_29	M		De 8 a 11 anos	Desempregado	1.0	0.0	Cura	Novo	Pul			Pul	Demanda Ambulatorial	Pos	N/realiz	N/realiz	N/realiz	Susp c/cavid	N/realiz	N/realiz	Neg		N	N	N	N	N	N	4.0	4.0	0.0	N	RHZ	N			Supervisionado	41.0	81.0	25.0	N/realiz	N
6609	Branco	30_39	M		De 4 a 7 anos	Outra	1.0	0.0	Cura	Novo	Pul			Pul	Demanda Ambulatorial	Neg	N/realiz	N/realiz	N/realiz	Susp TB	N/realiz	N/realiz	Neg		N	N	S	N	N	N	7.0	7.0	0.0	N	RHZ	N			Supervisionado	3.0	3.0	38.0		N
6612		40_49	M		De 8 a 11 anos	Outra	1.0	0.0	Cura	Novo	Pul			Pul	Demanda Ambulatorial	Pos	N/realiz	N/realiz	N/realiz	Susp c/cavid	N/realiz	N/realiz	Neg		N	S	N	N	N	N	2.0	2.0	0.0	N	RHZ	N			Supervisionado	36.0	77.0	47.0	N/realiz	N
6616	Branco	50_59	M		De 8 a 11 anos		1.0	0.0	Cura	Novo	Pul			Pul	Elucidacao Diagn. em Internacao	Pos	N/realiz	N/realiz	N/realiz	Susp c/cavid	N/realiz	N/realiz	Neg		N	S	N	N	N	N	7.0	7.0	0.0	N	RHZ	N			Auto-Administrado	0.0	0.0	50.0	N/realiz	N		Elucidacao Diagnostica
6622	Preto	20_29	F	N	De 8 a 11 anos	Outra	1.0	0.0	Cura	Novo	Intestinal			Ext	Elucidacao Diagn. em Internacao	N/realiz	N/realiz	N/realiz	N/realiz	Normal	N/realiz	N/realiz	Neg		N	N	N	N	N	N	2.0	2.0	0.0	N	RHZ	N			Supervisionado	33.0	53.0	26.0	N/realiz	N		Outros
6624	Pardo	40_49	F	N	De 4 a 7 anos		1.0	0.0	Abandono	Novo	Meningea			Ext	Urgencia / Emergencia	Neg	N/realiz	N/realiz	N/realiz	N/realiz	N/realiz	N/realiz	Neg		N	N	N	N	N	N	3.0	3.0	0.0	N	RHZ	N			Supervisionado	19.0	42.0	41.0	N/realiz	N		Meningite
6628	Pardo	40_49	M		De 8 a 11 anos	Outra	1.0	0.0	Cura	Novo	Pul			Pul	Urgencia / Emergencia	Pos	N/realiz	Pos	N/realiz	Susp c/cavid	N/realiz	N/realiz	Neg		N	N	N	N	N	N	2.0	2.0	0.0	N	RHZ	N			Auto-Administrado	0.0	0.0	47.0	N/realiz	N
6636		20_29	M		De 8 a 11 anos	Outra	1.0	0.0	Cura	Novo	Pul			Pul	Demanda Ambulatorial	Neg	N/realiz	Pos	N/realiz	Susp TB	N/realiz	N/realiz	Neg		N	N	N	N	N	N	3.0	3.0	0.0	N	RHZ	N			Supervisionado	15.0	25.0	26.0	N/realiz	N
6650	Branco	50_59	M		De 4 a 7 anos	Outra	1.0	0.0	Cura	Novo	Pul			Pul	Demanda Ambulatorial	Pos	N/realiz	N/realiz	N/realiz	Susp TB	N/realiz	N/realiz	Neg		N	S	N	N	N	N	4.0	1.0	1.0	N	RHZ	N			Auto-Administrado	0.0	0.0	56.0	N/realiz	N		Diabetes
6657		20_29	M		De 8 a 11 anos	Outra	1.0	0.0	Abandono	Recidiva	Pul			Pul	Urgencia / Emergencia	Pos	N/realiz	Neg	N/realiz	Susp TB	N/realiz	N/realiz	Neg		N	N	N	N	N	N	2.0	2.0	1.0		RHZ	N				0.0	0.0	26.0	N/realiz	N
6662		60_69	F	N	De 4 a 7 anos	Dona de Casa	1.0	0.0	Cura	Novo	Pul			Pul	Demanda Ambulatorial	Neg	N/realiz	N/realiz	N/realiz	N/realiz	N/realiz	N/realiz	N/realiz		N	N	N	N	N	N	10.0	10.0	5.0	N	RHZ	N			Supervisionado	40.0	104.0	61.0	N/realiz	N
6669	Branco	50_59	F	N	De 8 a 11 anos	Aposentado	1.0	0.0	Cura	Novo	Pul			Pul	Demanda Ambulatorial	Pos	N/realiz	N/realiz	N/realiz	Susp c/cavid			Neg		N	S	N	N	N	N	3.0	0.0	0.0	N	RHZ	N				0.0	0.0	52.0		N
6692	Branco	40_49	M		De 4 a 7 anos	Outra	1.0	0.0	Cura	Novo	Pul			Pul	Demanda Ambulatorial	Pos	N/realiz	Pos	N/realiz	Susp TB	N/realiz	N/realiz	Neg		N	N	N	N	N	N	1.0	0.0	0.0	N	RHZE	N			Supervisionado	24.0	46.0	43.0	N/realiz	N	TB R
6732		10_14	F	N	De 4 a 7 anos	Outra	1.0	0.0	Cura	Novo	Pul			Pul	Investigacao de Contatos	N/realiz	N/realiz	N/realiz	N/realiz	Susp c/cavid	N/realiz		N/realiz		N	N	N	N	N	N	2.0	2.0	0.0	N	RHZ	N			Supervisionado	0.0	0.0	11.0	N/realiz	N
6734	Pardo	40_49	M		De 8 a 11 anos	Outra	1.0	0.0	Cura	Novo	Pul			Pul	Urgencia / Emergencia	Pos	N/realiz	Pos	N/realiz	Susp TB	N/realiz	N/realiz	Neg		N	N	N	N	N	N	5.0	5.0	2.0	N	RHZ	N			Supervisionado	0.0	0.0	41.0	N/realiz	N
6738		40_49	M		De 4 a 7 anos	Desempregado	1.0	0.0	Cura	Novo	Pul			Pul	Demanda Ambulatorial	Pos	N/realiz	N/realiz	N/realiz	N/realiz	N/realiz		Neg		N	N	N	N	N	N	2.0	2.0	0.0	N	RHZ	N			Supervisionado	33.0	43.0	44.0	N/realiz	N
6752	Branco	40_49	M		De 8 a 11 anos	Outra	1.0	0.0	Cura	Novo	Pleural			Ext	Urgencia / Emergencia	Neg	Pos	N/realiz	N/realiz	Susp TB	N/realiz	N/realiz	Neg		N	N	N	N	N	N	5.0	5.0	0.0	N	RHZ	N			Supervisionado	41.0	85.0	47.0	N/realiz	N		Insuficiencia Respiratoria Aguda
6761	Pardo	30_39	M		De 4 a 7 anos	Desempregado	1.0	0.0	Cura	Novo	Pul			Pul		Pos				Susp TB			Neg		N	N	N	N	N	N	1.0	1.0	0.0	N	RHZ	N			Supervisionado	26.0	26.0	31.0		N		Insuficiencia Respiratoria Aguda
6762	Branco	20_29	M		De 8 a 11 anos	Outra	1.0	0.0	Cura	Novo	Pul			Pul	Demanda Ambulatorial	N/realiz	N/realiz	N/realiz	N/realiz	Susp TB	N/realiz	N/realiz	Neg		N	N	N	N	N	N	2.0	2.0	0.0	N	RHZ	N			Supervisionado	20.0	152.0	27.0	N/realiz	N
6780		Maior de 80 anos	F			Outra	1.0	0.0	Abandono	Novo	Pul			Pul	Urgencia / Emergencia	N/realiz	N/realiz	N/realiz	Pos	Outra Patologia	N/realiz	N/realiz	N/realiz		N	N	N	N	N	N	0.0	0.0	0.0		RHZ	N			Supervisionado	0.0	0.0	92.0	Sugestivo TB	N
6782	Pardo	40_49	F	N	De 8 a 11 anos	Outra	1.0	0.0	Cura	Novo	Pul			Pul	Demanda Ambulatorial	Neg	N/realiz		N/realiz	Susp TB	N/realiz	N/realiz	Neg		N	N	N	N	N	N	2.0	2.0	0.0	N	RHZ	N			Supervisionado	29.0	44.0	40.0	N/realiz	N
6789	Branco	40_49	M		De 4 a 7 anos	Outra	1.0	0.0	Abandono	Novo	Pul	Ganglionar Periferica		P+E		Neg	N/realiz	N/realiz	N/realiz	Susp TB	N/realiz	N/realiz	Neg		N	N	N	N	N	N	1.0	1.0	0.0	N	RHZ	N			Auto-Administrado	0.0	0.0	44.0	N/realiz	N
6823	Indigena	20_29	F	N	De 4 a 7 anos	Outra	1.0	0.0	Cura	Novo	Pul			Pul	Demanda Ambulatorial	Pos	N/realiz	N/realiz	N/realiz	Susp c/cavid	N/realiz	N/realiz	Neg		N	N	N	N	N	N	10.0	0.0	0.0		RHZ	N			Auto-Administrado	0.0	0.0	23.0	N/realiz	N
6829	Branco	20_29	M		De 8 a 11 anos	Desempregado	1.0	0.0	Abandono	Novo	Pul			Pul	Demanda Ambulatorial	N/realiz	N/realiz	N/realiz	N/realiz	Susp c/cavid	N/realiz	N/realiz	Neg		N	N	N	N	N	N	1.0	1.0	0.0	N	RHZ	N			Supervisionado	24.0	22.0	28.0	Sugestivo TB	N
6830	Branco	50_59	M		De 4 a 7 anos	Aposentado	1.0	0.0	Cura	Novo	Pul			Pul	Demanda Ambulatorial	And				Susp TB			And		N	N	N	N	N	N	1.0	1.0	0.0	N	RHZ	N			Auto-Administrado	0.0	0.0	57.0		N		Insuficiencia Respiratoria Aguda
6833	Branco	40_49	M		De 4 a 7 anos	Outra	1.0	0.0	Cura	Novo	Pul			Pul	Demanda Ambulatorial	Pos				Susp TB			Neg		N	N	N	N	N	N	2.0	2.0	0.0	N	RHZ	N			Auto-Administrado	0.0	0.0	48.0	Sugestivo TB	N
6838	Branco	30_39	F	N	De 4 a 7 anos	Outra	1.0	0.0	Cura	Novo	Pul			Pul	Demanda Ambulatorial	Pos	N/realiz	N/realiz	N/realiz	Susp TB	N/realiz	N/realiz	Neg		N	N	N	N	N	N	3.0	3.0	0.0	N	RHZ	N			Auto-Administrado	0.0	0.0	35.0	N/realiz	N
6839	Branco	30_39	F		De 1 a 3 anos	Dona de Casa	1.0	0.0	Cura	Novo	Pul			Pul	Urgencia / Emergencia	Pos		N/realiz		Susp TB			N/realiz		N	N	N	N	N	N	0.0	0.0	0.0	N	RHZ	N				0.0	0.0	35.0		N		Caquexia
6840	Pardo	20_29	F	N	De 1 a 3 anos		1.0	0.0	Cura	Novo	Pul			Pul		Neg	N/realiz	Pos	N/realiz				Neg		N	N	N	N	N	N	13.0	6.0	2.0	N	RHZ	N			Supervisionado	23.0	26.0	23.0	N/realiz	N
6863		15_19	M		De 8 a 11 anos	Outra	1.0	0.0	Cura	Novo	Pul			Pul	Urgencia / Emergencia	Pos	N/realiz	N/realiz	N/realiz	Susp TB	N/realiz	N/realiz	Neg		N	N	N	N	N	N	4.0	4.0	0.0	N	RHZ	N			Supervisionado	36.0	81.0	19.0	N/realiz	N
6889		50_59	F	N	De 4 a 7 anos	Aposentado	1.0	0.0	Cura	Novo	Pul			Pul	Demanda Ambulatorial	Pos	N/realiz	Pos	N/realiz	Susp c/cavid	N/realiz	N/realiz	Neg		N	N	N	N	N	N	2.0	2.0	1.0	N	RHZ	N			Supervisionado	60.0	120.0	53.0	N/realiz	N
6891		20_29	F	N	De 8 a 11 anos	Outra	1.0	0.0	Cura	Novo	Pleural			Ext	Urgencia / Emergencia	Neg	N/realiz	N/realiz	N/realiz	Susp TB	N/realiz	N/realiz	Neg		N	N	N	N	N	N	4.0	4.0	0.0	N	RHZ	N			Supervisionado	0.0	0.0	26.0	N/realiz	N
6923		60_69	M		De 4 a 7 anos	Aposentado	1.0	0.0	Cura	Novo	Pul			Pul	Elucidacao Diagn. em Internacao	Pos	N/realiz	Pos	N/realiz	Susp TB	N/realiz	N/realiz	Neg		N	N	N	N	N	N	2.0	2.0	1.0	N	OUTROS	S	OUTROS	Intolerancia/Toxicidade	Supervisionado	46.0	78.0	69.0	N/realiz	N	SENS	Elucidacao Diagnostica
6927	Preto	40_49	M		De 8 a 11 anos	Outra	1.0	0.0	Cura	Novo	Pul			Pul	Demanda Ambulatorial	Pos	N/realiz	N/realiz	N/realiz	N/realiz	N/realiz	N/realiz	Neg		N	N	N	N	N	N	1.0	1.0	0.0	N	RHZ	N			Supervisionado	40.0	89.0	43.0	N/realiz	N
6954	Branco	30_39	M		De 4 a 7 anos	Outra	1.0	0.0	Cura	Novo	Pul			Pul	Demanda Ambulatorial	Neg	N/realiz	Neg	N/realiz	Susp TB	N/realiz	N/realiz	Neg		N	N	S	N	N	N	3.0	3.0	1.0	N	RHZ	N			Auto-Administrado	0.0	0.0	35.0	N/realiz	N
6970	Pardo	20_29	F	N	De 8 a 11 anos		1.0	0.0	Cura	Novo	Pul			Pul	Busca Ativa em Instituicao	Pos	N/realiz	N/realiz	N/realiz	N/realiz	N/realiz	N/realiz	Neg		N	N	N	N	N	N	2.0	2.0	0.0	N	RHZ	N			Supervisionado	42.0	63.0	21.0	N/realiz	N
6976	Branco	40_49	M		De 4 a 7 anos	Outra	1.0	0.0	Cura	Novo	Pul			Pul	Urgencia / Emergencia	Pos							N/realiz		N	N	N	N	N	N	4.0	1.0	1.0		RHZ	N				0.0	0.0	42.0		N
6982	Pardo	40_49	F	N	De 8 a 11 anos	Outra	1.0	0.0	Cura	Novo	Pul	Multiplos Orgaos		P+E	Urgencia / Emergencia	Neg	N/realiz	Pos	N/realiz	Susp TB	N/realiz	N/realiz	Pos		S	N	N	N	N	N	3.0	3.0	0.0	N	OUTROS	S	OUTROS	Intolerancia/Toxicidade	Supervisionado	46.0	24.0	40.0	N/realiz	N	SENS	Insuficiencia Respiratoria Aguda
6984	Branco	15_19	M		De 8 a 11 anos	Desempregado	1.0	0.0	Abandono	Novo	Pul			Pul	Urgencia / Emergencia	Pos	N/realiz	N/realiz	N/realiz	Susp TB	N/realiz	N/realiz	N/realiz		N	N	N	N	N	N	10.0	4.0	0.0	N	RHZ	N			Auto-Administrado	0.0	0.0	17.0	N/realiz	N
7015	Branco	50_59	M		De 4 a 7 anos	Aposentado	1.0	0.0	Cura	Novo	Pul			Pul	Demanda Ambulatorial	Pos	N/realiz	N/realiz	N/realiz	Susp TB	N/realiz	N/realiz	N/realiz		N	N	S	N	N	N	1.0	1.0	0.0	N	RHZ	N			Auto-Administrado	0.0	0.0	53.0	N/realiz	N
7030	Branco	50_59	M		De 4 a 7 anos	Outra	1.0	0.0	Cura	Novo	Pul			Pul	Demanda Ambulatorial	Pos	N/realiz	N/realiz		Susp c/cavid	N/realiz	N/realiz	Neg		N	N	N	N	N	N	1.0	1.0	0.0	N	RHZ	N			Auto-Administrado	0.0	0.0	51.0	N/realiz	N
7036	Pardo	20_29	M		De 4 a 7 anos	Outra	1.0	0.0	Cura	Novo	Pul			Pul	Demanda Ambulatorial	Pos	N/realiz	N/realiz	N/realiz	Susp TB	N/realiz	N/realiz	Neg		N	N	N	N	S	N	1.0	1.0	0.0	N	RHZ	N			Supervisionado	38.0	85.0	21.0	N/realiz	N
7037	Branco	60_69	F	N	De 4 a 7 anos	Aposentado	1.0	0.0	Cura	Novo	Pul			Pul	Demanda Ambulatorial	Pos	N/realiz	N/realiz	N/realiz	N/realiz	N/realiz	N/realiz	Neg		N	N	N	N	N	N	1.0	1.0	1.0	N	RHZ	N			Supervisionado	26.0	67.0	61.0	N/realiz	N
7053	Amarelo	70_79	F	N	De 4 a 7 anos	Dona de Casa	1.0	0.0	Cura	Novo	Pul			Pul	Elucidacao Diagn. em Internacao	Pos	N/realiz	Pos	N/realiz	Susp TB	N/realiz	N/realiz	N/realiz		N	N	N	N	N	N	4.0	4.0	0.0	N	RHZ	S	OUTROS	Intolerancia/Toxicidade	Supervisionado	26.0	11.0	77.0		N
7071	Pardo	20_29	F	N	De 8 a 11 anos	Outra	1.0	0.0	Cura	Novo	Pul			Pul	Demanda Ambulatorial	Neg	Pos			Susp TB			Neg		N	N	N	N	N	N	20.0	20.0	1.0	N	RHZ	N			Auto-Administrado	0.0	0.0	24.0		N
7075	Branco	50_59	M		De 8 a 11 anos	Desempregado	1.0	0.0	Cura	Novo	Pul			Pul	Urgencia / Emergencia	Pos	N/realiz	N/realiz	N/realiz	Susp c/cavid	N/realiz	N/realiz	Neg		N	N	N	N	N	N	1.0	1.0	0.0	N	RHZ	N			Auto-Administrado	0.0	0.0	56.0	N/realiz	N
7099	Pardo	20_29	M		De 4 a 7 anos	Outra	1.0	0.0	Cura	Novo	Pul			Pul	Urgencia / Emergencia	Pos	N/realiz	N/realiz	N/realiz	Susp TB	N/realiz	N/realiz	Neg		N	N	N	N	N	N	2.0	2.0	0.0	N	RHZ	N			Supervisionado	12.0	43.0	25.0	N/realiz	N
7108	Pardo	15_19	F	N	De 4 a 7 anos		1.0	0.0	Cura	Novo	Pleural			Ext	Urgencia / Emergencia	N/realiz		N/realiz		Susp TB	Outra Patologia	N/realiz	Neg		N	N	N	N	N	N	17.0	17.0	0.0	N	RHZ	N			Supervisionado	51.0	36.0	17.0	N/realiz	N		Elucidacao Diagnostica
7114	Branco	70_79	M		De 4 a 7 anos	Aposentado	1.0	0.0	Cura	Novo	Pul			Pul	Demanda Ambulatorial	Pos	N/realiz	N/realiz	N/realiz	Susp c/cavid	N/realiz	N/realiz	Neg		N	S	N	N	N	N	0.0	0.0	0.0	N	RHZ	N			Supervisionado	32.0	44.0	74.0	N/realiz	N
7139	Branco	70_79	F	N	De 1 a 3 anos	Aposentado	1.0	0.0	Cura	Novo	Pul			Pul	Demanda Ambulatorial	Pos	N/realiz	Neg	N/realiz	Susp TB	N/realiz	N/realiz	Neg		N	N	N	N	N	N	2.0	2.0	0.0	N	OUTROS	S	OUTROS	Intolerancia/Toxicidade	Supervisionado	24.0	24.0	72.0	N/realiz	N		Intolerancia Medicamentosa
7156	Branco	50_59	M		De 8 a 11 anos	Outra	1.0	0.0	Abandono	Novo	Pul			Pul	Demanda Ambulatorial	Pos	N/realiz	Pos	N/realiz	Susp TB	N/realiz	N/realiz	Neg		N	N	N	N	N	N	0.0	0.0	0.0	N	RHZ	N			Auto-Administrado	0.0	0.0	50.0	N/realiz	N	TB R
7158	Branco	10_14	F	N	De 4 a 7 anos	Outra	1.0	0.0	Cura	Novo	Pul			Pul	Demanda Ambulatorial	Pos	Pos	N/realiz		Susp TB			Neg		N	N	N	N	N	N	5.0	5.0	1.0	N	RHZ	N			Auto-Administrado	0.0	0.0	11.0		N
7171	Branco	20_29	M	N	De 8 a 11 anos	Desempregado	1.0	0.0	Cura	Novo	Pul			Pul	Urgencia / Emergencia	Pos	N/realiz	N/realiz	N/realiz	Susp c/cavid	N/realiz	N/realiz	Neg		N	N	N	N	N	N	3.0	3.0	1.0	N	RHZ	N			Supervisionado	42.0	67.0	20.0	Sugestivo TB	N	SENS
7173	Amarelo	60_69	M		De 8 a 11 anos	Outra	1.0	0.0	Cura	Novo	Pul			Pul	Demanda Ambulatorial	Pos	N/realiz	N/realiz	N/realiz	Susp c/cavid	N/realiz	N/realiz	Neg		N	S	N	N	N	N	2.0	2.0	0.0	N	RHZ	N			Supervisionado	32.0	48.0	65.0	N/realiz	N
7184	Branco	30_39	F	N	De 4 a 7 anos	Outra	1.0	0.0	Cura	Novo	Pul			Pul	Demanda Ambulatorial	Pos	N/realiz	N/realiz	N/realiz	Susp c/cavid	N/realiz	N/realiz	Neg		N	N	N	N	N	N	5.0	3.0	0.0	N	RHZ	N			Auto-Administrado	0.0	0.0	37.0	N/realiz	N
7194		30_39	M		De 4 a 7 anos	Outra	1.0	0.0	Cura	Novo	Pul			Pul	Urgencia / Emergencia	Pos	N/realiz	N/realiz	N/realiz	Susp c/cavid	N/realiz	N/realiz	Neg		N	N	S	N	N	N	4.0	3.0	0.0	N	RHZ	N			Auto-Administrado	0.0	0.0	38.0	N/realiz	N
7209	Pardo	30_39	F	N	De 8 a 11 anos	Outra	1.0	0.0	Cura	Novo	Pul			Pul	Demanda Ambulatorial	Neg		Pos		Susp TB	N/realiz	N/realiz	Neg		N	N	N	N	N	N	5.0	5.0	0.0	N	RHZ	N			Supervisionado	24.0	42.0	31.0	N/realiz	N
7211	Preto	40_49	M		De 8 a 11 anos	Outra	1.0	0.0	Cura	Novo	Ganglionar Periferica			Ext	Urgencia / Emergencia	Neg	N/realiz	N/realiz	N/realiz	Normal	N/realiz	N/realiz	Neg		N	N	N	N	N	N	6.0	6.0	6.0	N	RHZ	N			Supervisionado	24.0	48.0	41.0	Sugestivo TB	N
7222	Branco	40_49	M		De 4 a 7 anos	Desempregado	1.0	0.0	Cura	Novo	Pul			Pul	Investigacao de Contatos	Pos	N/realiz	N/realiz	N/realiz	Susp TB	N/realiz		N/realiz		N	N	S	N	N	N	0.0	0.0	0.0	N	RHZ	N			Auto-Administrado	0.0	0.0	47.0	N/realiz	N
7226	Branco	40_49	F	N	De 4 a 7 anos	Dona de Casa	1.0	0.0	Cura	Novo	Miliar			Ext	Demanda Ambulatorial	Neg	N/realiz	N/realiz	N/realiz	Susp c/cavid	N/realiz	N/realiz	Neg		N	N	N	N	N	N	10.0	10.0	4.0	N	RHZ	N			Auto-Administrado	0.0	0.0	41.0	N/realiz	N
7230	Pardo	40_49	M		De 4 a 7 anos	Outra	2.0	20.0	Cura	Recidiva	Pul			Pul	Demanda Ambulatorial	Pos	N/realiz	N/realiz	N/realiz	Susp TB	Normal	N/realiz	Neg		N	N	N	N	N	N	3.0	3.0	2.0	N	RHZ	N			Auto-Administrado	0.0	0.0	43.0	N/realiz	N
7235	Pardo	15_19	F	N	De 4 a 7 anos	Outra	1.0	0.0	Cura	Novo	Intestinal			Ext	Elucidacao Diagn. em Internacao	Neg							Neg		N	N	N	N	N	N	8.0	8.0	2.0	N	RHZ	N			Supervisionado	16.0	72.0	16.0	BAAR pos	N
7236	Branco	30_39	F	N	De 4 a 7 anos		1.0	0.0	Cura	Novo	Pul			Pul	Demanda Ambulatorial	Neg	N/realiz	Pos	N/realiz	N/realiz	N/realiz	N/realiz	Neg		N	N	N	N	N	N	5.0	0.0	0.0	N	RHZ	N			Auto-Administrado	0.0	0.0	31.0	N/realiz	N
7240	Branco	40_49	F	N	De 4 a 7 anos	Outra	2.0	0.0	Cura	Recidiva	Pul			Pul	Urgencia / Emergencia	Pos	N/realiz	N/realiz	N/realiz	Susp c/cavid	N/realiz	N/realiz	Neg		N	N	N	N	N	N	6.0	0.0	0.0	N	RHZ	N			Auto-Administrado	0.0	0.0	49.0	N/realiz	N
7251		20_29	F	N		Outra	1.0	0.0	Cura	Novo	Pul			Pul	Urgencia / Emergencia	Neg				Susp TB			Neg		N	N	N	N	N	N	3.0	3.0	0.0	N	RHZE	N			Supervisionado	0.0	0.0	26.0		N
7252	Branco	40_49	M		De 4 a 7 anos	Outra	1.0	0.0	Cura	Novo	Pul	Intestinal		P+E	Urgencia / Emergencia	Pos	Neg	Pos	N/realiz	Susp TB			Neg		N	N	N	N	N	N	0.0	0.0	0.0	N	RHZ	N			Auto-Administrado	0.0	0.0	43.0	BAAR pos	N		Elucidacao Diagnostica
7271		50_59	M		De 4 a 7 anos	Aposentado	1.0	0.0	Cura	Novo	Pul			Pul	Demanda Ambulatorial	Pos	N/realiz	N/realiz	N/realiz	Susp TB	N/realiz	N/realiz	Neg		N	N	N	N	N	N	0.0	0.0	0.0	N	RHZ	N			Supervisionado	0.0	0.0	52.0	N/realiz	N
7273	Pardo	40_49	M		De 4 a 7 anos	Desempregado	1.0	0.0	Cura	Novo	Pul			Pul	Demanda Ambulatorial	Pos	N/realiz	N/realiz	N/realiz	Susp TB	N/realiz	N/realiz	Neg		N	N	S	N	N	N	4.0	3.0	0.0	N	RHZ	N			Supervisionado	36.0	83.0	44.0	N/realiz	N
7296	Branco	20_29	F	N	De 8 a 11 anos	Outra	1.0	0.0	Abandono	Novo	Meningea			Ext	Urgencia / Emergencia	Neg	N/realiz	Neg	N/realiz	Normal	Normal	N/realiz	Neg		N	N	N	N	N	N	0.0	0.0	0.0	N	RHZ	N				0.0	0.0	22.0	Sugestivo TB	N		Aids
7304		15_19	M		De 4 a 7 anos	Desempregado		0.0	Cura	Novo	Pul			Pul	Demanda Ambulatorial	Pos	N/realiz	Neg	N/realiz	Susp TB	N/realiz	N/realiz	Neg		N	N	N	N	N	N	4.0	4.0	1.0	N	RHZ	N			Supervisionado	31.0	60.0	17.0	N/realiz	N
7311	Pardo	20_29	M		De 8 a 11 anos	Outra	1.0	0.0	Abandono	Novo	Pul			Pul	Demanda Ambulatorial	Pos	N/realiz	N/realiz	N/realiz	Susp c/cavid	N/realiz	N/realiz	Neg		N	N	N	N	N	N	3.0	3.0	3.0	N	RHZ	N			Auto-Administrado	0.0	0.0	22.0	N/realiz	N
7324	Pardo	15_19	M		De 4 a 7 anos	Outra	1.0	0.0	Cura	Novo	Pul			Pul	Demanda Ambulatorial	Pos	N/realiz	N/realiz	N/realiz	Susp TB	N/realiz	N/realiz			N	N	N	N	N	N	6.0	0.0	0.0	N	RHZ	N			Supervisionado	24.0	47.0	17.0	N/realiz	N
7333	Preto	40_49	M		De 8 a 11 anos	Desempregado		0.0	Cura	Novo	Pul			Pul	Investigacao de Contatos	Pos		Neg		Susp TB		N/realiz	N/realiz		N	N	N	N	N	N	3.0	3.0	0.0	N	RHZ	N			Supervisionado	38.0	120.0	45.0	N/realiz	N
7362	Branco	40_49	M		De 4 a 7 anos	Desempregado	1.0	0.0	Cura	Novo	Pul			Pul	Urgencia / Emergencia	Pos	N/realiz	N/realiz	N/realiz	Normal	N/realiz	N/realiz	N/realiz		N	N	S	N	N	N	4.0	4.0	2.0	N	RHZ	N			Supervisionado	40.0	72.0	46.0	N/realiz	N
7382	Branco	20_29	M		De 8 a 11 anos	Outra	1.0	0.0	Cura	Novo	Pul			Pul	Elucidacao Diagn. em Internacao	Pos	N/realiz	N/realiz	N/realiz	Susp c/cavid	N/realiz	N/realiz	Neg		N	N	N	N	N	N	2.0	2.0	0.0	N	RHZ	N			Supervisionado	39.0	42.0	20.0	N/realiz	N
7385	Pardo	20_29	M		De 8 a 11 anos	Outra	1.0	0.0	Cura	Novo	Pul			Pul	Busca Ativa na Comunidade	Pos	N/realiz	N/realiz	N/realiz	Susp TB	N/realiz	N/realiz	Neg		N	N	N	N	N	N	2.0	2.0	0.0	N	RHZ	N			Supervisionado	33.0	42.0	27.0	N/realiz	N
7387	Pardo	30_39	M		De 4 a 7 anos	Outra	1.0	0.0	Cura	Novo	Pul			Pul	Demanda Ambulatorial	Pos				Susp TB			Neg		N	N	N	N	N	N	3.0	3.0	0.0	N	RHZ	N			Auto-Administrado	0.0	0.0	39.0		N
7391	Pardo	30_39	M		De 8 a 11 anos	Outra	1.0	0.0	Cura	Novo	Laringea			Ext	Elucidacao Diagn. em Internacao	Pos	N/realiz	N/realiz	N/realiz	N/realiz	N/realiz	N/realiz	Neg		N	N	S	N	N	N	4.0	4.0	0.0	N	RHZ	N			Supervisionado	37.0	52.0	39.0	N/realiz	N
7396	Branco	50_59	M		De 1 a 3 anos	Outra	1.0	0.0	Cura	Novo	Pul			Pul	Demanda Ambulatorial	Pos		Neg		Susp TB			Neg		N	N	S	N	N	N	0.0	0.0	0.0	N	RHZ	N			Supervisionado	24.0	32.0	56.0		N
7405		30_39	M		De 4 a 7 anos	Outra	1.0	0.0	Cura	Novo	Pleural			Ext	Elucidacao Diagn. em Internacao	N/realiz				Susp TB			Pos		N	N	N	N	N	N	3.0	3.0	0.0	N	RHZ	N				0.0	0.0	35.0		N		Elucidacao Diagnostica
7414	Preto	60_69	M		De 8 a 11 anos	Aposentado	1.0	0.0	Cura	Novo	Pul			Pul	Demanda Ambulatorial	Neg	N/realiz	Neg	N/realiz	Susp TB	N/realiz	N/realiz	Pos		S	N	N	N	N	N	4.0	4.0	0.0	N	RHZ	N			Auto-Administrado	0.0	0.0	62.0	N/realiz	N
7416		20_29	F			Outra	1.0	0.0	Abandono	Novo	Pul			Pul	Elucidacao Diagn. em Internacao	Neg	Neg	N/realiz	N/realiz	Susp c/cavid	N/realiz	N/realiz	N/realiz		N	N	N	N	N	N	0.0	0.0	0.0	N	OUTROS	N			Auto-Administrado	0.0	0.0	29.0	Sugestivo TB	N		Elucidacao Diagnostica
7429	Preto	40_49	M		De 1 a 3 anos	Outra	1.0	0.0	Cura	Novo	Pul			Pul	Urgencia / Emergencia	Pos				Susp TB			Neg		N	N	S	N	N	N	3.0	3.0	1.0	N	RHZ	N			Auto-Administrado	0.0	0.0	42.0		N		Causas Sociais
7430	Branco	20_29	M		De 8 a 11 anos	Outra	1.0	0.0	Cura	Novo	Pleural	Miliar		Ext	Elucidacao Diagn. em Internacao	Neg	N/realiz	N/realiz	N/realiz	Susp TB	N/realiz	N/realiz	Neg		N	N	N	N	N	N	5.0	5.0	0.0	N	RHZ	N			Auto-Administrado	0.0	0.0	21.0	N/realiz	N		Intolerancia Medicamentosa
7433	Pardo	50_59	F	N	De 4 a 7 anos	Outra	1.0	0.0	Cura	Novo	Pul			Pul	Busca Ativa em Instituicao	Neg	N/realiz	N/realiz	Neg	Susp TB	N/realiz	N/realiz	Neg		N	N	N	N	N	N	3.0	3.0	0.0	N	RHZ	N			Supervisionado	24.0	49.0	57.0	N/realiz	N
7435	Preto	30_39	M		De 8 a 11 anos	Outra	1.0	0.0	Cura	Novo	Pul			Pul	Demanda Ambulatorial	Pos	N/realiz	N/realiz	N/realiz	Susp TB	N/realiz	N/realiz	Neg		N	N	N	N	N	N	3.0	3.0	0.0	N	RHZ	N			Supervisionado	23.0	48.0	32.0	N/realiz	N
7438		60_69	F		De 4 a 7 anos	Outra	1.0	0.0	Cura	Novo	Pul			Pul	Urgencia / Emergencia	Neg	N/realiz	N/realiz	N/realiz	Susp c/cavid	N/realiz	N/realiz	Neg		N	N	N	N	N	N	8.0	3.0	0.0	N	RHZ	N			Supervisionado	34.0	54.0	62.0	N/realiz	N
7441	Branco	20_29	M		De 8 a 11 anos	Outra	1.0	0.0	Cura	Novo	Pul			Pul	Demanda Ambulatorial	Pos	N/realiz	N/realiz	N/realiz	Susp TB	N/realiz	N/realiz	Neg		N	N	N	N	N	N	4.0	4.0	0.0	N	RHZ	N			Supervisionado	23.0	49.0	27.0	N/realiz	N
7445	Pardo	40_49	M		De 4 a 7 anos	Desempregado	1.0	0.0	Cura	Novo	Pul			Pul	Demanda Ambulatorial	Pos	N/realiz	N/realiz	N/realiz	N/realiz	N/realiz	N/realiz	Neg		N	N	S	N	N	N	1.0	1.0	0.0	N	RHZ	N			Supervisionado	28.0	72.0	46.0	N/realiz	N
7448		40_49	F	N	De 8 a 11 anos	Profissional de Saude	1.0	0.0	Cura	Novo	Ganglionar Periferica	Outras		Ext	Urgencia / Emergencia	N/realiz	Neg	N/realiz	N/realiz	Outra Patologia	N/realiz	N/realiz	Neg		N	N	N	N	N	N	4.0	4.0	0.0	N	RHZ	N			Supervisionado	31.0	45.0	44.0	BAAR pos	N
7463		15_19	F			Desempregado	1.0	0.0	Abandono	Novo	Pul			Pul	Demanda Ambulatorial	Neg	N/realiz	Neg	N/realiz	Susp c/cavid	N/realiz		Neg		N	N	N	N	N	N	4.0	4.0	3.0	N	RHZ	N			Supervisionado	0.0	0.0	18.0		N
7474	Branco	40_49	F		De 4 a 7 anos	Dona de Casa	1.0	0.0	Cura	Novo	Oftalmica			Ext	Demanda Ambulatorial	N/realiz	Neg	N/realiz	Neg			N/realiz	Neg		N	N	N	N	N	N	0.0	0.0	0.0	N	RHZ	N			Auto-Administrado	0.0	0.0	40.0	N/realiz	N
7475	Branco	30_39	M		De 4 a 7 anos	Outra	3.0	10.0	Cura	Novo	Pul			Pul	Elucidacao Diagn. em Internacao	Pos	N/realiz	N/realiz	N/realiz	Susp c/cavid	N/realiz	N/realiz	N/realiz		N	N	N	N	N	N	7.0	7.0	1.0	N	RHZE	N			Supervisionado	29.0	38.0	34.0	N/realiz	N
7481	Preto	50_59	M		De 4 a 7 anos	Outra	1.0	0.0	Cura	Novo	Pul			Pul	Demanda Ambulatorial	Pos	N/realiz	N/realiz		Susp TB			Neg		N	N	N	N	N	N	6.0	6.0	6.0	N	RHZ	N			Auto-Administrado	0.0	0.0	55.0		N
7500	Preto	20_29	M		De 1 a 3 anos	Outra	1.0	0.0	Cura	Novo	Pul			Pul	Urgencia / Emergencia	Pos	N/realiz	N/realiz	N/realiz	Susp TB	N/realiz		Neg		N	N	N	N	N	N	5.0	2.0	0.0	N	RHZ	N			Supervisionado	0.0	56.0	23.0	N/realiz	N
7501	Branco	70_79	M		De 1 a 3 anos	Aposentado	1.0	0.0	Cura	Novo	Pul			Pul	Demanda Ambulatorial	Pos	N/realiz	Neg	N/realiz	Susp c/cavid	N/realiz	N/realiz	Neg		N	N	N	N	N	N	4.0	0.0	0.0	N	RHZ	S	OUTROS	Intolerancia/Toxicidade	Auto-Administrado	0.0	0.0	74.0	N/realiz	N		Insuficiencia Respiratoria Aguda
7508	Branco	20_29	M		De 4 a 7 anos	Desempregado		0.0	Abandono	Retr Aband	Pul			Pul	Demanda Ambulatorial	Pos	N/realiz	N/realiz	N/realiz	N/realiz	N/realiz	N/realiz	Neg		N	N	S	N	N	N	1.0	0.0	0.0		RHZE	N			Auto-Administrado	0.0	0.0	23.0	N/realiz	N
7511		40_49	F			Dona de Casa	1.0	0.0	Cura	Novo	Pul			Pul	Investigacao de Contatos	Pos	N/realiz	N/realiz	N/realiz	Susp TB	N/realiz	N/realiz	Neg		N	N	S	N	N	N	2.0	2.0	1.0	N	RHZ	N			Supervisionado	0.0	0.0	46.0	N/realiz	N
7514	Preto	50_59	M				2.0	0.0	Abandono	Recidiva	Pul			Pul	Demanda Ambulatorial	Pos	N/realiz	Pos	Neg				Neg		N	N	N	N	N	N	8.0	8.0	0.0	N	RHZ	N			Supervisionado	24.0	232.0	58.0		N	SENS
7518	Branco	70_79	F	N	De 1 a 3 anos	Dona de Casa	1.0	0.0	Cura	Novo	Pul			Pul	Busca Ativa na Comunidade	Pos	N/realiz	N/realiz	N/realiz	Susp TB	N/realiz	N/realiz	Neg		N	N	N	N	N	N	8.0	8.0	0.0	N	RHZ	S	RHZE	Intolerancia/Toxicidade	Supervisionado	25.0	85.0	70.0	N/realiz	N
7523	Preto	70_79	M		De 1 a 3 anos	Aposentado	1.0	0.0	Cura	Novo	Pul			Pul	Urgencia / Emergencia	Pos	N/realiz	N/realiz	N/realiz	Susp TB	N/realiz	N/realiz	Neg		N	N	N	N	N	N	5.0	5.0	0.0	N	RHZ	N			Supervisionado	48.0	32.0	70.0	N/realiz	N
7530	Branco	20_29	M		De 4 a 7 anos	Outra	1.0	0.0	Abandono	Novo	Pul			Pul	Demanda Ambulatorial	Pos	N/realiz	N/realiz	N/realiz	Susp TB	N/realiz	N/realiz	Neg		N	N	N	N	N	N	2.0	1.0	0.0	N	RHZ	N			Supervisionado	24.0	8.0	22.0	N/realiz	N
7547	Branco	30_39	F	N	De 8 a 11 anos	Outra	1.0	0.0	Cura	Novo	Pul			Pul	Demanda Ambulatorial	Pos	N/realiz	N/realiz	N/realiz	Susp TB	N/realiz	BAAR pos	Neg		N	N	N	N	N	N	9.0	9.0	1.0	N	RHZ	N			Supervisionado	0.0	0.0	35.0	N/realiz	N
7548	Branco	50_59	M		De 1 a 3 anos	Outra	1.0	0.0	Cura	Novo	Pul			Pul	Investigacao de Contatos	Neg	N/realiz	N/realiz	N/realiz	Normal	N/realiz	N/realiz	Neg		N	N	N	N	N	N	1.0	1.0	1.0	N	RHZ	N			Supervisionado	33.0	50.0	53.0	N/realiz	N
7550	Pardo	30_39	M		De 4 a 7 anos		1.0	0.0	Cura	Novo	Pul			Pul	Urgencia / Emergencia	Pos				Susp TB			Neg		N	N	N	N	N	N	3.0	3.0	3.0	N	RHZ	N			Auto-Administrado	0.0	0.0	37.0		N		Outros
7555	Branco	50_59	M		De 8 a 11 anos	Outra	1.0	0.0	Cura	Novo	Pul			Pul	Demanda Ambulatorial	Pos		Pos		Susp TB			Neg		N	S	N	N	N	N	0.0	0.0	0.0	N	RHZ	N			Auto-Administrado	0.0	0.0	58.0		N
7564	Preto	50_59	M		De 4 a 7 anos		1.0	0.0	Cura	Novo	Pul			Pul	Demanda Ambulatorial	Neg		Neg		Susp TB			Pos		S	N	N	N	N	N	1.0	1.0	0.0	N	RHZ	N			Supervisionado	24.0	35.0	58.0		N		Causas Sociais
7565	Pardo	40_49	M		De 1 a 3 anos	Desempregado	1.0	0.0	Cura	Novo	Pul			Pul	Urgencia / Emergencia	Pos	N/realiz	Neg	N/realiz	Susp c/cavid	N/realiz	N/realiz	Neg		N	N	S	N	N	N	7.0	5.0	0.0	N	RHZ	N			Supervisionado	36.0	55.0	47.0	N/realiz	N
7568		01_04	F			Outra	1.0	0.0	Cura	Novo	Pul			Pul	Demanda Ambulatorial	N/realiz	N/realiz	N/realiz	N/realiz	Susp TB	N/realiz	N/realiz	Neg		N	N	N	N	N	N	4.0	4.0	3.0	N	RHZ	N			Supervisionado	0.0	0.0	1.0	N/realiz	N
7580		20_29	M			Outra	1.0	0.0	Cura	Novo	Pul			Pul	Urgencia / Emergencia	Pos	N/realiz	N/realiz	N/realiz	N/realiz	N/realiz	N/realiz	Neg		N	N	N	N	N	N	2.0	2.0	2.0	N	RHZ	N			Supervisionado	0.0	0.0	24.0	N/realiz	N		Insuficiencia Respiratoria Aguda
7581	Pardo	20_29	M		De 1 a 3 anos	Outra	1.0	0.0	Cura	Novo	Oftalmica			Ext	Elucidacao Diagn. em Internacao	Neg	N/realiz	N/realiz	N/realiz	Normal	N/realiz	N/realiz	Neg		N	N	N	N	N	N	1.0	1.0	0.0	N	RHZ	N			Supervisionado	0.0	0.0	26.0	N/realiz	N
7584		01_04	F			Outra	1.0	0.0	Cura	Novo	Pul			Pul	Investigacao de Contatos	N/realiz	N/realiz	N/realiz	N/realiz	Susp TB	N/realiz	N/realiz	N/realiz		N	N	N	N	N	N	6.0	6.0	5.0	N	RHZ	N			Supervisionado	0.0	0.0	1.0	N/realiz	N
7586		40_49	F			Dona de Casa	1.0	0.0	Cura	Novo	Pul			Pul	Investigacao de Contatos	Pos	N/realiz	N/realiz	N/realiz	Susp TB	N/realiz	N/realiz	Neg		N	N	N	N	N	N	4.0	4.0	1.0	N	RHZ	N			Supervisionado	0.0	0.0	44.0	N/realiz	N
7599	Branco	20_29	F	N	De 8 a 11 anos		1.0	0.0	Cura	Novo	Pul			Pul	Demanda Ambulatorial	Pos	N/realiz	N/realiz	N/realiz	Susp TB	N/realiz	N/realiz	Neg		N	N	N	N	N	N	3.0	3.0	2.0	N	RHZ	N				0.0	0.0	21.0	N/realiz	N
7600	Branco	20_29	M	N	De 8 a 11 anos		1.0	0.0	Abandono	Novo	Pul			Pul	Demanda Ambulatorial	Pos		Pos		Susp TB			Pos		N	N	N	N	N	N	3.0	3.0	0.0	N	RHZ	N			Auto-Administrado	0.0	0.0	21.0		N
7604	Branco	40_49	F		De 8 a 11 anos	Outra	1.0	0.0	Cura	Novo	Pele			Ext	Elucidacao Diagn. em Internacao	N/realiz	Neg	N/realiz	Neg	Normal			Neg		N	N	N	N	N	N	0.0	0.0	0.0	N	RHZ	N			Auto-Administrado	0.0	0.0	43.0	Sugestivo TB	N
7610	Branco	15_19	M		De 8 a 11 anos	Outra	1.0	0.0	Cura	Novo	Pul			Pul	Investigacao de Contatos	Pos	N/realiz	Pos	N/realiz	Susp c/cavid	N/realiz	N/realiz	Neg		N	N	N	N	N	N	5.0	2.0	2.0	N	RHZ	N			Supervisionado	39.0	96.0	15.0	N/realiz	N
7616	Branco	20_29	M		De 8 a 11 anos	Desempregado	1.0	0.0	Cura	Novo	Pul			Pul	Investigacao de Contatos	Pos	N/realiz	Pos	N/realiz	Susp c/cavid	N/realiz	N/realiz	Neg		N	N	N	N	N	N	5.0	2.0	2.0	N	RHZ	N			Supervisionado	39.0	96.0	27.0	N/realiz	N
7672	Branco	20_29	M		De 4 a 7 anos	Outra	1.0	0.0	Abandono	Novo	Pul			Pul	Demanda Ambulatorial	Pos		Pos		Susp TB		N/realiz	Pos		S	N	N	N	N	N	5.0	5.0	0.0	N	RHZ	N			Supervisionado	43.0	0.0	20.0		N		Elucidacao Diagnostica
7678	Branco	30_39	F	N	De 8 a 11 anos	Dona de Casa	1.0	0.0	Abandono	Novo	Meningea			Ext	Elucidacao Diagn. em Internacao	N/realiz	Neg	N/realiz	Neg	Normal	N/realiz	N/realiz	Pos		S	N	N	N	N	N	0.0	0.0	0.0	N	RHZ	N				0.0	0.0	34.0	N/realiz	N		Elucidacao Diagnostica
7680	Branco	20_29	F	N		Dona de Casa	3.0	2.0	Abandono	Retr Aband	Pul			Pul	Demanda Ambulatorial	N/realiz	N/realiz	N/realiz	N/realiz	Susp c/cavid	N/realiz	N/realiz	Neg		N	N	S	N	N	N	2.0	2.0	0.0	N	RHZE	N			Supervisionado	0.0	0.0	20.0	N/realiz	N
7684	Branco	50_59	M		De 1 a 3 anos	Outra	1.0	0.0	Cura	Novo	Pul			Pul	Demanda Ambulatorial	Pos	N/realiz	N/realiz	N/realiz	Susp c/cavid	N/realiz	N/realiz	Neg		N	N	S	N	N	N	0.0	0.0	0.0		RHZ	N			Supervisionado	0.0	0.0	53.0	N/realiz	N		Caquexia
7695		Maior de 80 anos	M		De 8 a 11 anos	Aposentado	1.0	0.0	Cura	Novo	Pul			Pul	Demanda Ambulatorial	Neg	Pos	N/realiz	N/realiz	Susp TB	N/realiz	N/realiz	N/realiz		N	N	N	N	N	N	0.0	0.0	0.0	N	RHZ	N			Auto-Administrado	0.0	0.0	80.0	BAAR pos	N
7711		40_49	M		De 4 a 7 anos	Desempregado	1.0	0.0	Cura	Novo	Pul			Pul	Demanda Ambulatorial	Pos	N/realiz	Pos	N/realiz	Susp TB	N/realiz		Neg		N	N	N	N	N	N	6.0	6.0	0.0	N	RHZ	N			Supervisionado	36.0	51.0	44.0	N/realiz	N
7726	Branco	20_29	M		De 8 a 11 anos	Outra	1.0	0.0	Cura	Novo	Pul			Pul	Demanda Ambulatorial	Pos	N/realiz	N/realiz	N/realiz	Susp TB	N/realiz	N/realiz	Neg		N	N	N	N	N	N	5.0	5.0	1.0	N	RHZ	N			Supervisionado	24.0	32.0	27.0	N/realiz	N
7729	Pardo	20_29	F	N	De 4 a 7 anos	Outra	1.0	0.0	Cura	Novo	Pul			Pul	Demanda Ambulatorial	Pos	N/realiz	N/realiz	N/realiz	Susp TB	N/realiz	N/realiz	Neg		N	N	N	S	N	N	7.0	7.0	1.0	N	RHZ	N			Supervisionado	41.0	86.0	25.0	N/realiz	N
7741	Preto	30_39	F	N	De 1 a 3 anos	Dona de Casa	1.0	0.0	Cura	Novo	Pul			Pul	Urgencia / Emergencia	Pos	N/realiz	Pos	N/realiz	Susp c/cavid	N/realiz	N/realiz	Neg		N	N	S	N	N	N	3.0	3.0	0.0	N	RHZ	N			Supervisionado	17.0	38.0	31.0	N/realiz	N		Caquexia
7745	Pardo	40_49	M		De 8 a 11 anos	Outra	1.0	0.0	Cura	Novo	Pul			Pul	Urgencia / Emergencia	Neg	N/realiz	Neg	N/realiz	Susp c/cavid	N/realiz	N/realiz	Neg		N	N	N	N	N	N	5.0	5.0	0.0	N	RHZ	S	OUTROS	Intolerancia/Toxicidade	Supervisionado	35.0	75.0	43.0	N/realiz	N		Insuficiencia Respiratoria Aguda
7759	Branco	40_49	M		De 4 a 7 anos	Outra	1.0	0.0	Cura	Novo	Pul			Pul	Investigacao de Contatos	Pos	N/realiz	N/realiz	N/realiz	Susp TB	N/realiz	N/realiz	Neg		N	N	N	N	N	N	5.0	4.0	0.0	N	RHZ	N			Supervisionado	40.0	86.0	44.0	N/realiz	N
7772	Pardo	30_39	M		De 1 a 3 anos	Outra	2.0	0.0	Abandono	Recidiva	Pul			Pul	Demanda Ambulatorial	Pos	Pos	N/realiz	N/realiz	Susp TB	N/realiz	N/realiz	Neg		N	N	N	N	N	N	5.0	0.0	0.0	N	RHZ	N			Auto-Administrado	15.0	21.0	36.0	N/realiz	N
7782		40_49	M		De 12 a 14 anos	Profissional de Saude	1.0	0.0	Cura	Novo	Pul			Pul	Demanda Ambulatorial	Neg	Neg	Neg		N/realiz	N/realiz		Neg		N	N	S	N	N	N	0.0	0.0	0.0	N	RHZE	N			Auto-Administrado	0.0	0.0	45.0	N/realiz	N
7806		40_49	M		De 8 a 11 anos	Outra	1.0	0.0	Cura	Novo	Pul			Pul	Investigacao de Contatos	Neg	N/realiz	Pos	N/realiz	Susp c/cavid	N/realiz	N/realiz	Neg		N	N	N	N	N	N	6.0	6.0	1.0	N	RHZ	N			Supervisionado	31.0	135.0	46.0	N/realiz	N
7808	Branco	40_49	F	N	De 1 a 3 anos	Outra	1.0	0.0	Cura	Novo	Pul			Pul	Demanda Ambulatorial	Pos	N/realiz	N/realiz	N/realiz	N/realiz	N/realiz	N/realiz	Neg		N	N	N	N	N	N	2.0	2.0	1.0	N	RHZ	N			Supervisionado	41.0	88.0	42.0	N/realiz	N
7816	Branco	70_79	M		De 1 a 3 anos	Aposentado	1.0	0.0	Cura	Novo	Pul			Pul	Busca Ativa na Comunidade	Pos	N/realiz	N/realiz	N/realiz	Normal	N/realiz	N/realiz	Neg		N	N	N	N	N	N	5.0	1.0	1.0	N	RHZ	S	OUTROS		Supervisionado	36.0	48.0	72.0	N/realiz	N
7825		30_39	M				1.0	0.0	Cura	Novo	Pleural			Ext	Elucidacao Diagn. em Internacao	Neg	N/realiz	N/realiz	N/realiz	N/realiz	N/realiz	N/realiz	Neg		N	N	S	N	N	N	1.0	1.0	1.0		RHZ	N			Auto-Administrado	0.0	0.0	37.0	N/realiz	N		Elucidacao Diagnostica
7827		30_39	F		De 12 a 14 anos	Outra	1.0	0.0	Abandono	Novo	Pleural			Ext	Urgencia / Emergencia	N/realiz		N/realiz		Susp TB		N/realiz	N/realiz		N	N	N	N	N	N	2.0	0.0	0.0			S	OUTROS	Intolerancia/Toxicidade		0.0	0.0	35.0		N
7834	Pardo	30_39	M		De 8 a 11 anos	Outra	1.0	0.0	Cura	Novo	Pul			Pul	Demanda Ambulatorial	Pos	N/realiz	N/realiz	N/realiz	Susp c/cavid	N/realiz	N/realiz	Neg		N	N	N	N	N	N	2.0	2.0	0.0	N	RHZ	N			Supervisionado	0.0	0.0	30.0	N/realiz	N
7842	Branco	30_39	M		De 4 a 7 anos	Outra	1.0	0.0	Cura	Novo	Pul			Pul	Busca Ativa na Comunidade	Pos	N/realiz	N/realiz	N/realiz	Susp c/cavid	N/realiz	N/realiz	Neg		N	N	N	N	N	N	1.0	1.0	0.0	N	RHZ	N			Supervisionado	27.0	55.0	30.0		N
7862	Branco	30_39	F	N	De 8 a 11 anos	Dona de Casa		0.0	Abandono	Novo	Pul			Pul	Demanda Ambulatorial	Pos	N/realiz	N/realiz	N/realiz	N/realiz	N/realiz	N/realiz	Neg		N	N	N	N	N	N	4.0	1.0	0.0	N	RHZ	N			Auto-Administrado	0.0	0.0	38.0	N/realiz	N
7888	Pardo	15_19	M		De 8 a 11 anos	Desempregado	1.0	0.0	Cura	Novo	Pul			Pul	Demanda Ambulatorial	Neg	And	Pos	N/realiz	Normal	N/realiz	N/realiz	Neg		N	N	N	N	N	N	2.0	2.0	0.0	N	RHZ	N			Supervisionado	36.0	52.0	17.0	N/realiz	N
7898	Branco	40_49	M		De 8 a 11 anos		1.0	0.0	Cura	Novo	Pul			Pul	Busca Ativa em Instituicao	Pos	N/realiz		N/realiz	Susp TB	N/realiz	N/realiz	Neg		N	N	N	N	N	N	2.0	0.0	0.0	N	RHZ	N			Supervisionado	28.0	40.0	49.0		N
7906	Pardo	40_49	F	N	De 4 a 7 anos	Dona de Casa	1.0	0.0	Abandono	Novo	Pul			Pul	Demanda Ambulatorial	Pos	N/realiz	Pos	N/realiz	Susp TB	N/realiz	N/realiz	N/realiz		N	N	N	N	N	N	2.0	2.0	1.0	N	RHZ	N				0.0	0.0	42.0	N/realiz	N
7912	Branco	20_29	M		De 8 a 11 anos	Outra	1.0	0.0	Cura	Novo	Pul			Pul	Urgencia / Emergencia	Pos				Susp TB			Pos		S	N	N	N	N	N	0.0	0.0	0.0	N	RHZ	N			Supervisionado	28.0	39.0	28.0		N
7962	Branco	20_29	F	N		Dona de Casa	1.0	0.0	Cura	Novo	Pul			Pul	Demanda Ambulatorial	Pos				Susp TB					N	N	N	N	N	N	1.0	0.0	0.0	N	RHZE	N				0.0	0.0	22.0		N
7963	Branco	30_39	M		De 4 a 7 anos			0.0	Cura	Retr Aband	Pul			Pul	Demanda Ambulatorial	Neg	N/realiz	N/realiz	N/realiz				Neg		N	N	S	N	N	N	5.0	1.0	1.0		RHZE	N			Auto-Administrado	0.0	0.0	38.0		N
7965	Branco	40_49	F	N	Nenhuma	Desempregado	1.0	0.0	Cura	Novo	Pul			Pul	Urgencia / Emergencia	Pos	N/realiz	Pos	N/realiz	Susp c/cavid	N/realiz	N/realiz	Neg		N	S	N	S	N	N	2.0	2.0	0.0		OUTROS	N			Supervisionado	60.0	120.0	48.0	N/realiz	N		Causas Sociais
7970	Pardo	15_19	M		De 4 a 7 anos	Desempregado	1.0	0.0	Cura	Novo	Pul			Pul	Demanda Ambulatorial	Neg	N/realiz	N/realiz	N/realiz	Susp TB	N/realiz	N/realiz	Neg		N	N	N	N	N	N	6.0	1.0	1.0	N	RHZ	N			Auto-Administrado	0.0	0.0	19.0	N/realiz	N		Insuficiencia Respiratoria Aguda
7971	Branco	20_29	M		De 8 a 11 anos	Outra	1.0	0.0	Cura	Novo	Pul			Pul	Demanda Ambulatorial	Pos	N/realiz	N/realiz	N/realiz	Susp TB	N/realiz	N/realiz	Neg		N	N	N	N	N	N	4.0	1.0	1.0	N	RHZ	N			Auto-Administrado	0.0	0.0	23.0	N/realiz	N
7972	Branco	20_29	M				4.0	0.0	Cura	Novo	Pul			Pul	Demanda Ambulatorial	Pos		Pos		Susp TB	Susp TB				N	N	N	N	N	N	7.0	7.0	0.0		RHZE	N				0.0	0.0	26.0		N
7979	Pardo	15_19	M		De 8 a 11 anos	Outra	1.0	0.0	Cura	Novo	Pul			Pul	Demanda Ambulatorial	Pos	N/realiz	N/realiz	Pos	Susp TB	N/realiz		N/realiz		N	N	N	N	N	N	7.0	1.0	1.0	N	RHZ	N			Auto-Administrado	0.0	0.0	18.0	N/realiz	N		Insuficiencia Respiratoria Aguda
7983		20_29	M			Outra	1.0	0.0	Cura	Novo	Pul	Pleural		P+E	Urgencia / Emergencia		Neg		Pos	Susp TB			Neg		N	N	N	N	N	N	4.0	4.0	1.0	N	RHZ	N			Supervisionado	0.0	0.0	28.0		N
7995		20_29	F			Dona de Casa	1.0	0.0	Cura	Novo	Pul			Pul	Investigacao de Contatos					Susp TB					N	N	N	N	N	N	4.0	4.0	3.0		RHZ	N			Supervisionado	38.0	65.0	23.0		N
8004	Pardo	01_04	F		Nenhuma		1.0	0.0	Cura	Novo	Pul			Pul	Investigacao de Contatos	N/realiz	N/realiz	N/realiz	N/realiz	Susp TB	N/realiz	N/realiz	Neg		N	N	N	N	N	N	4.0	3.0	2.0		RHZ	N			Supervisionado	48.0	78.0	2.0	N/realiz	N
8019		30_39	F		De 8 a 11 anos	Outra	1.0	0.0	Cura	Novo	Outras			Ext		N/realiz	N/realiz	N/realiz	N/realiz		N/realiz		Pos		S	N	N	N	N	N	0.0	0.0	0.0	N	RHZ	N				0.0	0.0	33.0	N/realiz	N
8028	Branco	40_49	F	N	De 8 a 11 anos	Dona de Casa	1.0	0.0	Cura	Novo	Pul			Pul	Urgencia / Emergencia	Pos		Pos		Susp TB			Neg		N	N	N	N	N	N	1.0	1.0	0.0	N	RHZ	N			Supervisionado	60.0	120.0	42.0		N
8050	Pardo	50_59	M	N	De 4 a 7 anos	Outra	1.0	0.0	Cura	Novo	Pul			Pul	Investigacao de Contatos	Pos	N/realiz	N/realiz	N/realiz	Susp TB	N/realiz		Neg		N	N	N	N	N	N	3.0	2.0	0.0	N	RHZ	N			Supervisionado	43.0	87.0	51.0	N/realiz	N
8057	Pardo	30_39	F	N	De 4 a 7 anos	Dona de Casa	1.0	0.0	Cura	Novo	Ganglionar Periferica			Ext	Elucidacao Diagn. em Internacao	N/realiz	N/realiz	N/realiz	N/realiz	N/realiz	N/realiz	N/realiz	Pos		N	N	N	N	N	N	1.0	1.0	0.0	N	RHZ	N			Auto-Administrado	40.0	0.0	38.0	Sugestivo TB	N
8060	Pardo	15_19	F	N	De 8 a 11 anos	Outra	1.0	0.0	Cura	Novo	Pul			Pul	Busca Ativa na Comunidade	Pos	N/realiz	N/realiz	N/realiz	Susp TB	N/realiz		Neg		N	N	N	N	N	N	8.0	8.0	0.0	N	RHZ	N			Supervisionado	40.0	66.0	15.0	N/realiz	N
8062		50_59	F			Profissional de Saude	1.0	0.0	Abandono	Novo	Ganglionar Periferica			Ext	Demanda Ambulatorial	Neg	Neg	N/realiz	N/realiz	Normal	N/realiz	N/realiz	Neg		N	N	N	N	N	N	2.0	1.0	1.0	N	RHZ	N				0.0	0.0	52.0	Sugestivo TB	N
8065		15_19	M		De 4 a 7 anos	Outra	1.0	0.0	Abandono	Novo	Pul			Pul	Demanda Ambulatorial	Pos	N/realiz	N/realiz	N/realiz	Susp TB	N/realiz	N/realiz	Neg		N	N	N	N	N	N	8.0	8.0	1.0	N	RHZ	N			Supervisionado	42.0	52.0	17.0	N/realiz	N
8075		20_29	M		De 1 a 3 anos	Desempregado		0.0	Cura	Recidiva	Pul			Pul	Demanda Ambulatorial	Pos				Susp c/cavid	N/realiz		Neg		N	N	N	N	N	N	0.0	0.0	0.0		RHZE	N			Supervisionado	0.0	0.0	25.0	N/realiz	N		Causas Sociais
8080	Preto	50_59	M		De 4 a 7 anos	Outra	1.0	0.0	Cura	Novo	Pul			Pul	Urgencia / Emergencia	Pos	N/realiz	Neg	N/realiz	N/realiz	N/realiz	N/realiz	Neg		N	N	N	N	N	N	4.0	4.0	0.0	N	RHZ	N			Supervisionado	40.0	81.0	50.0	N/realiz	N		Insuficiencia Respiratoria Aguda
8090	Pardo	30_39	M		De 8 a 11 anos	Outra	1.0	0.0	Cura	Novo	Pul			Pul	Demanda Ambulatorial	Neg				N/realiz	N/realiz	N/realiz			N	N	N	N	N	N	5.0	0.0	0.0	N	RHZ	N			Supervisionado	24.0	48.0	32.0	BAAR pos	N
8112	Branco	20_29	F	N	De 8 a 11 anos	Desempregado	1.0	0.0	Cura	Novo	Pul			Pul	Demanda Ambulatorial	Neg	N/realiz	Neg	N/realiz	Susp TB	N/realiz	N/realiz	Neg		N	N	N	N	N	N	9.0	9.0	0.0	N	RHZ	N			Auto-Administrado	12.0	37.0	20.0	N/realiz	N
8115	Pardo	30_39	M		De 4 a 7 anos	Outra	1.0	0.0	Cura	Novo	Pleural			Ext	Urgencia / Emergencia	N/realiz	Pos	N/realiz	N/realiz	Normal	N/realiz	N/realiz	Neg		N	N	N	N	N	N	0.0	0.0	0.0	N	RHZ	N			Auto-Administrado	0.0	0.0	32.0	N/realiz	N		Insuficiencia Respiratoria Aguda
8135		40_49	F			Outra	1.0	0.0	Cura	Novo	Pleural			Ext	Investigacao de Contatos	N/realiz	N/realiz	N/realiz	N/realiz	Susp TB	N/realiz	N/realiz	N/realiz		N	N	N	N	N	N	0.0	0.0	0.0		RHZ	N			Supervisionado	0.0	0.0	40.0	N/realiz	N
8155	Branco	40_49	M		De 12 a 14 anos	Desempregado		0.0	Cura	Recidiva	Pul			Pul	Demanda Ambulatorial	Pos	N/realiz	N/realiz	N/realiz	Susp TB	N/realiz	N/realiz	Neg		N	N	N	N	N	N	7.0	7.0	1.0	N	RHZ	N			Supervisionado	36.0	78.0	44.0		N		Causas Sociais
8161		30_39	F	N	De 8 a 11 anos		1.0	0.0	Cura	Novo	Pul			Pul	Investigacao de Contatos	Pos	N/realiz	N/realiz	N/realiz	N/realiz	N/realiz	N/realiz	Neg		N	N	N	N	N	N	18.0	16.0	3.0	N	RHZ	N			Supervisionado	24.0	35.0	30.0	N/realiz	N
8162		01_04	F			Outra	1.0	0.0	Cura	Novo	Pul			Pul	Investigacao de Contatos	N/realiz	N/realiz	N/realiz	N/realiz	Susp TB			N/realiz		N	N	N	N	N	N	4.0	4.0	1.0		RHZ	N				0.0	0.0	1.0		N
8163		20_29	M		De 8 a 11 anos		1.0	0.0	Abandono	Novo	Pul			Pul	Urgencia / Emergencia	Pos	N/realiz	N/realiz	N/realiz	N/realiz	N/realiz	N/realiz	Neg		N	N	N	N	N	N	2.0	2.0	0.0	N	RHZ	N			Auto-Administrado	0.0	0.0	27.0	N/realiz	N		Insuficiencia Respiratoria Aguda
8164		20_29	F			Desempregado	1.0	0.0	Cura	Novo	Pul			Pul	Urgencia / Emergencia	N/realiz	N/realiz	N/realiz	N/realiz	Susp c/cavid	N/realiz	N/realiz	Neg		N	N	N	N	N	N	4.0	4.0	1.0	N	OUTROS	N				0.0	0.0	26.0	N/realiz	N
8170	Pardo	40_49	F	N	De 8 a 11 anos	Dona de Casa	1.0	0.0	Cura	Novo	Pul			Pul	Investigacao de Contatos	Pos	N/realiz	N/realiz	N/realiz	Susp c/cavid	N/realiz	N/realiz	Neg		N	N	S	N	N	N	3.0	3.0	1.0	N	RHZ	N			Supervisionado	37.0	11.0	43.0	N/realiz	N
8178	Pardo	20_29	M		De 8 a 11 anos	Outra	1.0	0.0	Cura	Novo	Pul			Pul	Demanda Ambulatorial	Pos	N/realiz	N/realiz	N/realiz	Susp TB	N/realiz	N/realiz	Neg		N	N	N	N	N	N	3.0	2.0	1.0	N	RHZ	N			Supervisionado	59.0	3.0	21.0	N/realiz	N
8192	Branco	30_39	M		De 8 a 11 anos	Outra	1.0	0.0	Cura	Novo	Pleural			Ext	Demanda Ambulatorial	Neg	N/realiz	N/realiz	N/realiz	Susp TB	N/realiz	N/realiz	Neg		N	N	N	N	N	N	4.0	0.0	0.0	N	RHZ	N			Supervisionado	59.0	88.0	37.0	Sugestivo TB	N
8207	Preto	10_14	M		De 4 a 7 anos	Desempregado	1.0	0.0	Cura	Novo	Pul			Pul	Demanda Ambulatorial	Pos				Susp TB		N/realiz	Neg		N	N	N	N	N	N	4.0	4.0	0.0	N	RHZ	N			Supervisionado	25.0	87.0	14.0		N
8217		20_29	F	N		Dona de Casa	1.0	0.0	Cura	Novo	Pul			Pul	Urgencia / Emergencia	Pos		Neg		Susp TB			Pos		S	N	N	N	N	N	3.0	3.0	0.0	N	RHZE	N			Supervisionado	0.0	0.0	23.0		N
8220	Pardo	20_29	M		De 8 a 11 anos		1.0	0.0	Cura	Novo	Pul			Pul	Urgencia / Emergencia	N/realiz	N/realiz	N/realiz	N/realiz	Susp TB	N/realiz	N/realiz	N/realiz		N	N	N	N	N	N	4.0	0.0	0.0	N	RHZ	N			Supervisionado	42.0	38.0	28.0	N/realiz	N		Outros
8231	Branco	20_29	M		De 12 a 14 anos	Outra	1.0	0.0	Cura	Novo	Pul			Pul	Urgencia / Emergencia	Pos	N/realiz	Pos	N/realiz	Susp c/cavid			Neg		N	N	N	N	N	N	9.0	7.0	4.0		RHZ	N			Auto-Administrado	0.0	0.0	27.0		N
8246	Preto	20_29	M		De 8 a 11 anos	Outra	1.0	0.0	Cura	Novo	Pul			Pul	Demanda Ambulatorial	Pos	N/realiz	N/realiz	N/realiz	Susp TB	N/realiz	N/realiz	Neg		N	N	N	N	S	N	0.0	0.0	0.0	N	RHZ	N			Auto-Administrado	0.0	0.0	21.0	N/realiz	N
8248		20_29	F	N	De 8 a 11 anos	Outra	1.0	0.0	Cura	Novo	Pul			Pul	Elucidacao Diagn. em Internacao	Pos	N/realiz	Pos	N/realiz	Susp TB	N/realiz	N/realiz	Neg		N	N	N	N	N	N	12.0	9.0	7.0	N	RHZ	N			Supervisionado	35.0	87.0	24.0	N/realiz	N
8276	Branco	50_59	M		De 1 a 3 anos	Outra	1.0	0.0	Cura	Novo	Pul	Pleural		P+E	Demanda Ambulatorial	Neg		Neg	N/realiz	Susp c/cavid	N/realiz	N/realiz	Neg		N	N	S	N	N	N	4.0	4.0	0.0	N	RHZ	N			Supervisionado	35.0	63.0	50.0	N/realiz	N
8280	Pardo	60_69	M		De 4 a 7 anos	Outra	1.0	0.0	Cura	Novo	Pul			Pul	Urgencia / Emergencia	Pos	N/realiz	N/realiz	N/realiz	Susp TB	N/realiz	N/realiz	Neg		N	N	N	N	N	N	0.0	0.0	0.0	N	RHZ	N			Supervisionado	24.0	40.0	61.0	N/realiz	N
8282		40_49	M		De 4 a 7 anos	Outra	1.0	0.0	Cura	Novo	Pul			Pul	Investigacao de Contatos	Neg	N/realiz	Pos	N/realiz	N/realiz	N/realiz	N/realiz	Neg		N	N	N	N	N	N	2.0	2.0	1.0	N	RHZ	N			Auto-Administrado	0.0	0.0	46.0	N/realiz	N
8299		40_49	M				4.0	0.0	Cura	Novo	Pul			Pul		Pos	N/realiz	Pos	N/realiz	N/realiz	N/realiz	N/realiz	N/realiz		N	N	N	N	N	N	0.0	0.0	0.0	Instit. Penal	RHZE	N			Supervisionado	0.0	0.0	43.0	N/realiz	N
8309	Branco	30_39	M	N		Outra	1.0	0.0	Cura	Novo	Pul			Pul	Demanda Ambulatorial	Pos		Pos		Susp TB			Neg		N	N	N	N	N	N	0.0	0.0	0.0	N	RHZ	N			Auto-Administrado	0.0	0.0	39.0		N
8338	Branco	50_59	M		De 1 a 3 anos	Outra	1.0	0.0	Cura	Novo	Pul			Pul	Elucidacao Diagn. em Internacao	Pos	N/realiz	N/realiz	N/realiz	Susp TB	N/realiz	N/realiz	Neg		N	N	N	N	N	N	1.0	1.0	1.0		RHZ	N			Supervisionado	34.0	79.0	59.0	N/realiz	N
8348	Branco	30_39	M		De 1 a 3 anos	Outra	1.0	0.0	Cura	Novo	Pul			Pul	Busca Ativa na Comunidade	Pos	N/realiz	Pos	N/realiz	N/realiz	N/realiz	N/realiz	Neg		N	S	S	N	N	N	6.0	6.0	0.0	N	RHZ	N			Auto-Administrado	0.0	0.0	36.0	N/realiz	N
8358		30_39	M		De 8 a 11 anos	Outra	1.0	0.0	Cura	Novo	Pul			Pul	Urgencia / Emergencia	Neg	N/realiz	Pos	N/realiz	Susp TB	N/realiz	N/realiz	Neg		N	N	N	N	N	N	4.0	0.0	0.0	N	RHZ	N			Supervisionado	34.0	60.0	35.0	N/realiz	N
8360	Pardo	70_79	M		Nenhuma	Outra	1.0	0.0	Cura	Novo	Pul			Pul	Elucidacao Diagn. em Internacao	Pos	N/realiz	N/realiz	N/realiz	Susp TB	N/realiz	N/realiz	N/realiz		N	N	N	N	N	N	3.0	0.0	0.0	N	RHZ	S	RHZE	Intolerancia/Toxicidade	Supervisionado	0.0	0.0	76.0	N/realiz	N		Elucidacao Diagnostica
8373	Branco	20_29	M		De 4 a 7 anos	Outra	1.0	0.0	Cura	Novo	Pul			Pul	Busca Ativa na Comunidade	Pos	N/realiz	N/realiz	N/realiz	Susp TB	N/realiz	N/realiz	Neg		N	N	N	N	N	N	5.0	5.0	0.0	N	RHZ	N			Supervisionado	43.0	131.0	20.0	N/realiz	N
8384	Pardo	20_29	M		De 4 a 7 anos	Outra	1.0	0.0	Cura	Novo	Pul			Pul	Demanda Ambulatorial	Pos	N/realiz	Neg	N/realiz	Susp c/cavid	N/realiz	N/realiz	Neg		N	N	N	N	N	N	7.0	0.0	0.0	N	RHZ	N			Auto-Administrado	0.0	0.0	21.0	N/realiz	N
8386	Branco	40_49	F	N	De 8 a 11 anos	Outra	1.0	0.0	Cura	Novo	Pul			Pul	Urgencia / Emergencia	Pos	N/realiz	N/realiz	N/realiz	Susp TB	N/realiz	N/realiz	N/realiz		N	N	N	N	N	N	0.0	0.0	0.0	N	RHZ	N				0.0	0.0	46.0	N/realiz	N
8387	Pardo	15_19	F	N	De 8 a 11 anos	Desempregado	1.0	0.0	Cura	Novo	Pul			Pul	Demanda Ambulatorial	Pos	N/realiz	N/realiz	N/realiz	Susp c/cavid	N/realiz	N/realiz	Neg		N	N	N	N	N	N	3.0	0.0	0.0	N	RHZ	N			Auto-Administrado	0.0	0.0	17.0	N/realiz	N
8400	Preto	20_29	M		De 8 a 11 anos	Outra		0.0	Cura	Retr Aband	Pul			Pul	Urgencia / Emergencia	Pos	N/realiz	Pos	N/realiz	Susp TB	N/realiz	N/realiz	Neg		N	N	N	N	N	N	2.0	2.0	0.0	N	RHZE	N			Auto-Administrado	0.0	0.0	21.0	N/realiz	N
8404		20_29	F	N	De 1 a 3 anos	Outra	1.0	0.0	Cura	Novo	Pul			Pul	Urgencia / Emergencia	Pos		Pos		Susp TB			Neg		N	N	N	N	N	N	3.0	0.0	0.0	N	RHZ	N			Supervisionado	46.0	92.0	21.0		N	SENS
8410	Preto	40_49	F	N	De 1 a 3 anos		1.0	0.0	Abandono	Novo	Pul			Pul	Demanda Ambulatorial	Pos	N/realiz	N/realiz	N/realiz	Susp TB	N/realiz	N/realiz	Neg		N	N	S	N	N	N	3.0	3.0	0.0	N	RHZ	N			Supervisionado	60.0	0.0	45.0	N/realiz	N
8420	Pardo	15_19	M		De 8 a 11 anos	Outra	1.0	0.0	Abandono	Novo	Pul			Pul	Urgencia / Emergencia	Pos	N/realiz	N/realiz	N/realiz	Susp TB	N/realiz	N/realiz	Neg		N	N	N	N	N	N	6.0	5.0	0.0	N	RHZ	N			Supervisionado	37.0	47.0	17.0	N/realiz	N
8422	Pardo	20_29	M		De 8 a 11 anos	Outra	1.0	0.0	Cura	Novo	Pul			Pul	Investigacao de Contatos	Neg	N/realiz	N/realiz	N/realiz	Susp c/cavid	N/realiz	N/realiz	Neg		N	N	N	N	N	N	0.0	0.0	0.0	N	RHZ	N				0.0	0.0	27.0	N/realiz	N
8430	Branco	40_49	M	N	De 4 a 7 anos	Outra	1.0	0.0	Cura	Novo	Pul			Pul	Demanda Ambulatorial	N/realiz	N/realiz	Neg	N/realiz	Susp c/cavid	N/realiz	N/realiz	Neg		N	N	N	N	N	N	3.0	3.0	0.0	N	RHZ	N			Supervisionado	40.0	70.0	44.0	N/realiz	N
8436	Pardo	10_14	M		De 4 a 7 anos		1.0	0.0	Cura	Novo	Pul			Pul	Elucidacao Diagn. em Internacao	N/realiz		Neg		Susp TB			Neg		N	N	N	N	N	N	3.0	3.0	0.0	N	RHZ	N			Supervisionado	41.0	75.0	13.0	Sugestivo TB	N
8437	Pardo	60_69	M		De 4 a 7 anos	Aposentado	1.0	0.0	Cura	Novo	Pul			Pul	Demanda Ambulatorial	Neg	N/realiz	Neg	N/realiz	Susp TB	N/realiz	N/realiz	Neg		N	N	S	N	N	N	4.0	4.0	0.0	N	RHZ	S	RHZE	Intolerancia/Toxicidade	Supervisionado	42.0	182.0	67.0	N/realiz	N
8441	Branco	20_29	M		De 8 a 11 anos	Outra	1.0	0.0	Cura	Novo	Pul			Pul	Urgencia / Emergencia	Pos	N/realiz	N/realiz	N/realiz	Susp c/cavid	N/realiz	N/realiz	Neg		N	N	N	N	N	N	3.0	0.0	0.0	N	RHZ	N				0.0	0.0	27.0	N/realiz	N
8444	Branco	20_29	M		De 8 a 11 anos	Outra	1.0	0.0	Cura	Novo	Pul			Pul	Demanda Ambulatorial	Pos	N/realiz	N/realiz	N/realiz	Susp c/cavid	N/realiz	N/realiz	Neg		N	N	N	N	N	N	8.0	3.0	0.0	N	RHZ	N			Auto-Administrado	0.0	0.0	22.0	N/realiz	N
8446	Branco	30_39	M		De 1 a 3 anos	Outra	1.0	0.0	Cura	Novo	Pul			Pul	Demanda Ambulatorial	Pos	N/realiz	N/realiz	N/realiz	Susp TB	N/realiz	N/realiz	Neg		N	N	N	N	N	N	6.0	6.0	0.0		RHZ	N			Auto-Administrado	0.0	0.0	34.0	N/realiz	N
8464	Pardo	40_49	M		De 4 a 7 anos	Outra	1.0	0.0	Cura	Novo	Pul			Pul	Elucidacao Diagn. em Internacao	Pos	N/realiz	N/realiz	N/realiz	Susp TB	N/realiz	N/realiz	Neg		N	N	S	N	N	N	0.0	0.0	0.0	N	RHZ	N			Auto-Administrado	0.0	0.0	49.0	N/realiz	N
8466		40_49	M				1.0	0.0	Cura	Novo	Pul			Pul	Demanda Ambulatorial	Pos				Susp c/cavid					N	N	N	N	N	N	4.0	0.0	4.0	N	RHZ	N				0.0	0.0	41.0		N
8470		15_19	M		De 8 a 11 anos		1.0	0.0	Cura	Novo	Pul			Pul	Demanda Ambulatorial	Pos	N/realiz	N/realiz	N/realiz	Susp c/cavid	N/realiz	N/realiz	Neg		N	N	N	N	N	N	2.0	2.0	2.0	N	RHZ	N				0.0	0.0	17.0	N/realiz	N
8475	Preto	40_49	M		De 8 a 11 anos	Outra	1.0	0.0	Cura	Novo	Pul			Pul	Urgencia / Emergencia	Pos		Neg		Susp TB			Neg		N	N	N	N	N	N	2.0	2.0	0.0	N	RHZ	N			Supervisionado	25.0	84.0	41.0		N
8485	Branco	60_69	M			Outra	1.0	0.0	Cura	Novo	Pul			Pul	Demanda Ambulatorial	N/realiz				Susp TB			Neg		N	S	N	N	N	N	7.0	7.0	0.0	N	RHZ	N				0.0	0.0	63.0	Sugestivo TB	N
8487		40_49	M		De 4 a 7 anos	Outra	1.0	0.0	Cura	Novo	Outras			Ext	Elucidacao Diagn. em Internacao	N/realiz	N/realiz	N/realiz	N/realiz	Normal	N/realiz	N/realiz	Neg		N	N	S	N	N	N	3.0	3.0	0.0	N	RHZ	N			Supervisionado	34.0	69.0	44.0	Sugestivo TB	N
8489	Branco	30_39	M		De 8 a 11 anos	Outra	1.0	0.0	Cura	Novo	Pul			Pul	Demanda Ambulatorial	Pos		Neg		Susp TB			Neg		N	N	N	N	N	N	2.0	2.0	0.0	N	RHZ	N			Auto-Administrado	13.0	0.0	39.0	N/realiz	N
8502	Pardo	50_59	M		De 8 a 11 anos	Outra	1.0	0.0	Cura	Novo	Pul			Pul	Demanda Ambulatorial	Pos	N/realiz	N/realiz	N/realiz	N/realiz	N/realiz		Neg		N	S	N	N	N	N	3.0	3.0	0.0	N	RHZ	N			Auto-Administrado	0.0	0.0	54.0	N/realiz	N
8503		20_29	M		De 8 a 11 anos	Outra	1.0	0.0	Cura	Novo	Pul			Pul	Investigacao de Contatos	Pos		Pos		Susp c/cavid		N/realiz	Neg		N	N	N	N	N	N	2.0	2.0	1.0	N	RHZ	N			Auto-Administrado	0.0	0.0	21.0		N
8508		Maior de 80 anos	F				1.0	0.0	Abandono	Novo	Pul			Pul	Urgencia / Emergencia	N/realiz	N/realiz	N/realiz	N/realiz	Susp TB	N/realiz	N/realiz			N	N	N	N	N	N	0.0	0.0	0.0	N	RHZ	N				0.0	0.0	87.0	N/realiz	N
8535	Branco	40_49	M		De 4 a 7 anos	Outra	1.0	0.0	Cura	Novo	Pleural			Ext	Urgencia / Emergencia	Neg	N/realiz	Neg	N/realiz		N/realiz	N/realiz	Neg		N	N	N	N	N	N	2.0	2.0	0.0	N	RHZ	N			Supervisionado	44.0	89.0	49.0		N
8537		60_69	F			Dona de Casa	1.0	0.0	Cura	Novo	Pul			Pul	Investigacao de Contatos	Pos				Susp TB			N/realiz		N	S	N	N	N	N	5.0	5.0	1.0		RHZ	N			Auto-Administrado	0.0	0.0	67.0		N
8538		40_49	F		De 12 a 14 anos	Profissional de Saude	1.0	0.0	Cura	Novo	Pul			Pul	Demanda Ambulatorial	Pos	N/realiz	Pos	N/realiz	Susp c/cavid	N/realiz	N/realiz	Neg		N	N	N	N	N	N	5.0	5.0	1.0		RHZ	N			Auto-Administrado	0.0	0.0	40.0		N
8543	Branco	20_29	M		De 8 a 11 anos	Outra	3.0	0.0	Cura	Retr Aband	Pul			Pul	Demanda Ambulatorial	Pos	N/realiz	N/realiz	N/realiz	Susp TB	N/realiz	N/realiz	Neg		N	N	N	N	N	N	2.0	2.0	0.0		RHZ	N			Auto-Administrado	0.0	0.0	29.0		N
8545	Pardo	05_09	F	N	De 1 a 3 anos	Outra	1.0	0.0	Cura	Novo	Ganglionar Periferica			Ext	Demanda Ambulatorial	N/realiz	N/realiz	N/realiz	N/realiz	Normal	N/realiz	N/realiz	N/realiz		N	N	N	N	N	N	6.0	6.0	0.0	N	RHZ	N			Supervisionado	40.0	87.0	7.0	N/realiz	N
8553	Pardo	20_29	F	N	De 4 a 7 anos	Profissional de Saude	1.0	0.0	Cura	Novo	Pul			Pul	Demanda Ambulatorial	Neg	N/realiz	N/realiz	N/realiz	Susp TB	N/realiz	N/realiz	Neg		N	N	N	N	N	N	2.0	2.0	0.0	N	RHZ	N			Auto-Administrado	0.0	0.0	27.0	N/realiz	N
8564	Branco	40_49	M		De 1 a 3 anos		1.0	0.0	Cura	Novo	Pul			Pul	Demanda Ambulatorial	Pos	Neg	N/realiz	Pos	Susp TB			Neg		N	N	N	N	N	N	1.0	1.0	0.0	N	RHZ	N			Supervisionado	5.0	5.0	41.0	N/realiz	N	SENS
8568	Branco	20_29	M		De 8 a 11 anos	Outra	1.0	0.0	Abandono	Novo	Pul			Pul	Elucidacao Diagn. em Internacao	Neg	N/realiz	Neg	N/realiz		N/realiz	N/realiz	Neg		N	N	N	N	N	N	0.0	0.0	0.0	N	RHZ	N				0.0	0.0	22.0	N/realiz	N		Elucidacao Diagnostica
8572	Pardo	20_29	M		De 4 a 7 anos	Desempregado	1.0	0.0	Cura	Novo	Pul			Pul	Demanda Ambulatorial	Pos	N/realiz	Neg	N/realiz	Susp c/cavid	N/realiz	N/realiz	Neg		N	N	N	N	N	N	8.0	0.0	0.0	N	RHZ	N			Supervisionado	37.0	46.0	24.0	N/realiz	N		Outros
8579		15_19	M		De 8 a 11 anos	Desempregado	1.0	0.0	Cura	Novo	Pul			Pul	Demanda Ambulatorial	Pos	N/realiz	N/realiz	N/realiz	Susp TB	N/realiz	N/realiz	Neg		N	N	N	N	N	N	7.0	2.0	0.0	N	RHZ	N			Supervisionado	31.0	34.0	18.0	N/realiz	N
8601		40_49	M		De 4 a 7 anos	Desempregado	1.0	0.0	Cura	Novo	Pul			Pul	Demanda Ambulatorial	Pos		Neg		Susp TB			Neg		N	N	N	S	N	N	5.0	5.0	0.0	N	OUTROS	N			Auto-Administrado	0.0	0.0	46.0		N
8620	Branco	40_49	M		De 4 a 7 anos	Outra		0.0	Abandono	Retr Aband	Genital			Ext	Demanda Ambulatorial	N/realiz		N/realiz		N/realiz			Neg		N	N	N	N	N	N	0.0	0.0	0.0		RHZE	N			Supervisionado	40.0	80.0	48.0	Sugestivo TB	N
8642	Branco	50_59	M		15 anos e mais	Outra	1.0	0.0	Cura	Novo	Pul			Pul	Demanda Ambulatorial	Pos				N/realiz			Neg		N	N	N	N	N	N	1.0	1.0	0.0	N	RHZ	N			Supervisionado	35.0	58.0	51.0		N
8649	Branco	40_49	M		De 1 a 3 anos	Desempregado	1.0	0.0	Cura	Novo	Pul			Pul	Demanda Ambulatorial	Pos	N/realiz	N/realiz	N/realiz	Susp TB	N/realiz		Neg		N	N	N	N	N	N	0.0	0.0	0.0	N	RHZ	N			Supervisionado	12.0	0.0	46.0	N/realiz	N
8671		60_69	F	N	De 8 a 11 anos	Aposentado	1.0	0.0	Cura	Novo	Pul			Pul	Demanda Ambulatorial	Pos	N/realiz	Pos	N/realiz	Susp TB	N/realiz	N/realiz	Neg		N	N	N	N	N	N	4.0	1.0	1.0	N	RHZ	N				18.0	42.0	64.0	N/realiz	N
8678	Branco	30_39	M		De 8 a 11 anos	Outra	1.0	0.0	Cura	Novo	Pul			Pul	Urgencia / Emergencia	Pos	N/realiz	N/realiz	N/realiz	Susp c/cavid	N/realiz	N/realiz	Neg		N	N	S	N	N	N	3.0	3.0	0.0	N	RHZ	N			Supervisionado	19.0	26.0	38.0	N/realiz	N
8682	Branco	15_19	M		De 4 a 7 anos	Outra	1.0	0.0	Cura	Novo	Pul			Pul	Demanda Ambulatorial	Neg	N/realiz	N/realiz	N/realiz	Susp c/cavid	N/realiz	N/realiz	Neg		N	N	N	N	N	N	0.0	0.0	0.0	N	RHZ	N			Supervisionado	24.0	120.0	18.0	N/realiz	N
8697	Branco	30_39	M		De 1 a 3 anos	Outra	1.0	0.0	Cura	Novo	Pul			Pul	Demanda Ambulatorial	Pos	N/realiz	N/realiz	N/realiz	Susp TB	N/realiz	N/realiz	Neg		N	N	N	N	N	N	2.0	2.0	0.0		RHZ	N			Auto-Administrado	0.0	0.0	38.0	N/realiz	N
8707	Branco	20_29	M	N	De 8 a 11 anos	Outra	1.0	0.0	Cura	Novo	Outras			Ext	Demanda Ambulatorial	Neg	N/realiz	N/realiz	N/realiz	Normal	N/realiz	N/realiz	Neg		N	N	N	S	N	N	2.0	2.0	0.0	N	RHZ	N			Supervisionado	5.0	5.0	21.0	N/realiz	N
8725	Preto	30_39	M		De 8 a 11 anos	Outra	1.0	0.0	Cura	Novo	Pul			Pul	Urgencia / Emergencia	Pos	N/realiz	N/realiz	N/realiz	Susp TB	N/realiz	N/realiz	Neg		N	N	N	N	N	N	0.0	0.0	0.0	N	RHZ	N			Auto-Administrado	0.0	0.0	31.0	N/realiz	N
8750		40_49	M		De 1 a 3 anos	Outra	1.0	0.0	Cura	Novo	Pul			Pul	Demanda Ambulatorial	Neg		Pos		Susp TB		N/realiz	Neg		N	N	N	N	N	N	2.0	2.0	0.0	N	RHZ	N			Supervisionado	32.0	48.0	47.0		N
8751	Branco	40_49	M		De 1 a 3 anos	Aposentado	1.0	0.0	Abandono	Novo	Pul			Pul	Urgencia / Emergencia	N/realiz	N/realiz	N/realiz	N/realiz	Susp TB	N/realiz	N/realiz	Pos		S	N	N	N	N	N	0.0	0.0	0.0	N	RHZ	N				0.0	0.0	48.0	N/realiz	N		Aids
8764		20_29	F		De 4 a 7 anos	Desempregado	1.0	0.0	Abandono	Novo	Pul			Pul	Demanda Ambulatorial	Pos		Pos		Susp TB			Neg		N	N	N	N	N	N	6.0	6.0	0.0	N	RHZ	S	SZEET	Resistencia Medicamentosa	Supervisionado	22.0	53.0	24.0		N	TB R
8768	Branco	30_39	M			Outra	4.0	0.0	Cura	Novo	Pul			Pul	Urgencia / Emergencia	Pos		Pos		Susp TB			Neg		N	N	N	N	N	N	2.0	2.0	0.0	N	RHZE	N			Supervisionado	37.0	68.0	38.0		N
8770		50_59	M		De 8 a 11 anos	Outra	1.0	0.0	Cura	Novo	Pleural			Ext	Elucidacao Diagn. em Internacao	N/realiz	Neg			Outra Patologia			Neg		N	N	N	N	N	N	2.0	2.0	1.0	N	RHZ	N			Supervisionado	37.0	92.0	57.0		N		Outros
8771	Pardo	30_39	M		De 1 a 3 anos	Outra	3.0	0.0	Cura	Retr Aband	Pul			Pul	Demanda Ambulatorial	Pos	N/realiz	Pos	N/realiz	Susp TB	N/realiz	N/realiz	Neg		N	N	N	N	N	N	2.0	2.0	0.0	N	RHZ	N				0.0	0.0	33.0	N/realiz	N	SENS	Caquexia
8776	Branco	50_59	M		De 8 a 11 anos	Outra	1.0	0.0	Cura	Novo	Pul	Meningea		P+E	Elucidacao Diagn. em Internacao	Neg	N/realiz	Neg	N/realiz	Normal	N/realiz	N/realiz	Neg		N	N	N	N	N	N	0.0	0.0	0.0	N	RHZ	N			Auto-Administrado	0.0	0.0	53.0	N/realiz	N
8784	Branco	50_59	M		De 4 a 7 anos	Aposentado	1.0	0.0	Cura	Novo	Pul			Pul	Demanda Ambulatorial	Pos	N/realiz	N/realiz	N/realiz	Susp c/cavid	N/realiz	N/realiz	Neg		N	N	N	N	N	N	2.0	2.0	1.0	N	RHZ	N			Auto-Administrado	0.0	0.0	52.0	N/realiz	N
8786	Pardo	50_59	M		De 4 a 7 anos	Outra	1.0	0.0	Abandono	Novo	Pul			Pul	Busca Ativa na Comunidade	Neg	N/realiz	Pos	N/realiz	Susp TB	N/realiz	N/realiz	Neg		N	N	S	N	N	N	0.0	0.0	0.0		RHZ	N			Supervisionado	0.0	0.0	52.0	N/realiz	N	TB R
8817	Branco	50_59	M		De 4 a 7 anos	Desempregado	1.0	0.0	Cura	Novo	Pul			Pul	Elucidacao Diagn. em Internacao	Pos	N/realiz	N/realiz	N/realiz	Susp TB	N/realiz	N/realiz	Neg		N	N	S	S	N	N	0.0	0.0	0.0	N	RHZ	N			Supervisionado	0.0	0.0	52.0	N/realiz	N		Insuficiencia Respiratoria Aguda
8821	Branco	30_39	F	N	De 12 a 14 anos		1.0	0.0	Cura	Novo	Meningea			Ext	Demanda Ambulatorial	N/realiz	N/realiz	N/realiz	N/realiz	Normal	N/realiz	N/realiz	Pos		S	N	N	N	N	N	0.0	0.0	0.0	N	RHZ	N				0.0	0.0	37.0	N/realiz	N
8822	Branco	40_49	M		De 8 a 11 anos	Outra	1.0	0.0	Cura	Novo	Pul	Ganglionar Periferica		P+E	Demanda Ambulatorial	Pos	N/realiz	N/realiz	N/realiz	Normal	N/realiz	N/realiz	Pos		S	N	N	N	N	N	0.0	0.0	0.0	N	RHZ	S	OUTROS	Intolerancia/Toxicidade	Supervisionado	36.0	82.0	43.0	BAAR pos	N
8841		30_39	M		De 4 a 7 anos	Outra	1.0	0.0	Cura	Novo	Pul			Pul	Demanda Ambulatorial	Pos		Pos		Susp TB			Neg		N	N	S	N	N	N	1.0	0.0	0.0	N	RHZ	N			Supervisionado	40.0	81.0	33.0		N
8846		50_59	F	N	De 4 a 7 anos	Dona de Casa	1.0	0.0	Cura	Novo	Pul			Pul	Demanda Ambulatorial	Pos	N/realiz	N/realiz	N/realiz	Susp TB	N/realiz	N/realiz	Neg		N	N	N	N	N	N	6.0	6.0	0.0	N	RHZ	N			Supervisionado	24.0	48.0	53.0	N/realiz	N
8859	Branco	40_49	M		De 1 a 3 anos	Outra	1.0	0.0	Cura	Novo	Pul			Pul	Demanda Ambulatorial	Pos	N/realiz	N/realiz	N/realiz	Susp TB	N/realiz	N/realiz	Neg		N	N	N	N	N	N	2.0	2.0	0.0	N	RHZ	N			Auto-Administrado	0.0	0.0	47.0	N/realiz	N
8869		50_59	M			Outra	1.0	0.0	Cura	Novo	Pul			Pul	Demanda Ambulatorial	Pos							Neg		N	N	N	N	N	N	7.0	7.0	1.0	N	RHZ	N			Supervisionado	40.0	78.0	50.0		N
8887	Branco	60_69	M		De 8 a 11 anos	Aposentado	1.0	0.0	Cura	Novo	Pul			Pul	Busca Ativa na Comunidade	Pos				Susp c/cavid			Neg		N	N	N	N	N	N	1.0	1.0	0.0	N	RHZ	N			Supervisionado	13.0	7.0	63.0		N
8895	Pardo	60_69	M		De 4 a 7 anos	Outra		0.0	Abandono	Novo	Pul			Pul	Urgencia / Emergencia	Neg	N/realiz	N/realiz	N/realiz	N/realiz	N/realiz	N/realiz	Neg		N	N	N	N	N	N	0.0	0.0	0.0	N	RHZ	N			Auto-Administrado	0.0	0.0	60.0	N/realiz	N		Hemoptise
8903	Branco	20_29	F		De 4 a 7 anos	Outra		0.0	Abandono	Novo	Pul			Pul	Demanda Ambulatorial	Pos	N/realiz	N/realiz	N/realiz	Susp TB	N/realiz	N/realiz	Neg		N	N	N	N	N	N	4.0	4.0	4.0	N	RHZ	N			Supervisionado	0.0	0.0	28.0	N/realiz	N
8904		20_29	M			Desempregado	1.0	0.0	Abandono	Novo	Pul			Pul	Demanda Ambulatorial	Pos				Susp TB			N/realiz		N	N	N	N	N	N	5.0	5.0	3.0	N	RHZ	N			Supervisionado	0.0	0.0	22.0		N
8906		30_39	M		De 4 a 7 anos	Outra	1.0	0.0	Cura	Novo	Pleural			Ext	Urgencia / Emergencia	Neg	N/realiz	N/realiz	N/realiz	Susp TB	N/realiz	N/realiz	Neg		N	N	N	N	N	N	4.0	4.0	2.0	N	RHZ	N			Supervisionado	33.0	47.0	34.0	N/realiz	N		Insuficiencia Respiratoria Aguda
8924	Pardo	30_39	M		De 1 a 3 anos	Desempregado	1.0	0.0	Cura	Novo	Pul			Pul	Elucidacao Diagn. em Internacao	Pos	N/realiz	N/realiz	N/realiz	Susp TB	N/realiz	N/realiz	Neg		N	N	S	N	N	N	2.0	2.0	1.0	N	RHZ	N			Supervisionado	34.0	68.0	37.0	N/realiz	N
8929	Branco	60_69	M		De 1 a 3 anos	Outra	1.0	0.0	Cura	Novo	Pul			Pul	Urgencia / Emergencia	Neg	Pos	N/realiz	N/realiz	Susp c/cavid	Susp c/cavid	N/realiz	N/realiz		N	N	N	N	N	N	4.0	0.0	0.0	N	RHZ	N			Auto-Administrado	0.0	0.0	63.0	N/realiz	N
8946		40_49	M				1.0	0.0	Cura	Novo	Pul			Pul	Urgencia / Emergencia	N/realiz	N/realiz	N/realiz	N/realiz	Susp TB	N/realiz		N/realiz		N	N	N	N	N	N	5.0	1.0	2.0		RHZ	N				0.0	0.0	48.0	N/realiz	N
8963		30_39	M			Aposentado	1.0	0.0	Abandono	Novo	Meningea			Ext	Elucidacao Diagn. em Internacao	N/realiz	Neg	N/realiz	N/realiz	Outra Patologia	N/realiz	N/realiz	Pos		S	N	N	S	N	N	0.0	0.0	0.0	N	OUTROS	N			Supervisionado	0.0	0.0	39.0	N/realiz	N		Aids
8968		20_29	F	N	De 4 a 7 anos	Outra	1.0	0.0	Cura	Novo	Pul			Pul	Demanda Ambulatorial	N/realiz	N/realiz	N/realiz	N/realiz	Susp TB	N/realiz	N/realiz	Neg		N	N	N	N	N	N	2.0	2.0	2.0	N	RHZ	N			Auto-Administrado	1.0	0.0	22.0	N/realiz	N
8972	Pardo	50_59	F	N		Dona de Casa		0.0	Cura	Novo	Pul			Pul	Demanda Ambulatorial	Pos	N/realiz	N/realiz	N/realiz	N/realiz	N/realiz	N/realiz	N/realiz		N	N	N	N	N	N	0.0	0.0	0.0	N	RHZ	N			Supervisionado	0.0	0.0	54.0	N/realiz	N
8974	Branco	30_39	F	N	De 4 a 7 anos	Outra	1.0	0.0	Abandono	Novo	Pul			Pul	Demanda Ambulatorial	N/realiz	N/realiz	N/realiz	N/realiz	Susp TB	N/realiz	N/realiz	N/realiz		N	N	N	N	N	N	2.0	2.0	0.0	N	RHZ	N			Supervisionado	0.0	0.0	31.0	N/realiz	N
8978	Branco	20_29	F	N	De 8 a 11 anos	Outra	1.0	0.0	Cura	Novo	Pul			Pul	Urgencia / Emergencia	Pos	N/realiz	N/realiz	N/realiz	Susp c/cavid	N/realiz	N/realiz	Neg		N	N	N	N	N	N	2.0	2.0	0.0		RHZ	N			Supervisionado	0.0	0.0	24.0	N/realiz	N
8981	Branco	50_59	F	N	De 4 a 7 anos	Outra	1.0	0.0	Cura	Novo	Pul			Pul	Urgencia / Emergencia	Pos	N/realiz	N/realiz	N/realiz	Susp TB	N/realiz	N/realiz	Neg		N	N	N	N	N	N	2.0	2.0	0.0	N	RHZ	N			Supervisionado	26.0	47.0	50.0	N/realiz	N
8984	Preto	30_39	M		De 8 a 11 anos	Outra	1.0	0.0	Cura	Novo	Pul			Pul	Demanda Ambulatorial	Pos	N/realiz	Pos	N/realiz	N/realiz	N/realiz		Neg		N	N	N	N	N	N	3.0	3.0	1.0	N	RHZ	N			Supervisionado	45.0	57.0	38.0	N/realiz	N
8985	Branco	60_69	F	N	De 8 a 11 anos	Dona de Casa	1.0	0.0	Cura	Novo	Ossea			Ext	Demanda Ambulatorial	N/realiz	N/realiz	N/realiz	N/realiz	Normal	Susp TB	N/realiz	Neg		N	N	N	N	N	N	0.0	0.0	0.0	N	RHZ	N			Supervisionado	0.0	0.0	61.0	N/realiz	N
9031	Preto	40_49	M		De 4 a 7 anos	Aposentado	1.0	0.0	Cura	Novo	Pul			Pul	Elucidacao Diagn. em Internacao	Pos	Neg	Pos	Pos	Susp c/cavid	N/realiz	N/realiz	Neg		N	N	N	N	N	N	1.0	1.0	0.0	N	RHZ	N			Supervisionado	23.0	31.0	44.0	N/realiz	N		Elucidacao Diagnostica
9032	Branco	50_59	M		De 4 a 7 anos	Outra	1.0	0.0	Cura	Novo	Pul			Pul	Demanda Ambulatorial	Pos	N/realiz	N/realiz	N/realiz	Susp c/cavid	N/realiz	N/realiz	Neg		N	N	S	N	N	N	4.0	4.0	0.0	N	RHZ	N			Supervisionado	28.0	45.0	51.0	N/realiz	N
9050		30_39	F		De 4 a 7 anos	Outra	1.0	0.0	Cura	Novo	Pul			Pul	Demanda Ambulatorial	Pos	N/realiz	Pos	N/realiz	Susp c/cavid			N/realiz		N	N	N	N	N	N	4.0	1.0	1.0	N	RHZ	N			Supervisionado	49.0	79.0	39.0	N/realiz	N
9052	Branco	20_29	F	N	De 4 a 7 anos	Dona de Casa	1.0	0.0	Abandono	Novo	Pul			Pul	Demanda Ambulatorial	Pos	N/realiz	N/realiz	N/realiz	Susp TB	N/realiz	N/realiz	Neg		N	N	N	N	N	N	7.0	0.0	0.0	N	RHZ	N				0.0	0.0	28.0	N/realiz	N
9054	Branco	40_49	F		De 8 a 11 anos	Outra	1.0	0.0	Cura	Novo	Pele			Ext	Urgencia / Emergencia	Neg	Neg	Neg	Neg				Neg		N	N	N	N	N	N	0.0	0.0	0.0	N	RHZ	N			Auto-Administrado	0.0	0.0	47.0	BAAR pos	N
9055		20_29	F		De 8 a 11 anos	Desempregado	1.0	0.0	Abandono	Novo	Pul			Pul	Demanda Ambulatorial	Pos				Normal					N	N	N	N	N	N	0.0	0.0	0.0		RHZ	N				0.0	0.0	20.0		N
9059	Pardo	15_19	M		De 8 a 11 anos	Desempregado	1.0	0.0	Cura	Novo	Pul			Pul	Demanda Ambulatorial	Pos	N/realiz	N/realiz	N/realiz	Susp TB	N/realiz	N/realiz	Neg		N	N	N	N	N	N	5.0	5.0	0.0	N	RHZ	N			Supervisionado	24.0	72.0	19.0	N/realiz	N
9068		40_49	F	N	De 4 a 7 anos	Outra	1.0	0.0	Cura	Novo	Ganglionar Periferica			Ext	Demanda Ambulatorial	N/realiz	N/realiz	N/realiz	N/realiz	Normal	N/realiz	N/realiz	Neg		N	N	N	N	N	N	0.0	0.0	0.0	N	RHZ	N			Supervisionado	38.0	61.0	41.0	Sugestivo TB	N
9069		40_49	F	N	De 1 a 3 anos	Desempregado	2.0	13.0	Abandono	Recidiva	Pul			Pul		Pos	N/realiz	Pos	N/realiz	Susp TB	N/realiz				N	N	N	N	N	N	0.0	0.0	0.0	N	RHZ	N				0.0	0.0	46.0	N/realiz	N	SENS
9070	Pardo	20_29	M		De 4 a 7 anos	Desempregado		0.0	Abandono	Retr Aband	Pul			Pul	Demanda Ambulatorial	Pos	N/realiz	Pos	N/realiz	Susp TB	N/realiz		Neg		N	N	N	N	S	N	1.0	1.0	0.0		RHZE	N			Supervisionado	17.0	0.0	21.0	N/realiz	N	SENS
9080	Branco	15_19	F	N	De 4 a 7 anos		1.0	0.0	Cura	Novo	Pul			Pul		Pos	N/realiz	N/realiz	N/realiz	Susp c/cavid	N/realiz	N/realiz	Neg		N	N	N	N	N	N	11.0	2.0	0.0	N	RHZ	N			Auto-Administrado	0.0	0.0	17.0	N/realiz	N
9081		40_49	M		De 8 a 11 anos	Aposentado	1.0	0.0	Abandono	Novo	Pul	Meningea		P+E	Urgencia / Emergencia	Neg		Neg		Susp TB			Pos		S	N	N	N	N	N	0.0	0.0	0.0	N	RHZ	N			Auto-Administrado	0.0	0.0	41.0		N		Meningite
9085	Branco	50_59	M		De 4 a 7 anos	Aposentado	1.0	0.0	Cura	Novo	Pul			Pul	Elucidacao Diagn. em Internacao	Pos	N/realiz	N/realiz	N/realiz	Susp TB	N/realiz		Neg		N	N	S	N	N	N	5.0	5.0	0.0	N	OUTROS	N				0.0	0.0	51.0	N/realiz	N
9089	Branco	30_39	M		De 8 a 11 anos	Desempregado	1.0	0.0	Cura	Novo	Pul			Pul	Urgencia / Emergencia	Pos	N/realiz	Pos	N/realiz	Susp c/cavid	N/realiz	N/realiz	Neg		N	N	N	N	N	N	2.0	2.0	0.0	N	RHZ	N			Auto-Administrado	0.0	0.0	37.0	N/realiz	N
9107	Pardo	40_49	M		De 4 a 7 anos	Outra	1.0	0.0	Cura	Novo	Pul			Pul	Demanda Ambulatorial	Pos	N/realiz	N/realiz	N/realiz	Susp TB	N/realiz	N/realiz	N/realiz		N	N	N	N	N	N	5.0	5.0	0.0	N	RHZ	N				0.0	0.0	48.0	N/realiz	N
9110	Branco	50_59	M		De 4 a 7 anos	Desempregado	1.0	0.0	Cura	Novo	Pul			Pul	Elucidacao Diagn. em Internacao	Pos		Pos		Susp TB			Neg		N	N	S	N	N	N	3.0	3.0	1.0	N	RHZ	N			Supervisionado	40.0	100.0	52.0	N/realiz	N	SENS
9115	Branco	Maior de 80 anos	M	N	De 1 a 3 anos	Aposentado	1.0	0.0	Cura	Novo	Pleural			Ext	Demanda Ambulatorial	Neg	N/realiz	Neg	N/realiz	N/realiz	N/realiz	N/realiz	N/realiz		N	N	N	N	N	N	5.0	5.0	1.0	N	RHZ	N				0.0	0.0	84.0	N/realiz	N
9135	Pardo	30_39	M		De 8 a 11 anos	Outra	1.0	0.0	Abandono	Novo	Pul			Pul	Demanda Ambulatorial	Pos	N/realiz	N/realiz	N/realiz	Susp c/cavid	N/realiz	N/realiz	Neg		N	N	N	N	N	N	3.0	3.0	2.0	N	RHZ	N			Supervisionado	41.0	50.0	32.0	N/realiz	N
9136		30_39	M		De 4 a 7 anos	Outra	2.0	0.0	Cura	Recidiva	Pul			Pul	Demanda Ambulatorial	Pos		Pos		Susp TB			Neg		N	N	N	N	N	N	3.0	3.0	1.0	N	RHZ	N				0.0	0.0	38.0		N	SENS
9152	Pardo	20_29	M		De 4 a 7 anos	Outra	1.0	0.0	Abandono	Novo	Pul			Pul	Elucidacao Diagn. em Internacao	Pos	N/realiz	N/realiz	N/realiz	Susp TB	N/realiz	N/realiz	N/realiz		N	N	N	N	S	N	2.0	0.0	0.0	N	RHZ	N			Auto-Administrado	0.0	0.0	24.0	N/realiz	N		Elucidacao Diagnostica
9153		05_09	F		Nenhuma		1.0	0.0	Cura	Novo	Pul			Pul	Investigacao de Contatos	N/realiz	N/realiz	N/realiz	N/realiz	Susp TB	N/realiz	N/realiz	Neg		N	N	N	N	N	N	3.0	3.0	1.0		RHZ	N			Auto-Administrado	0.0	0.0	5.0	N/realiz	N
9159	Pardo	40_49	M		De 8 a 11 anos	Outra	1.0	0.0	Cura	Novo	Pul			Pul	Demanda Ambulatorial	Pos	N/realiz	N/realiz	N/realiz	Susp TB	N/realiz	N/realiz	Pos		N	N	N	N	N	N	1.0	1.0	0.0	N	RHZ	N			Supervisionado	42.0	75.0	41.0	N/realiz	N
9166	Preto	30_39	M		De 8 a 11 anos	Outra	1.0	0.0	Cura	Novo	Pul			Pul	Demanda Ambulatorial	Neg							Pos		S	N	N	N	N	N	3.0	3.0	0.0	N	RHZ	N			Supervisionado	0.0	0.0	33.0	Sugestivo TB	N		Elucidacao Diagnostica
9187	Preto	01_04	F	N	Nenhuma		1.0	0.0	Cura	Novo	Pul			Pul		Neg	Neg	Neg	Neg	Susp TB	Outra Patologia	N/realiz			N	N	N	N	N	N	0.0	0.0	0.0	N	RHZ	N				0.0	0.0	3.0	N/realiz	N
9200		40_49	M			Outra	1.0	0.0	Cura	Novo	Pul			Pul	Demanda Ambulatorial	Pos	N/realiz	N/realiz	N/realiz	Susp TB	N/realiz		Neg		N	N	N	N	N	N	0.0	0.0	0.0	N	RHZ	N			Supervisionado	24.0	48.0	45.0	N/realiz	N
9255	Branco	30_39	M		De 4 a 7 anos	Outra	1.0	0.0	Cura	Novo	Pul			Pul	Urgencia / Emergencia	Neg	N/realiz	N/realiz	N/realiz	Susp TB	N/realiz	N/realiz	Neg		N	N	N	N	N	N	5.0	5.0	0.0	N	RHZ	N			Supervisionado	40.0	120.0	30.0	N/realiz	N		Elucidacao Diagnostica
9285	Branco	20_29	F	N	De 1 a 3 anos	Dona de Casa	1.0	0.0	Cura	Novo	Pul			Pul	Demanda Ambulatorial	Pos	N/realiz	Pos	N/realiz	Susp TB	N/realiz	N/realiz	Neg		N	N	N	N	N	N	3.0	3.0	1.0	N	RHZ	N			Supervisionado	30.0	80.0	22.0	N/realiz	N
9289	Pardo	40_49	M		De 8 a 11 anos	Outra	1.0	0.0	Cura	Novo	Pul			Pul	Demanda Ambulatorial	Pos	N/realiz	N/realiz	N/realiz	Susp c/cavid	N/realiz	N/realiz	Neg		N	N	N	N	N	N	3.0	2.0	1.0		RHZ	N			Supervisionado	35.0	48.0	44.0	N/realiz	N
9311		50_59	M		De 4 a 7 anos	Outra	1.0	0.0	Cura	Novo	Pleural			Ext	Demanda Ambulatorial	N/realiz	N/realiz	N/realiz	N/realiz	Susp TB	N/realiz	N/realiz	Neg		N	N	N	N	N	N	6.0	6.0	0.0	N	RHZ	N			Supervisionado	24.0	87.0	51.0	N/realiz	N
9325	Pardo	40_49	M		De 4 a 7 anos	Outra	1.0	0.0	Cura	Novo	Pleural			Ext	Demanda Ambulatorial	N/realiz	Neg	N/realiz	Neg	Susp TB			Neg		N	N	N	N	N	N	4.0	0.0	1.0	N	RHZ	N				0.0	0.0	45.0		N
9334	Pardo	30_39	M	N	De 8 a 11 anos	Outra	1.0	0.0	Cura	Novo	Pul			Pul	Busca Ativa na Comunidade	Pos	N/realiz	Neg	N/realiz	N/realiz	N/realiz		N/realiz		N	N	N	N	N	N	7.0	7.0	0.0	N	RHZ	N			Supervisionado	34.0	57.0	35.0	N/realiz	N
9343	Pardo	30_39	M		De 4 a 7 anos		1.0	0.0	Cura	Novo	Pul			Pul	Busca Ativa na Comunidade	Pos	N/realiz	Neg	N/realiz	Susp c/cavid	N/realiz	N/realiz	Neg		N	N	S	N	S	N	4.0	4.0	0.0	N	RHZ	N			Supervisionado	27.0	42.0	30.0	N/realiz	N
9347		20_29	M			Outra	1.0	0.0	Cura	Novo	Pul			Pul	Demanda Ambulatorial	Pos	N/realiz	N/realiz	N/realiz	Susp TB	N/realiz	N/realiz	Neg		N	N	N	N	N	N	9.0	9.0	1.0	N	RHZ	N			Supervisionado	0.0	0.0	21.0	N/realiz	N
9354		20_29	M		De 8 a 11 anos	Outra	1.0	0.0	Cura	Novo	Pleural			Ext		N/realiz	N/realiz	N/realiz	N/realiz	Outra Patologia			Neg		N	N	N	N	N	N	0.0	0.0	0.0	N	RHZ	N				0.0	0.0	26.0	N/realiz	N
9355	Pardo	50_59	F		De 4 a 7 anos	Outra	1.0	0.0	Cura	Novo	Pele			Ext	Urgencia / Emergencia	N/realiz	Neg	N/realiz	Neg	Normal			Neg		N	N	N	N	N	N	0.0	0.0	0.0	N	RHZ	N				0.0	0.0	57.0	Sugestivo TB	N
9361	Branco	15_19	F	N	De 8 a 11 anos		1.0	0.0	Abandono	Novo	Pul			Pul	Demanda Ambulatorial	Pos		Pos							N	N	N	N	N	N	4.0	4.0	1.0	N	RHZ	N				0.0	0.0	18.0		N
9387	Preto	20_29	M		De 8 a 11 anos	Outra	1.0	0.0	Abandono	Novo	Ganglionar Periferica			Ext	Demanda Ambulatorial	N/realiz	N/realiz	N/realiz	N/realiz	Normal	N/realiz	N/realiz	Neg		N	N	N	N	N	N	2.0	0.0	0.0	N	RHZ	N			Auto-Administrado	0.0	0.0	26.0		N
9411	Preto	60_69	F	N	De 8 a 11 anos	Profissional de Saude	1.0	0.0	Cura	Novo	Pul			Pul	Demanda Ambulatorial	Neg		Neg		Susp c/cavid			Neg		N	N	N	N	N	N	2.0	2.0	0.0	N	RHZ	N			Supervisionado	0.0	0.0	66.0	Sugestivo TB	N
9412		50_59	M			Outra	1.0	0.0	Cura	Novo	Pul			Pul	Demanda Ambulatorial	Pos		N/realiz		Normal			Neg		N	N	N	N	N	N	4.0	4.0	1.0		RHZ	N			Supervisionado	0.0	0.0	59.0		N		Elucidacao Diagnostica
9418	Branco	20_29	M		De 4 a 7 anos	Desempregado	1.0	0.0	Abandono	Novo	Pul			Pul	Elucidacao Diagn. em Internacao	Pos	N/realiz	N/realiz	N/realiz	Susp TB	N/realiz	N/realiz	Neg		N	N	N	N	N	N	7.0	7.0	0.0	N	RHZ	N			Supervisionado	40.0	26.0	23.0	N/realiz	N
9429	Preto	30_39	M		De 4 a 7 anos	Desempregado	1.0	0.0	Cura	Novo	Pul			Pul	Demanda Ambulatorial	Neg	N/realiz	N/realiz	N/realiz	Susp c/cavid	N/realiz	N/realiz	Pos		S	N	N	N	N	N	1.0	1.0	1.0	N	RHZ	N				0.0	0.0	33.0	N/realiz	N		Outros
9458		40_49	F			Dona de Casa	1.0	0.0	Abandono	Novo	Pul			Pul	Demanda Ambulatorial	Pos		Neg		N/realiz	N/realiz	N/realiz	Neg		N	N	N	N	N	N	7.0	2.0	1.0	N	RHZ	N			Auto-Administrado	0.0	0.0	40.0	N/realiz	N
9484		40_49	M		De 8 a 11 anos	Outra	1.0	0.0	Cura	Novo	Pul			Pul	Demanda Ambulatorial	Pos		Pos		Susp c/cavid			Neg		N	N	S	N	N	N	20.0	20.0	1.0		RHZ	N			Supervisionado	0.0	0.0	41.0		N
9490	Branco	15_19	F	N	De 8 a 11 anos	Outra	1.0	0.0	Cura	Novo	Pul			Pul	Elucidacao Diagn. em Internacao	Neg	N/realiz	N/realiz	N/realiz	Susp TB	N/realiz	N/realiz	Neg		N	N	N	N	N	N	3.0	3.0	0.0	N	RHZ	N			Supervisionado	39.0	81.0	15.0	N/realiz	N
9516	Branco	50_59	M		De 4 a 7 anos	Desempregado	1.0	0.0	Cura	Novo	Pul			Pul	Elucidacao Diagn. em Internacao	Neg	N/realiz	N/realiz	N/realiz	Susp TB	N/realiz	N/realiz	Pos		S	N	N	N	N	N	0.0	0.0	0.0	N	RHZ	N			Supervisionado	41.0	83.0	51.0	N/realiz	N
9517	Indigena	30_39	M			Outra	1.0	0.0	Cura	Novo	Pul			Pul	Busca Ativa na Comunidade	Pos	N/realiz	Pos	N/realiz	Susp TB	N/realiz	N/realiz	Neg		N	N	N	N	N	N	3.0	3.0	0.0	N	RHZ	N			Supervisionado	0.0	49.0	33.0	N/realiz	N
9526	Pardo	20_29	M		De 8 a 11 anos	Outra	1.0	0.0	Cura	Novo	Pul		PLEURAL	Pul	Urgencia / Emergencia	Pos		N/realiz		Susp TB			Neg		N	N	N	N	N	N	3.0	3.0	0.0	N	RHZ	N			Supervisionado	45.0	80.0	24.0	N/realiz	N
9539	Branco	50_59	M		De 8 a 11 anos	Outra	1.0	0.0	Cura	Novo	Pul			Pul	Demanda Ambulatorial	Pos		N/realiz		Susp TB			Neg		N	N	S	N	N	N	1.0	1.0	0.0	N	RHZ	N	RHZ		Supervisionado	45.0	68.0	50.0	N/realiz	N
9564	Branco	20_29	F	N	De 8 a 11 anos		1.0	0.0	Cura	Novo	Pul			Pul	Elucidacao Diagn. em Internacao	Pos				Susp c/cavid			Neg		N	N	N	N	N	N	2.0	2.0	1.0	N	RHZ	N			Supervisionado	36.0	59.0	24.0		N
9567	Pardo	30_39	F	N	De 4 a 7 anos	Dona de Casa		0.0	Cura	Novo	Ganglionar Periferica			Ext	Demanda Ambulatorial	N/realiz	N/realiz	N/realiz	N/realiz	N/realiz	N/realiz	N/realiz	Neg		N	S	S	N	N	N	2.0	2.0	0.0	N	RHZE	N			Supervisionado	61.0	119.0	36.0	Sugestivo TB	N		Elucidacao Diagnostica
9590		20_29	M			Outra	9.0	0.0	Cura	Novo	Pul			Pul	Urgencia / Emergencia	Pos	N/realiz	Pos	N/realiz	Susp TB	N/realiz	N/realiz			N	N	N	N	N	N	3.0	3.0	0.0			N			Supervisionado	60.0	132.0	23.0	N/realiz	N
9594	Pardo	50_59	M		De 4 a 7 anos		1.0	0.0	Cura	Novo	Pul			Pul	Demanda Ambulatorial	Pos	N/realiz	N/realiz	N/realiz	Susp TB	N/realiz	N/realiz	Neg		N	N	N	N	N	N	3.0	3.0	3.0	N	RHZ	N			Supervisionado	0.0	0.0	54.0	N/realiz	N
9623		20_29	M		De 8 a 11 anos	Outra	1.0	0.0	Cura	Novo	Pleural			Ext	Demanda Ambulatorial	Neg	N/realiz	N/realiz	N/realiz	Susp TB	N/realiz	N/realiz	Neg		N	N	N	N	N	N	3.0	3.0	0.0	N	RHZ	N			Auto-Administrado	0.0	0.0	28.0	N/realiz	N
9639	Pardo	20_29	M		De 4 a 7 anos		1.0	0.0	Cura	Novo	Pul			Pul	Demanda Ambulatorial	Pos	N/realiz	N/realiz		Susp c/cavid	N/realiz	N/realiz	Neg		N	N	N	N	N	N	5.0	5.0	0.0	N	RHZ	N				0.0	0.0	28.0	N/realiz	N
9640	Indigena	20_29	F	N	De 4 a 7 anos	Outra	1.0	0.0	Cura	Novo	Pul			Pul	Urgencia / Emergencia	Pos	N/realiz	N/realiz	N/realiz	Susp TB	N/realiz	N/realiz	Neg		N	N	N	N	N	N	6.0	6.0	0.0	N	RHZ	N			Supervisionado	40.0	70.0	23.0	N/realiz	N
9649		40_49	M			Desempregado	9.0	0.0	Abandono	Recidiva	Pul			Pul	Urgencia / Emergencia	Pos	N/realiz	Pos	N/realiz	Susp TB	N/realiz	N/realiz	N/realiz		N	N	N	N	N	N	0.0	0.0	0.0	N	OUTROS	N				0.0	0.0	46.0	N/realiz	N	SENS
9663		30_39	F	N			1.0	0.0	Cura	Novo	Pul			Pul	Demanda Ambulatorial	Pos		Pos					Pos		S	N	N	N	N	N	0.0	0.0	0.0	N	RHZE	N			Supervisionado	0.0	0.0	30.0		N
9683		40_49	M			Outra	1.0	0.0	Cura	Novo	Pul			Pul	Demanda Ambulatorial	Pos		Pos		Susp TB	N/realiz	N/realiz	Neg		N	N	N	N	N	N	4.0	11.0	1.0	N	RHZ	N			Auto-Administrado	0.0	0.0	42.0	N/realiz	N
9687		50_59	F			Outra	1.0	0.0	Cura	Novo	Vias Urinarias			Ext	Urgencia / Emergencia	Neg	Pos	N/realiz	And	Outra Patologia	N/realiz	N/realiz	Neg		N	S	N	N	N	N	3.0	1.0	1.0	N	OUTROS	N				0.0	0.0	56.0	N/realiz	N		Outros
9717	Pardo	30_39	M		De 8 a 11 anos	Desempregado	1.0	0.0	Abandono	Novo	Pul			Pul	Investigacao de Contatos	Neg	N/realiz	Neg	N/realiz	Normal	N/realiz	N/realiz	N/realiz		N	N	N	N	N	N	2.0	2.0	1.0	N	RHZ	N			Supervisionado	0.0	0.0	37.0	N/realiz	N
9737		Maior de 80 anos	M			Aposentado	1.0	0.0	Abandono	Novo	Pul			Pul	Investigacao de Contatos	Neg	N/realiz	N/realiz	N/realiz	Susp TB	N/realiz	N/realiz	Pos		N	N	N	N	N	N	4.0	4.0	2.0	N	OUTROS	N			Supervisionado	0.0	0.0	80.0	N/realiz	N
9759		30_39	M		De 4 a 7 anos	Outra	1.0	0.0	Cura	Novo	Pul			Pul	Urgencia / Emergencia	Pos				Susp TB			Pos		N	N	N	N	N	N	0.0	0.0	0.0	Instit. Penal	RHZE	N			Supervisionado	23.0	5.0	34.0		N
9764		40_49	M			Outra	1.0	0.0	Abandono	Novo	Pleural			Ext	Elucidacao Diagn. em Internacao	Neg	N/realiz	N/realiz	N/realiz	Susp TB	N/realiz	N/realiz	N/realiz		N	N	N	N	N	N	0.0	0.0	0.0	N	OUTROS	N				0.0	0.0	48.0	N/realiz	N		Elucidacao Diagnostica
9769		01_04	M			Outra	1.0	0.0	Cura	Novo	Pul			Pul	Investigacao de Contatos	N/realiz	N/realiz	N/realiz	N/realiz	Normal	N/realiz	N/realiz	N/realiz		N	N	N	N	N	N	2.0	2.0	1.0	N	OUTROS	N			Supervisionado	0.0	0.0	2.0	N/realiz	N
9777		20_29	F			Desempregado	1.0	0.0	Cura	Novo	Pul			Pul	Demanda Ambulatorial	Neg	N/realiz	N/realiz	N/realiz	Susp TB	N/realiz	N/realiz	Neg		N	N	N	N	N	N	3.0	3.0	1.0	N	OUTROS	N				0.0	0.0	20.0	N/realiz	N
9779	Branco	40_49	M		De 4 a 7 anos	Outra	1.0	0.0	Cura	Novo	Pul			Pul	Demanda Ambulatorial	Pos	N/realiz	N/realiz	N/realiz	Susp TB	N/realiz	N/realiz	Neg		N	S	N	N	N	N	3.0	3.0	1.0		RHZ	N			Auto-Administrado	0.0	0.0	46.0	N/realiz	N
9810	Branco	30_39	M		De 8 a 11 anos	Outra	1.0	0.0	Cura	Novo	Pul			Pul	Demanda Ambulatorial	Pos	N/realiz	N/realiz	N/realiz	Susp TB	N/realiz	N/realiz	Neg		N	N	S	N	N	N	1.0	1.0	0.0		RHZ	N			Auto-Administrado	0.0	0.0	31.0	N/realiz	N
9812		20_29	M		De 4 a 7 anos	Outra	1.0	0.0	Abandono	Novo	Pul			Pul	Demanda Ambulatorial	Pos	N/realiz	N/realiz	N/realiz	N/realiz	N/realiz	N/realiz	Neg		N	N	N	N	S	N	4.0	4.0	1.0	N	RHZ	N				0.0	0.0	26.0	N/realiz	N
9819	Pardo	20_29	F	N	De 8 a 11 anos	Dona de Casa	1.0	0.0	Cura	Novo	Pul			Pul	Demanda Ambulatorial	Pos	N/realiz	N/realiz	N/realiz	Susp TB	N/realiz	N/realiz	Neg		N	N	N	N	N	N	8.0	8.0	0.0	N	RHZ	N			Supervisionado	39.0	52.0	26.0	N/realiz	N
9827		70_79	F			Aposentado	1.0	0.0	Cura	Novo	Outras			Ext	Elucidacao Diagn. em Internacao	N/realiz	N/realiz	N/realiz	Pos		Susp TB	N/realiz	Neg		N	N	N	N	N	N	2.0	1.0	1.0	N	RHZ	N				0.0	0.0	70.0	Sugestivo TB	N		Elucidacao Diagnostica
9831		20_29	M		De 4 a 7 anos	Outra	1.0	0.0	Cura	Novo	Pul			Pul	Demanda Ambulatorial	Pos	N/realiz	N/realiz	N/realiz	Susp TB	N/realiz	N/realiz	N/realiz		N	N	N	N	N	N	4.0	0.0	0.0	N	RHZ	N			Supervisionado	45.0	113.0	21.0	N/realiz	N
9832	Branco	20_29	M		De 4 a 7 anos	Desempregado	1.0	0.0	Cura	Novo	Pul			Pul	Demanda Ambulatorial	Pos	N/realiz	N/realiz	N/realiz	Susp TB	N/realiz		Neg		N	N	N	N	N	N	8.0	0.0	0.0	N	RHZ	N			Supervisionado	6.0	8.0	23.0	N/realiz	N
9839		60_69	F			Dona de Casa	1.0	0.0	Cura	Novo	Pul			Pul	Demanda Ambulatorial	Pos				N/realiz			N/realiz		N	S	N	N	N	N	3.0	1.0	1.0	N	RHZ	N			Auto-Administrado	0.0	0.0	62.0		N
9843		20_29	M			Desempregado	1.0	0.0	Abandono	Novo	Pul			Pul	Investigacao de Contatos	Neg	N/realiz	Neg	N/realiz	Susp c/cavid	N/realiz	N/realiz	Neg		N	N	N	N	N	N	3.0	3.0	2.0	N	RHZ	N			Supervisionado	0.0	0.0	20.0	N/realiz	N
9847		30_39	F			Dona de Casa	1.0	0.0	Cura	Novo	Pleural			Ext	Demanda Ambulatorial	Neg	N/realiz	N/realiz	N/realiz	Susp TB	N/realiz		Neg		N	N	N	N	N	N	2.0	2.0	0.0	N	RHZ	N			Supervisionado	24.0	48.0	38.0	N/realiz	N
9863	Pardo	30_39	M		De 4 a 7 anos	Outra	1.0	0.0	Cura	Novo	Pul			Pul	Demanda Ambulatorial	Neg	N/realiz	Neg	N/realiz	Susp TB	N/realiz	N/realiz	Neg		N	N	N	N	N	N	2.0	0.0	0.0	N	RHZ	N			Supervisionado	35.0	67.0	36.0	N/realiz	N
9883	Pardo	15_19	F	N	De 4 a 7 anos	Dona de Casa	1.0	0.0	Abandono	Novo	Pul			Pul	Urgencia / Emergencia	Pos		N/realiz		Susp TB		N/realiz	Neg		N	N	N	N	N	N	0.0	0.0	0.0	N	RHZ	N			Supervisionado	18.0	28.0	16.0		N
9905		20_29	M			Outra	1.0	0.0	Cura	Novo	Pul			Pul	Demanda Ambulatorial	Pos				Susp TB	N/realiz		Neg		N	N	N	N	N	N	3.0	3.0	2.0	N	RHZ	N				0.0	0.0	21.0		N
9910	Branco	20_29	M		De 4 a 7 anos	Desempregado	1.0	0.0	Cura	Novo	Pul			Pul	Urgencia / Emergencia	Pos	N/realiz	N/realiz	N/realiz	Susp c/cavid	N/realiz	N/realiz	Neg		N	N	N	N	N	N	4.0	0.0	0.0	N	RHZ	N			Supervisionado	120.0	240.0	29.0	N/realiz	N		Causas Sociais
9919	Pardo	20_29	M		De 4 a 7 anos	Outra	1.0	0.0	Cura	Novo	Pul			Pul	Urgencia / Emergencia	Pos	N/realiz	N/realiz	N/realiz	Susp TB	N/realiz	N/realiz	Neg		N	N	N	N	N	N	7.0	7.0	0.0	N	RHZ	N			Supervisionado	41.0	73.0	26.0	N/realiz	N
9931	Pardo	20_29	F	N	De 4 a 7 anos	Outra	1.0	0.0	Cura	Novo	Pul			Pul	Demanda Ambulatorial	Neg	N/realiz	N/realiz	N/realiz	Susp c/cavid	N/realiz	N/realiz	Neg		N	N	N	N	N	N	4.0	4.0	0.0	N	RHZ	N			Auto-Administrado	24.0	0.0	22.0	N/realiz	N
9979	Branco	20_29	M		De 8 a 11 anos	Outra	1.0	0.0	Cura	Novo	Pul			Pul	Investigacao de Contatos	Pos	N/realiz	N/realiz	N/realiz	Susp TB	N/realiz	N/realiz	Neg		N	N	N	N	N	N	3.0	3.0	0.0		RHZ	N			Auto-Administrado	0.0	0.0	20.0	N/realiz	N
9983		40_49	M			Outra	1.0	0.0	Cura	Novo	Pul			Pul	Demanda Ambulatorial	Neg	N/realiz	N/realiz	N/realiz	Susp c/cavid	N/realiz		Neg		N	N	N	N	N	N	0.0	0.0	0.0	N	RHZ	N			Supervisionado	0.0	0.0	46.0	N/realiz	N
10006	Preto	40_49	M		De 8 a 11 anos	Outra	1.0	0.0	Cura	Novo	Pul			Pul	Urgencia / Emergencia	Pos	N/realiz	N/realiz	N/realiz	Susp TB	N/realiz	N/realiz	Neg		N	S	S	N	S	N	6.0	1.0	0.0		RHZ	S	MR	Intolerancia/Toxicidade	Supervisionado	0.0	0.0	46.0	N/realiz	N		Outros
10019	Pardo	50_59	M		De 8 a 11 anos		2.0	33.0	Cura	Recidiva	Pul			Pul	Demanda Ambulatorial	Pos	N/realiz	And	N/realiz	Susp TB	N/realiz	N/realiz	And		N	S	N	N	N	N	1.0	1.0	1.0	N	RHZE	N				0.0	0.0	52.0	N/realiz	N
10022		20_29	F	N	De 8 a 11 anos		1.0	0.0	Cura	Novo	Pul			Pul	Demanda Ambulatorial	Pos	N/realiz	N/realiz	N/realiz	Susp TB	N/realiz	N/realiz	Neg		N	N	N	N	N	N	1.0	1.0	1.0	N	RHZ	N				0.0	0.0	23.0	N/realiz	N		Outros
10026	Branco	01_04	F		Nenhuma	Outra	1.0	0.0	Cura	Novo	Pul			Pul	Investigacao de Contatos	And				Susp TB			Neg		N	N	N	N	N	N	4.0	4.0	4.0		RHZ	N			Supervisionado	0.0	0.0	1.0		N		Elucidacao Diagnostica
10033		40_49	M			Outra	1.0	0.0	Abandono	Novo	Pleural			Ext	Urgencia / Emergencia	Neg	N/realiz	N/realiz	N/realiz	Outra Patologia	N/realiz	N/realiz	Pos		N	N	N	N	N	N	0.0	0.0	0.0	N	OUTROS	N			Auto-Administrado	0.0	0.0	44.0	N/realiz	N		Insuficiencia Respiratoria Aguda
10036	Branco	30_39	M		De 8 a 11 anos	Outra	2.0	9.0	Cura	Recidiva	Pul			Pul	Urgencia / Emergencia	Pos	N/realiz	N/realiz	N/realiz	N/realiz	N/realiz	N/realiz	Neg		N	N	N	N	N	N	6.0	6.0	0.0	N	RHZ	N			Auto-Administrado	0.0	0.0	32.0	N/realiz	N
10042	Pardo	30_39	F	N	De 8 a 11 anos		1.0	0.0	Cura	Novo	Pul			Pul	Demanda Ambulatorial	Pos	N/realiz	And	N/realiz	Susp TB	N/realiz	N/realiz			N	N	N	N	N	N	1.0	1.0	1.0	N	RHZ	N				0.0	0.0	36.0	N/realiz	N
10051	Branco	40_49	F	N	De 8 a 11 anos	Desempregado	1.0	0.0	Cura	Novo	Pul			Pul	Elucidacao Diagn. em Internacao	Pos	N/realiz	Pos	N/realiz	N/realiz	N/realiz	N/realiz	Neg		N	N	N	N	N	N	3.0	3.0	3.0	N	RHZ	N			Auto-Administrado	0.0	0.0	40.0	N/realiz	N		Elucidacao Diagnostica
10055	Preto	20_29	M			Desempregado	1.0	0.0	Cura	Novo	Pleural			Ext	Demanda Ambulatorial				Pos	Susp c/cavid					N	N	N	N	N	N	4.0	0.0	0.0		RHZ	N				0.0	0.0	28.0	Sugestivo TB	N		Insuficiencia Respiratoria Aguda
10078	Pardo	40_49	F	N	De 1 a 3 anos	Dona de Casa	1.0	0.0	Cura	Novo	Pul			Pul	Investigacao de Contatos	Neg		Neg		Susp TB			Neg		N	N	S	N	N	N	4.0	4.0	2.0	N	RHZ	N			Supervisionado	0.0	0.0	48.0		N
10087		15_19	F	N	De 8 a 11 anos		1.0	0.0	Cura	Novo	Pul			Pul	Demanda Ambulatorial	Pos		Pos		Susp c/cavid			Neg		N	N	N	N	N	N	12.0	7.0	1.0	N	RHZ	N			Auto-Administrado	0.0	0.0	19.0		N
10093	Pardo	20_29	M		De 8 a 11 anos		1.0	0.0	Cura	Novo	Pul			Pul	Demanda Ambulatorial	Neg		Pos		Susp c/cavid			Neg		N	N	N	N	N	N	0.0	0.0	0.0		RHZ	N			Supervisionado	0.0	0.0	23.0		N		Caquexia
10095	Branco	60_69	M		Nenhuma	Aposentado	1.0	0.0	Cura	Novo	Pul			Pul	Elucidacao Diagn. em Internacao	Pos	N/realiz	Neg	N/realiz	Susp TB	N/realiz	N/realiz			N	S	N	N	N	N	1.0	1.0	1.0		RHZ	N			Supervisionado	26.0	40.0	69.0	N/realiz	N		Elucidacao Diagnostica
10103		15_19	M		De 4 a 7 anos	Outra	1.0	0.0	Cura	Novo	Pul			Pul	Urgencia / Emergencia	Pos				Susp TB			Neg		N	N	N	N	N	N	5.0	2.0	0.0	N	RHZ	N			Supervisionado	35.0	52.0	18.0		N
10113	Branco	50_59	M	N	De 4 a 7 anos	Outra	1.0	0.0	Cura	Novo	Pul			Pul	Demanda Ambulatorial	Neg	N/realiz	Pos	N/realiz	Normal	N/realiz	N/realiz	Neg		N	N	N	N	N	N	2.0	2.0	0.0	N	RHZ	N			Supervisionado	24.0	36.0	56.0	N/realiz	N		Outros
10123	Branco	20_29	F	N	De 8 a 11 anos	Dona de Casa	1.0	0.0	Cura	Novo	Pul			Pul	Demanda Ambulatorial	Pos	N/realiz	N/realiz	N/realiz	Susp c/cavid	N/realiz		Neg		N	N	N	N	N	N	3.0	2.0	1.0	N	RHZ	N			Supervisionado	24.0	35.0	22.0	N/realiz	N
10129	Preto	30_39	F	N	De 8 a 11 anos	Outra	1.0	0.0	Cura	Novo	Pul			Pul	Demanda Ambulatorial	Pos	N/realiz	N/realiz	N/realiz	Susp TB	N/realiz	N/realiz	N/realiz		N	N	N	N	N	N	5.0	0.0	0.0	N	RHZ	N			Auto-Administrado	0.0	0.0	39.0	N/realiz	N
10156	Preto	50_59	M		De 4 a 7 anos	Outra	1.0	0.0	Cura	Novo	Pul			Pul	Urgencia / Emergencia	Pos	N/realiz	N/realiz	N/realiz	Susp c/cavid	N/realiz	N/realiz	Neg		N	N	S	N	N	N	4.0	3.0	2.0	N	RHZ	N			Auto-Administrado	0.0	0.0	50.0	N/realiz	N
10172		50_59	M		De 8 a 11 anos	Outra	1.0	0.0	Cura	Novo	Pul			Pul	Demanda Ambulatorial	Pos	N/realiz	N/realiz	N/realiz	Susp c/cavid	N/realiz	N/realiz	Neg		N	N	S	N	N	N	3.0	0.0	0.0	N	OUTROS	N			Supervisionado	36.0	57.0	50.0	N/realiz	N
10178	Branco	30_39	M		De 12 a 14 anos	Outra	1.0	0.0	Abandono	Novo	Pleural			Ext	Urgencia / Emergencia	N/realiz	N/realiz	N/realiz	N/realiz	Susp TB	N/realiz	N/realiz	Neg		N	N	N	N	N	N	1.0	1.0	0.0		RHZ	N			Auto-Administrado	0.0	0.0	30.0	Sugestivo TB	N
10188	Preto	30_39	M		De 4 a 7 anos	Desempregado	1.0	0.0	Cura	Retr Aband	Pul			Pul	Demanda Ambulatorial	Neg	N/realiz	Neg	N/realiz	Susp TB	N/realiz	N/realiz	Neg		N	N	N	N	N	N	0.0	9.0	0.0	Instit. Penal	RHZ	N			Supervisionado	60.0	120.0	37.0	N/realiz	N	SENS
10190		30_39	M	N	De 1 a 3 anos	Outra	1.0	0.0	Abandono	Novo	Pul			Pul	Urgencia / Emergencia	Pos				Susp c/cavid			N/realiz		N	N	S	N	N	N	2.0	1.0	1.0	N	RHZ	N			Auto-Administrado	0.0	0.0	38.0		N
10198	Pardo	60_69	M		De 4 a 7 anos	Outra		0.0	Cura	Recidiva	Pul			Pul	Demanda Ambulatorial	Pos		Neg		Susp c/cavid			N/realiz		N	N	N	N	N	N	1.0	0.0	0.0		RHZ	N			Auto-Administrado	0.0	0.0	62.0		N
10232	Pardo	40_49	M		De 8 a 11 anos	Outra	1.0	0.0	Cura	Novo	Pul			Pul	Demanda Ambulatorial	Pos	N/realiz	N/realiz	N/realiz	Susp c/cavid	N/realiz	N/realiz	Neg		N	N	N	N	N	N	1.0	1.0	0.0	N	RHZ	N			Supervisionado	42.0	16.0	42.0	N/realiz	N
10240	Branco	20_29	F	N	De 8 a 11 anos	Outra	1.0	0.0	Cura	Novo	Pul			Pul	Urgencia / Emergencia	Pos	N/realiz	Pos	N/realiz	Susp TB	N/realiz	N/realiz	Neg		N	N	N	N	N	N	4.0	0.0	0.0	N	RHZ	N			Supervisionado	19.0	0.0	26.0	N/realiz	N	SENS
10255	Branco	40_49	M		De 4 a 7 anos		1.0	0.0	Cura	Novo	Pul			Pul		Pos	Pos	Pos		Susp TB			Neg		N	N	S	N	N	N	1.0	1.0	0.0	N	OUTROS	N			Auto-Administrado	0.0	0.0	48.0		N
10265		40_49	M				1.0	0.0	Cura	Novo	Pul			Pul	Demanda Ambulatorial	Pos				Susp TB			Neg		N	N	N	N	N	N	5.0	0.0	0.0	N	RHZE	N			Supervisionado	24.0	38.0	46.0		N
10274		40_49	M		De 4 a 7 anos	Outra	1.0	0.0	Abandono	Novo	Pul			Pul	Demanda Ambulatorial	Pos				Susp TB			Neg		N	N	N	N	N	N	0.0	0.0	0.0	N	RHZ	N			Auto-Administrado	0.0	0.0	48.0		N		Elucidacao Diagnostica
10275	Pardo	40_49	F	N	De 8 a 11 anos	Outra	9.0	0.0	Cura	Novo	Outras			Ext	Demanda Ambulatorial	Neg		Neg		Normal	N/realiz	N/realiz	Neg		N	N	N	N	N	N	2.0	0.0	0.0	N	RHZ	N			Auto-Administrado	0.0	0.0	46.0	N/realiz	N
10286	Pardo	70_79	M		De 4 a 7 anos	Aposentado	1.0	0.0	Cura	Novo	Pul			Pul	Demanda Ambulatorial	Pos	N/realiz	Pos	N/realiz	Susp c/cavid	N/realiz	N/realiz	Neg		N	N	N	N	N	N	1.0	0.0	0.0	N	RHZ	N			Auto-Administrado	0.0	0.0	78.0	N/realiz	N
10324	Branco	40_49	M		De 8 a 11 anos	Outra	1.0	0.0	Cura	Novo	Pul			Pul	Urgencia / Emergencia	Pos	N/realiz	N/realiz	N/realiz	Susp TB	N/realiz		Neg		N	N	S	N	N	N	2.0	1.0	1.0	N	RHZ	N			Supervisionado	47.0	80.0	48.0	N/realiz	N
10331	Pardo	40_49	M		De 1 a 3 anos	Outra	1.0	0.0	Cura	Novo	Pul			Pul	Busca Ativa na Comunidade	Pos	N/realiz	N/realiz	N/realiz	Susp TB	N/realiz		Neg		N	N	N	N	N	N	5.0	5.0	0.0	N	RHZ	N			Supervisionado	39.0	79.0	41.0	N/realiz	N
10350		30_39	F	N	De 8 a 11 anos		4.0	0.0	Cura	Novo	Pul			Pul	Demanda Ambulatorial	Pos	Neg			Susp TB			Pos		S	N	N	N	N	N	9.0	9.0	0.0	N	RHZE	N	RHZ			0.0	0.0	31.0		N		Outros
10373	Branco	40_49	M		De 4 a 7 anos	Outra	1.0	0.0	Cura	Novo	Pul			Pul	Elucidacao Diagn. em Internacao	Pos	N/realiz	N/realiz	N/realiz	Susp TB	N/realiz	N/realiz	Neg		N	N	S	N	N	N	6.0	6.0	0.0	N	RHZ	N			Supervisionado	46.0	77.0	47.0	N/realiz	N		Elucidacao Diagnostica
10388	Pardo	20_29	F	N	De 4 a 7 anos	Dona de Casa	1.0	0.0	Cura	Novo	Pul			Pul	Busca Ativa em Instituicao	Pos	N/realiz	N/realiz	N/realiz	Susp c/cavid	N/realiz	N/realiz	Neg		N	N	N	N	N	N	6.0	2.0	0.0	N	RHZ	N			Supervisionado	39.0	54.0	23.0	N/realiz	N
10395		30_39	M		De 8 a 11 anos	Outra	1.0	0.0	Cura	Novo	Pul	Pleural		P+E	Demanda Ambulatorial	Pos	N/realiz	Pos	N/realiz	Susp TB	N/realiz	N/realiz	Neg		N	N	N	N	N	N	5.0	5.0	1.0	N	RHZ	N			Supervisionado	28.0	45.0	30.0	N/realiz	N
10396	Branco	40_49	F	N	De 8 a 11 anos	Dona de Casa	1.0	0.0	Cura	Novo	Pul			Pul	Investigacao de Contatos	Pos	N/realiz	N/realiz	N/realiz	Susp TB	N/realiz	N/realiz	Neg		N	N	N	N	N	N	4.0	4.0	0.0	N	RHZ	N			Supervisionado	38.0	47.0	44.0	N/realiz	N
10399	Amarelo	20_29	F	N	De 8 a 11 anos	Outra	1.0	0.0	Cura	Novo	Pul			Pul	Demanda Ambulatorial	Neg	N/realiz	Neg	N/realiz	Susp TB	N/realiz	N/realiz	Neg		N	N	N	N	N	N	9.0	9.0	1.0	N	RHZ	N			Supervisionado	20.0	22.0	25.0	N/realiz	N
10403	Branco	40_49	M		De 4 a 7 anos	Outra	1.0	0.0	Abandono	Novo	Pul			Pul	Demanda Ambulatorial	Neg	Neg	Neg	Neg	Susp TB	N/realiz		Neg		N	N	N	N	N	N	6.0	0.0	0.0	N	RHZ	S	OUTROS	Intolerancia/Toxicidade	Auto-Administrado	0.0	0.0	40.0		N		Insuficiencia Respiratoria Aguda
10442	Branco	30_39	F	N	De 1 a 3 anos	Outra	1.0	0.0	Abandono	Novo	Ganglionar Periferica			Ext	Demanda Ambulatorial	N/realiz	N/realiz	N/realiz	N/realiz	N/realiz	N/realiz	N/realiz	Neg		N	N	N	N	N	N	0.0	0.0	0.0	N	RHZ	N			Auto-Administrado	0.0	0.0	30.0	Sugestivo TB	N
10445		40_49	M		De 4 a 7 anos	Outra	1.0	0.0	Cura	Novo	Ossea			Ext	Elucidacao Diagn. em Internacao	N/realiz	N/realiz	N/realiz	N/realiz	Susp c/cavid	Susp TB	N/realiz	Neg		N	N	N	N	N	N	0.0	0.0	0.0	N	RHZ	N				0.0	0.0	41.0	N/realiz	N		Elucidacao Diagnostica
10455	Branco	40_49	M		De 1 a 3 anos	Outra	1.0	0.0	Cura	Novo	Pul			Pul	Demanda Ambulatorial	Neg	N/realiz	N/realiz	N/realiz	Susp TB	N/realiz	N/realiz	Neg		N	N	N	N	N	N	10.0	10.0	0.0	N	RHZ	N			Supervisionado	24.0	106.0	48.0	N/realiz	N
10458		10_14	M			Outra	1.0	0.0	Cura	Novo	Pul			Pul	Investigacao de Contatos	Neg	N/realiz	N/realiz	N/realiz	Susp TB	N/realiz	N/realiz	Neg		N	N	N	N	N	N	6.0	6.0	3.0	N	RHZ	N			Supervisionado	0.0	0.0	12.0	N/realiz	N
10475	Pardo	40_49	M		De 4 a 7 anos	Desempregado	1.0	0.0	Cura	Novo	Pul			Pul	Urgencia / Emergencia	Pos	N/realiz	Pos	N/realiz	Susp TB	N/realiz	N/realiz	Pos		N	N	N	N	N	N	4.0	4.0	1.0		RHZ	N			Supervisionado	40.0	105.0	40.0	N/realiz	N
10484	Branco	15_19	M		De 8 a 11 anos	Outra	1.0	0.0	Abandono	Novo	Pul			Pul	Elucidacao Diagn. em Internacao	Pos	N/realiz	N/realiz	N/realiz	Susp c/cavid	N/realiz	N/realiz	N/realiz		N	N	N	N	N	N	8.0	5.0	3.0	N	RHZ	N			Auto-Administrado	0.0	0.0	16.0	N/realiz	N
10485	Branco	05_09	F	N	De 1 a 3 anos		1.0	0.0	Cura	Novo	Pul			Pul	Demanda Ambulatorial	N/realiz				Susp TB			Neg		N	N	N	N	N	N	2.0	2.0	2.0	N	RHZ	N			Auto-Administrado	0.0	0.0	8.0		N
10506		01_04	M		Nenhuma		1.0	0.0	Cura	Novo	Pul			Pul	Investigacao de Contatos	N/realiz		N/realiz		Susp TB			N/realiz		N	N	N	N	N	N	0.0	0.0	0.0	N	RHZ	N			Supervisionado	0.0	0.0	3.0		N
10539	Branco	40_49	M		De 4 a 7 anos	Outra	1.0	0.0	Cura	Novo	Pul			Pul	Demanda Ambulatorial	Pos	N/realiz	N/realiz	N/realiz	Susp TB	N/realiz	N/realiz	Neg		N	N	N	N	N	N	0.0	0.0	0.0		RHZ	N			Auto-Administrado	0.0	0.0	47.0	N/realiz	N
10552	Branco	20_29	M		De 8 a 11 anos	Outra	1.0	0.0	Cura	Novo	Pul			Pul	Investigacao de Contatos	Pos	N/realiz	N/realiz	N/realiz	Susp TB	N/realiz	N/realiz	Neg		N	N	N	N	N	N	11.0	11.0	2.0	N	RHZ	N			Supervisionado	40.0	82.0	24.0	N/realiz	N
10556		20_29	M			Outra	1.0	0.0	Abandono	Novo	Pul			Pul	Elucidacao Diagn. em Internacao	Pos	N/realiz	N/realiz	N/realiz	Susp TB	N/realiz	N/realiz	Neg		N	N	N	N	N	N	14.0	14.0	1.0	N	RHZ	N			Supervisionado	0.0	0.0	25.0	N/realiz	N		Hemoptise
10560	Branco	20_29	M		De 8 a 11 anos	Outra	1.0	0.0	Cura	Novo	Pul			Pul	Demanda Ambulatorial	Pos	N/realiz	Neg	N/realiz	Susp TB	N/realiz	N/realiz	Neg		N	N	N	N	S	N	3.0	3.0	1.0	N	RHZ	N			Supervisionado	40.0	96.0	25.0	N/realiz	N
10581		20_29	M			Outra	1.0	0.0	Cura	Novo	Pul			Pul	Urgencia / Emergencia	Pos		Neg		Normal			Neg		N	N	N	N	N	N	7.0	7.0	3.0		RHZ	N				0.0	0.0	20.0		N
10582	Branco	20_29	M		De 4 a 7 anos	Outra	1.0	0.0	Cura	Novo	Pul			Pul	Elucidacao Diagn. em Internacao	Neg	N/realiz	N/realiz	Neg	N/realiz	N/realiz	N/realiz	N/realiz		N	N	N	N	N	N	8.0	8.0	0.0	N	RHZ	N			Supervisionado	38.0	53.0	22.0	N/realiz	N
10583	Pardo	30_39	M		De 4 a 7 anos	Outra	1.0	0.0	Cura	Novo	Pul			Pul	Demanda Ambulatorial	Pos	N/realiz	Pos	N/realiz	Susp TB	N/realiz	N/realiz	Neg		N	N	N	N	N	N	18.0	16.0	3.0	N	RHZ	N			Supervisionado	24.0	57.0	32.0	N/realiz	N
10586	Branco	30_39	M		De 4 a 7 anos	Outra	1.0	0.0	Cura	Novo	Pul			Pul	Demanda Ambulatorial	Pos	N/realiz	Pos	N/realiz	N/realiz	N/realiz	N/realiz	Neg		N	N	N	N	N	N	5.0	5.0	0.0	N	RHZ	N			Auto-Administrado	0.0	0.0	39.0	N/realiz	N
10590	Branco	Maior de 80 anos	F		De 4 a 7 anos	Outra	2.0	46.0	Cura	Recidiva	Ossea			Ext	Demanda Ambulatorial	N/realiz	N/realiz	N/realiz	N/realiz	N/realiz	Susp TB	N/realiz	Neg		N	N	N	N	N	N	0.0	0.0	0.0	N	RHZ	N			Auto-Administrado	0.0	0.0	81.0	N/realiz	N
10594	Branco	30_39	M		De 8 a 11 anos	Outra	1.0	0.0	Cura	Novo	Pul			Pul	Demanda Ambulatorial	Pos	N/realiz	N/realiz	N/realiz	Susp TB	N/realiz	N/realiz	Neg		N	N	N	N	N	N	5.0	1.0	1.0	N	RHZ	N				0.0	0.0	39.0	N/realiz	N
10603		20_29	M			Desempregado	3.0	0.0	Cura	Retr Aband	Pul			Pul	Demanda Ambulatorial	Pos	N/realiz	N/realiz	N/realiz	N/realiz	N/realiz	N/realiz	Neg		N	N	N	N	N	N	2.0	1.0	1.0	N	OUTROS	N			Supervisionado	0.0	0.0	22.0	N/realiz	N
10611	Branco	50_59	F	N	De 4 a 7 anos	Dona de Casa	1.0	0.0	Cura	Novo	Pul			Pul	Demanda Ambulatorial	Pos		N/realiz		Susp TB			Neg		N	N	N	N	N	N	2.0	2.0	0.0	N	RHZ	N			Supervisionado	7.0	7.0	59.0	N/realiz	N
10614		60_69	M			Desempregado	1.0	0.0	Cura	Novo	Pleural			Ext	Investigacao de Contatos	Neg	N/realiz	N/realiz	N/realiz	Normal	N/realiz	N/realiz	And		N	N	N	N	N	N	4.0	1.0	1.0	N	OUTROS	N			Auto-Administrado	0.0	0.0	60.0	N/realiz	N
10615		20_29	M			Outra	1.0	0.0	Cura	Novo	Pul			Pul	Demanda Ambulatorial	Pos	N/realiz	N/realiz	N/realiz	Normal	N/realiz	N/realiz	Neg		N	N	N	N	N	N	6.0	1.0	1.0	N	OUTROS	N				0.0	0.0	22.0	N/realiz	N
10621	Pardo	40_49	F		De 1 a 3 anos	Outra	2.0	0.0	Cura	Novo	Pul			Pul	Demanda Ambulatorial	Pos				Susp TB			Pos		N	N	N	N	N	N	7.0	7.0	1.0	N	RHZE	N			Supervisionado	36.0	78.0	44.0		N
10629	Pardo	10_14	M		De 4 a 7 anos	Outra	1.0	0.0	Cura	Novo	Pul			Pul	Investigacao de Contatos	N/realiz	N/realiz	N/realiz	N/realiz	Susp TB	N/realiz	N/realiz	Neg		N	N	N	N	N	N	3.0	3.0	1.0	N	RHZ	N			Supervisionado	39.0	78.0	12.0	N/realiz	N
10663	Pardo	50_59	M		De 4 a 7 anos	Outra	1.0	0.0	Cura	Novo	Pul			Pul	Busca Ativa na Comunidade	Pos	N/realiz	N/realiz	Neg	Susp TB	N/realiz	N/realiz	Neg		N	N	N	N	N	N	2.0	2.0	1.0	N	RHZ	N			Supervisionado	39.0	82.0	52.0	N/realiz	N
10670		30_39	F	N	De 4 a 7 anos	Dona de Casa	1.0	0.0	Cura	Novo	Pleural			Ext	Elucidacao Diagn. em Internacao	Neg	N/realiz	N/realiz	N/realiz	Susp TB	N/realiz	N/realiz	Neg		N	N	N	N	N	N	1.0	1.0	0.0	N	RHZ	N			Supervisionado	0.0	0.0	32.0	Sugestivo TB	N
10673		15_19	F			Outra	1.0	0.0	Cura	Novo	Pul			Pul	Elucidacao Diagn. em Internacao	Pos	N/realiz	N/realiz	N/realiz	Susp TB	N/realiz	N/realiz	Neg		N	N	N	N	N	N	3.0	1.0	1.0	N	OUTROS	N			Supervisionado	0.0	0.0	19.0	N/realiz	N		Insuficiencia Respiratoria Aguda
10677		40_49	M			Desempregado	1.0	0.0	Cura	Novo	Pul			Pul	Demanda Ambulatorial	Pos	N/realiz	Pos	Neg	Susp TB	N/realiz	N/realiz	Pos		S	N	S	N	N	N	0.0	0.0	0.0	N	OUTROS	N			Supervisionado	0.0	0.0	42.0	N/realiz	N		Aids
10682		70_79	M			Aposentado	1.0	0.0	Cura	Novo	Pul			Pul	Demanda Ambulatorial	Neg	N/realiz	Neg	N/realiz	Susp TB	N/realiz	N/realiz	Neg		N	N	N	N	N	N	4.0	4.0	0.0	N	OUTROS	N			Supervisionado	80.0	140.0	73.0	N/realiz	N
10700	Pardo	20_29	F	N	De 8 a 11 anos	Outra	1.0	0.0	Abandono	Novo	Pul			Pul	Demanda Ambulatorial	Pos	N/realiz	N/realiz	N/realiz	Normal	N/realiz	N/realiz	N/realiz		N	N	N	N	N	N	8.0	3.0	2.0	N	RHZ	N			Auto-Administrado	0.0	0.0	23.0	N/realiz	N		Insuficiencia Respiratoria Aguda
10711		50_59	F	N	De 1 a 3 anos	Dona de Casa	1.0	0.0	Cura	Novo	Pul			Pul	Demanda Ambulatorial	Pos	N/realiz	N/realiz	N/realiz	Susp c/cavid	N/realiz	N/realiz	Neg		N	N	N	N	N	N	2.0	2.0	0.0	N	RHZ	N			Supervisionado	28.0	48.0	59.0	N/realiz	N
10732		50_59	F	N	De 1 a 3 anos	Dona de Casa	1.0	0.0	Cura	Novo	Pul			Pul	Demanda Ambulatorial	Pos	N/realiz	N/realiz	N/realiz	Susp c/cavid	N/realiz	N/realiz	Neg		N	N	N	N	N	N	2.0	0.0	0.0	N	RHZ	S	RHZE	Intolerancia/Toxicidade		0.0	0.0	58.0	N/realiz	N
10762	Branco	40_49	F	N	De 4 a 7 anos	Dona de Casa	1.0	0.0	Cura	Novo	Pul	Meningea		P+E	Demanda Ambulatorial	Neg	Neg	Pos	Neg	Normal	N/realiz	N/realiz	Pos		S	N	S	S	N	N	4.0	4.0	0.0	N	RHZ	N			Auto-Administrado	0.0	0.0	46.0	N/realiz	N		Elucidacao Diagnostica
10767		30_39	M			Outra	1.0	0.0	Cura	Novo	Pul			Pul	Demanda Ambulatorial	Pos	N/realiz	N/realiz	N/realiz	Susp TB	N/realiz	N/realiz	Neg		N	N	N	N	N	N	10.0	10.0	0.0	N	RHZE	N			Auto-Administrado	0.0	0.0	39.0	N/realiz	N
10770		30_39	M			Desempregado		0.0	Abandono	Recidiva	Pul	Ganglionar Periferica	OFTALMICA	P+E	Elucidacao Diagn. em Internacao	Pos			Pos	Susp TB	N/realiz	N/realiz	Pos	S	S	N	N	N	N	N	6.0	0.0	0.0	N	RHZE	N			Auto-Administrado	0.0	0.0	37.0		N	SENS	Causas Sociais
10796	Pardo	50_59	M		De 4 a 7 anos	Outra	1.0	0.0	Cura	Novo	Pul			Pul	Urgencia / Emergencia	Pos	N/realiz	Pos	N/realiz	Susp TB	N/realiz	N/realiz	Neg		N	N	N	N	N	N	0.0	0.0	0.0	N	RHZ	N			Supervisionado	42.0	80.0	55.0	N/realiz	N	SENS
10816	Pardo	50_59	F	N		Outra	1.0	0.0	Cura	Novo	Pul			Pul	Demanda Ambulatorial	Pos	N/realiz	N/realiz	N/realiz	N/realiz	N/realiz	N/realiz	Neg		N	N	N	N	N	N	1.0	0.0	0.0	N	RHZE	N			Supervisionado	30.0	71.0	55.0	N/realiz	N
10828		20_29	M		De 4 a 7 anos	Desempregado	3.0	0.0	Cura	Retr Aband	Pul			Pul	Demanda Ambulatorial	Neg	N/realiz	N/realiz	N/realiz	N/realiz	N/realiz	N/realiz	Neg		N	N	S	N	S	N	6.0	5.0	1.0		RHZE	N			Supervisionado	40.0	101.0	20.0	N/realiz	N
10846		20_29	M				1.0	0.0	Cura	Novo	Meningea			Ext	Elucidacao Diagn. em Internacao	N/realiz				Normal			Pos		S	N	N	N	N	N	0.0	0.0	0.0	N	RHZ	N			Auto-Administrado	0.0	0.0	20.0		N		Meningite
10847	Preto	40_49	M		De 4 a 7 anos	Desempregado	1.0	0.0	Cura	Novo	Pul			Pul	Urgencia / Emergencia	Pos	N/realiz	N/realiz	N/realiz	Susp TB	N/realiz	N/realiz	Neg		N	N	N	S	N	N	5.0	5.0	2.0		RHZ	N			Supervisionado	38.0	79.0	41.0	N/realiz	N
10851		20_29	F				1.0	0.0	Abandono	Novo	Pleural			Ext	Elucidacao Diagn. em Internacao	Neg	Neg	Neg		Susp TB			Neg		N	N	N	N	N	N	0.0	0.0	0.0		RHZ	N			Auto-Administrado	0.0	0.0	22.0	Sugestivo TB	N
10858	Branco	15_19	M		De 8 a 11 anos	Outra	1.0	0.0	Cura	Novo	Pul			Pul	Investigacao de Contatos	Pos		N/realiz		Susp TB			Neg		N	N	N	N	N	N	8.0	8.0	4.0	N	RHZ	N			Supervisionado	42.0	84.0	18.0	N/realiz	N
10868		40_49	F		De 4 a 7 anos	Outra		0.0	Abandono	Retr Aband	Pul			Pul	Demanda Ambulatorial	Pos	N/realiz	Pos	N/realiz	Susp c/cavid	N/realiz	N/realiz	Neg		N	N	S	S	S	N	4.0	4.0	0.0		RHZE	N			Supervisionado	0.0	0.0	45.0	N/realiz	N		Insuficiencia Respiratoria Aguda
10870	Branco	15_19	M		De 1 a 3 anos	Desempregado	1.0	0.0	Abandono	Novo	Pul	Pleural		P+E	Demanda Ambulatorial	Pos	N/realiz	N/realiz	N/realiz	Susp TB	N/realiz	N/realiz	Neg		N	N	N	N	N	N	7.0	7.0	0.0		RHZ	N			Auto-Administrado	0.0	0.0	19.0	N/realiz	N		Elucidacao Diagnostica
10880	Pardo	50_59	M		De 8 a 11 anos	Outra	1.0	0.0	Cura	Novo	Pul			Pul	Demanda Ambulatorial	Pos	N/realiz	Pos	N/realiz	Susp TB	N/realiz	N/realiz	Neg		N	N	N	N	S	N	0.0	0.0	0.0	Albergue	RHZ	N			Supervisionado	53.0	74.0	54.0	N/realiz	N	TB R
10881	Preto	05_09	F	N	De 1 a 3 anos	Outra	1.0	0.0	Cura	Novo	Pul			Pul	Investigacao de Contatos	N/realiz	N/realiz	N/realiz	N/realiz	N/realiz	N/realiz	N/realiz	N/realiz		N	N	N	N	N	N	4.0	4.0	1.0		RHZ	N			Supervisionado	60.0	120.0	9.0	N/realiz	N
10883	Pardo	40_49	F	N	De 1 a 3 anos	Outra	1.0	6.0	Cura	Novo	Pul			Pul	Demanda Ambulatorial	Neg	N/realiz	N/realiz	N/realiz	Susp TB	N/realiz	N/realiz	N/realiz		N	N	N	N	N	N	1.0	0.0	0.0		RHZ	N			Supervisionado	37.0	53.0	46.0	N/realiz	N
10895		05_09	M			Outra	1.0	0.0	Cura	Novo	Pul			Pul	Elucidacao Diagn. em Internacao	N/realiz	N/realiz	N/realiz	N/realiz	Susp TB	N/realiz	N/realiz	N/realiz		N	N	N	N	N	N	7.0	7.0	2.0	N	RHZ	N			Supervisionado	0.0	0.0	6.0	N/realiz	N		Elucidacao Diagnostica
10896		10_14	F			Dona de Casa	1.0	0.0	Cura	Novo	Pul			Pul	Elucidacao Diagn. em Internacao	Pos	N/realiz	N/realiz	N/realiz	Susp TB	N/realiz	N/realiz	Neg		N	N	N	N	N	N	7.0	7.0	1.0	N	RHZ	N			Supervisionado	0.0	0.0	12.0	N/realiz	N		Insuficiencia Respiratoria Aguda
10898		15_19	F	N	De 8 a 11 anos		1.0	0.0	Cura	Novo	Outras			Ext	Urgencia / Emergencia	Neg				Susp TB			Neg		N	N	N	N	N	N	6.0	6.0	1.0	N	RHZ	N			Supervisionado	19.0	29.0	16.0		N
10899	Branco	40_49	M		De 8 a 11 anos	Aposentado	2.0	16.0	Cura	Retr Aband	Outras			Ext	Elucidacao Diagn. em Internacao	N/realiz	N/realiz	N/realiz	N/realiz	Susp TB	N/realiz	N/realiz	Pos		S	N	N	N	N	N	3.0	3.0	0.0	N	RHZE	N			Supervisionado	48.0	114.0	45.0	N/realiz	N		Insuficiencia Respiratoria Aguda
10927	Branco	15_19	F	N	De 8 a 11 anos	Outra	1.0	0.0	Cura	Novo	Pul			Pul	Demanda Ambulatorial	Pos	N/realiz	N/realiz	N/realiz	Susp TB	N/realiz	N/realiz	Neg		N	N	N	N	N	N	8.0	8.0	0.0	N	RHZ	N			Supervisionado	26.0	46.0	19.0	N/realiz	N
10958	Branco	30_39	M		De 12 a 14 anos	Outra	1.0	0.0	Cura	Novo	Pul			Pul	Demanda Ambulatorial	Pos	N/realiz	N/realiz	N/realiz		N/realiz	N/realiz	Pos		S	N	N	N	N	N	3.0	3.0	1.0	N	RHZ	N			Auto-Administrado	0.0	0.0	39.0	N/realiz	N
10959	Pardo	50_59	M		De 8 a 11 anos	Desempregado	1.0	0.0	Cura	Novo	Pul			Pul	Demanda Ambulatorial	Pos	N/realiz	Pos	N/realiz	Susp TB	N/realiz	N/realiz	Pos		S	N	N	N	N	N	3.0	3.0	3.0		RHZE	N			Auto-Administrado	0.0	0.0	53.0	N/realiz	N		Insuficiencia Respiratoria Aguda
10966		15_19	M			Desempregado	1.0	0.0	Cura	Novo	Pul			Pul	Elucidacao Diagn. em Internacao	Pos	N/realiz	N/realiz	N/realiz	Susp TB			N/realiz		N	S	N	N	N	N	3.0	3.0	1.0		RHZ	N			Supervisionado	26.0	81.0	18.0	N/realiz	N		Insuficiencia Respiratoria Aguda
10977	Pardo	30_39	F	N	De 8 a 11 anos	Dona de Casa	1.0	0.0	Cura	Novo	Pul			Pul	Demanda Ambulatorial	Pos	N/realiz	Pos	N/realiz	Susp TB	N/realiz	N/realiz	Neg		N	N	N	N	N	N	3.0	3.0	1.0		RHZ	N			Supervisionado	0.0	0.0	39.0	N/realiz	N	SENS
10979	Pardo	15_19	M		De 4 a 7 anos	Desempregado	1.0	0.0	Cura	Novo	Pul			Pul	Demanda Ambulatorial	Pos				Susp TB			Pos		S	N	N	N	N	N	3.0	3.0	2.0		RHZ	N			Supervisionado	36.0	81.0	19.0		N
10993	Branco	50_59	F	N	De 8 a 11 anos	Outra	1.0	0.0	Cura	Novo	Pul			Pul	Urgencia / Emergencia	Pos	N/realiz	Neg	N/realiz	N/realiz	N/realiz	N/realiz	Neg		N	N	N	N	N	N	2.0	2.0	1.0		RHZ	N			Auto-Administrado	0.0	0.0	54.0	N/realiz	N
10996	Branco	40_49	M		De 4 a 7 anos	Outra	1.0	0.0	Cura	Novo	Pul			Pul	Elucidacao Diagn. em Internacao	Pos	N/realiz	Neg	N/realiz	Susp TB	N/realiz	N/realiz	Neg		N	N	N	N	N	N	5.0	5.0	5.0	N	RHZ	N			Auto-Administrado	0.0	0.0	48.0	N/realiz	N
11000	Pardo	40_49	M		De 1 a 3 anos	Outra	2.0	37.0	Cura	Recidiva	Pul			Pul	Demanda Ambulatorial	Pos	N/realiz	Pos	N/realiz	Susp TB	N/realiz	N/realiz	N/realiz		N	S	N	N	N	N	3.0	1.0	0.0		RHZ	N			Supervisionado	42.0	71.0	47.0	N/realiz	N	SENS
11008	Pardo	05_09	F	N	De 4 a 7 anos	Outra	1.0	0.0	Cura	Novo	Pul			Pul	Demanda Ambulatorial	N/realiz	N/realiz	N/realiz	N/realiz	Susp TB	N/realiz	N/realiz	Neg		N	N	N	N	N	N	3.0	3.0	1.0		RHZ	N			Supervisionado	37.0	77.0	9.0	N/realiz	N
11019	Branco	40_49	F	N	De 4 a 7 anos	Dona de Casa	1.0	0.0	Cura	Novo	Pleural			Ext	Elucidacao Diagn. em Internacao	Neg	Neg	N/realiz	N/realiz	Susp TB	N/realiz	N/realiz	N/realiz		N	N	N	N	N	N	5.0	0.0	0.0		RHZ	N			Supervisionado	32.0	70.0	43.0	N/realiz	N		Elucidacao Diagnostica
11037	Branco	40_49	F	N			1.0	0.0	Cura	Novo	Oftalmica			Ext	Demanda Ambulatorial	N/realiz	N/realiz	N/realiz	N/realiz	Normal			Neg		N	S	N	N	N	N	0.0	0.0	0.0	N	RHZ	N			Supervisionado	38.0	70.0	45.0	N/realiz	N
11048	Branco	20_29	M		De 4 a 7 anos	Outra	1.0	0.0	Cura	Novo	Pul			Pul	Urgencia / Emergencia	Pos	N/realiz	N/realiz	N/realiz	Susp TB	N/realiz	N/realiz	Neg		N	N	N	N	N	N	4.0	4.0	0.0	N	RHZ	N				0.0	0.0	22.0	N/realiz	N
11053	Branco	30_39	M		De 8 a 11 anos	Outra	1.0	0.0	Abandono	Novo	Pul			Pul	Busca Ativa na Comunidade	Pos	N/realiz	And	N/realiz	Susp TB	N/realiz	N/realiz	And		N	N	N	N	N	N	5.0	5.0	1.0	N	RHZ	N			Supervisionado	0.0	0.0	31.0	N/realiz	N
11054		30_39	M				1.0	0.0	Cura	Novo	Pul			Pul	Investigacao de Contatos	N/realiz		N/realiz		Susp TB			Neg		N	N	N	S	N	N	5.0	5.0	0.0	Hosp. Psiq.	RHZ	N			Supervisionado	60.0	120.0	31.0		N
11094	Branco	40_49	M		De 4 a 7 anos	Outra	1.0	0.0	Cura	Novo	Pul	Vias Urinarias		P+E	Demanda Ambulatorial	Neg	Neg	Neg	Pos	Susp TB			Neg		N	N	N	N	N	N	3.0	0.0	0.0		RHZ	N				0.0	0.0	49.0	Sugestivo TB	N
11098		20_29	M		De 8 a 11 anos	Outra	1.0	0.0	Cura	Novo	Pul			Pul	Urgencia / Emergencia	Neg	N/realiz	Neg	N/realiz	Susp TB	N/realiz	N/realiz	Pos		S	N	N	N	N	N	1.0	1.0	1.0		RHZ	N			Auto-Administrado	0.0	0.0	29.0	N/realiz	N		Outros
11100	Branco	30_39	M		De 4 a 7 anos	Outra	1.0	0.0	Abandono	Novo	Pul			Pul	Demanda Ambulatorial	Pos	N/realiz	N/realiz	Pos	Susp c/cavid	N/realiz	N/realiz	N/realiz		N	N	S	N	N	N	6.0	6.0	2.0		RHZ	N			Supervisionado	36.0	0.0	30.0	N/realiz	N
11112	Pardo	60_69	M		De 4 a 7 anos		1.0	0.0	Cura	Novo	Pul			Pul	Demanda Ambulatorial	Pos		And		Susp TB			And		N	N	N	N	N	N	1.0	1.0	1.0	N	RHZ	N				0.0	0.0	60.0	N/realiz	N
11116	Branco	20_29	F	N	De 4 a 7 anos	Outra	1.0	0.0	Cura	Novo	Pul			Pul	Elucidacao Diagn. em Internacao	Pos		N/realiz		Susp c/cavid			Neg		N	N	N	N	N	N	5.0	4.0	1.0		RHZ	N			Supervisionado	0.0	0.0	22.0		N		Elucidacao Diagnostica
11121	Branco	20_29	F	N	De 4 a 7 anos	Dona de Casa	1.0	0.0	Cura	Novo	Pul			Pul	Urgencia / Emergencia	Pos	N/realiz	N/realiz	N/realiz	Susp TB	N/realiz	N/realiz	Neg		N	N	N	N	N	N	5.0	1.0	0.0		RHZ	N			Supervisionado	42.0	74.0	22.0	N/realiz	N
11128	Branco	20_29	F	N	De 8 a 11 anos	Outra	1.0	0.0	Cura	Novo	Pul			Pul	Urgencia / Emergencia	Pos	N/realiz	N/realiz	N/realiz	Susp TB	N/realiz	N/realiz	Neg		N	N	N	N	N	N	2.0	1.0	0.0		RHZ	N			Supervisionado	26.0	40.0	21.0	N/realiz	N
11140	Branco	30_39	M		De 4 a 7 anos	Desempregado	1.0	0.0	Cura	Novo	Pul			Pul	Urgencia / Emergencia	Pos	N/realiz	Pos	N/realiz	Susp c/cavid	N/realiz	N/realiz	Neg		N	N	N	N	N	N	6.0	6.0	0.0	N	RHZ	N			Supervisionado	42.0	80.0	30.0	N/realiz	N
11157		40_49	M				1.0	0.0	Cura	Novo	Pul			Pul	Elucidacao Diagn. em Internacao	Pos	N/realiz	N/realiz	N/realiz	Susp TB	N/realiz	N/realiz	Neg		N	N	N	S	N	N	3.0	3.0	0.0	N	RHZE	N			Auto-Administrado	40.0	0.0	42.0	N/realiz	N		Caquexia
11163		20_29	F	N	De 8 a 11 anos	Outra	1.0	0.0	Cura	Novo	Pul			Pul	Investigacao de Contatos	Pos	N/realiz	N/realiz	N/realiz	Susp TB	N/realiz	N/realiz	Neg		N	N	N	N	N	N	4.0	4.0	1.0		RHZ	N			Supervisionado	24.0	60.0	25.0	N/realiz	N
11165		40_49	M		De 8 a 11 anos	Outra	1.0	0.0	Cura	Novo	Pul			Pul	Demanda Ambulatorial	Pos	N/realiz	N/realiz	N/realiz	Susp TB	N/realiz	N/realiz	Neg		N	N	N	N	N	N	4.0	4.0	2.0		RHZ	N			Supervisionado	37.0	37.0	41.0	N/realiz	N
11170	Pardo	30_39	M		De 4 a 7 anos	Outra	1.0	0.0	Cura	Novo	Pul			Pul	Urgencia / Emergencia	Pos	N/realiz	And	N/realiz	Susp TB	N/realiz	N/realiz	Pos		S	N	N	N	N	N	6.0	0.0	0.0	N	RHZ	N			Supervisionado	24.0	48.0	35.0	N/realiz	N
11172		20_29	F			Outra	1.0	0.0	Cura	Novo	Pul			Pul	Investigacao de Contatos	Pos	N/realiz	N/realiz	N/realiz	Susp TB	N/realiz	N/realiz	Neg		N	N	N	N	N	N	4.0	4.0	1.0	N	RHZ	N				0.0	0.0	25.0	N/realiz	N
11181	Branco	15_19	M		De 8 a 11 anos	Desempregado	1.0	0.0	Cura	Novo	Pul			Pul	Urgencia / Emergencia	Pos	N/realiz	N/realiz	N/realiz	Susp c/cavid	N/realiz	N/realiz	Neg		N	N	N	N	N	N	7.0	7.0	0.0		RHZ	N			Auto-Administrado	0.0	0.0	19.0	N/realiz	N
11183	Branco	30_39	F	N	De 8 a 11 anos	Dona de Casa	1.0	0.0	Cura	Novo	Pul	Meningea		P+E	Urgencia / Emergencia	Neg		Pos	N/realiz	Susp TB	N/realiz	N/realiz	Pos		S	N	N	N	N	N	1.0	1.0	0.0	N	RHZ	N			Supervisionado	25.0	50.0	30.0	N/realiz	N
11189		20_29	M			Outra	1.0	0.0	Cura	Novo	Pul			Pul	Investigacao de Contatos	Pos	N/realiz	N/realiz	N/realiz	Susp TB	N/realiz	N/realiz	Neg		N	N	N	N	N	N	4.0	4.0	2.0	N	RHZ	N			Auto-Administrado	0.0	0.0	23.0	N/realiz	N
11195		20_29	F	N	De 8 a 11 anos	Outra	9.0	0.0	Cura	Novo	Pul			Pul	Urgencia / Emergencia	Neg	N/realiz	Pos	N/realiz	Susp TB	N/realiz	N/realiz	Neg		N	N	N	N	N	N	6.0	0.0	0.0		RHZ	N			Auto-Administrado	0.0	0.0	25.0	N/realiz	N	SENS
11205		60_69	M			Desempregado		0.0	Abandono	Recidiva	Pul			Pul	Urgencia / Emergencia	Neg	N/realiz	Neg	N/realiz				Pos		S	N	N	N	N	N	0.0	0.0	0.0	N	RHZ	N				0.0	0.0	60.0		N		Causas Sociais
11206	Pardo	30_39	M		De 8 a 11 anos	Outra	1.0	0.0	Cura	Novo	Pul			Pul	Demanda Ambulatorial	Pos	N/realiz	N/realiz	N/realiz	Susp TB	N/realiz	N/realiz	Neg		N	N	N	N	N	N	4.0	4.0	0.0	N	RHZ	N			Auto-Administrado	0.0	0.0	31.0	N/realiz	N
11236		20_29	F	N		Outra	1.0	0.0	Cura	Novo	Pul			Pul	Urgencia / Emergencia	Pos				Susp TB			Neg		N	N	N	N	N	N	0.0	0.0	0.0	N	RHZE	N			Supervisionado	0.0	0.0	25.0		N
11249	Branco	40_49	F	N	De 8 a 11 anos	Dona de Casa	1.0	0.0	Cura	Novo	Pul			Pul	Investigacao de Contatos	Pos	N/realiz	N/realiz	N/realiz	Susp c/cavid	N/realiz	N/realiz	Neg		N	N	N	N	N	N	6.0	5.0	1.0		RHZ	N			Supervisionado	43.0	82.0	44.0	N/realiz	N
11273		40_49	M			Outra	1.0	0.0	Cura	Novo	Pul			Pul	Elucidacao Diagn. em Internacao	Neg	N/realiz	N/realiz	N/realiz	Susp TB	N/realiz	N/realiz	Neg		N	N	S	N	N	N	0.0	0.0	0.0	N	RHZ	N			Auto-Administrado	0.0	0.0	48.0	N/realiz	N		Elucidacao Diagnostica
11280	Branco	15_19	F	N	De 8 a 11 anos	Outra	1.0	0.0	Cura	Novo	Pul			Pul	Demanda Ambulatorial	Neg	N/realiz	N/realiz	N/realiz	Susp TB	N/realiz	N/realiz	N/realiz		N	N	N	N	N	N	2.0	2.0	0.0	N	RHZ	N			Supervisionado	24.0	41.0	15.0	N/realiz	N
11294		30_39	M			Outra	1.0	0.0	Cura	Novo	Pul			Pul	Elucidacao Diagn. em Internacao	Neg	N/realiz	N/realiz	N/realiz	Susp TB	N/realiz	N/realiz	Neg		N	N	S	N	N	N	7.0	7.0	0.0	N	OUTROS	N			Supervisionado	50.0	60.0	36.0	N/realiz	N		Insuficiencia Respiratoria Aguda
11298	Preto	20_29	M		De 4 a 7 anos	Outra	1.0	0.0	Cura	Novo	Pul			Pul	Demanda Ambulatorial	Neg	N/realiz	Pos	N/realiz	N/realiz	N/realiz	N/realiz	Pos		S	N	N	N	N	N	2.0	0.0	0.0		RHZ	N			Supervisionado	42.0	59.0	26.0	N/realiz	N
11299	Pardo	50_59	M		De 4 a 7 anos	Outra	2.0	11.0	Cura	Novo	Miliar			Ext	Demanda Ambulatorial	Neg	N/realiz		N/realiz	Susp TB	N/realiz	N/realiz	Neg		N	N	N	N	N	N	3.0	3.0	0.0	N	RHZ	N			Auto-Administrado	0.0	0.0	52.0		N
11303	Branco	50_59	F	N		Dona de Casa	1.0	0.0	Cura	Novo	Pul			Pul	Elucidacao Diagn. em Internacao	N/realiz	N/realiz	N/realiz	N/realiz	Susp TB	N/realiz	N/realiz	Neg		N	N	N	N	N	N	0.0	0.0	0.0	N	RHZ	N			Auto-Administrado	0.0	0.0	51.0	N/realiz	N
11307	Pardo	40_49	M		De 8 a 11 anos	Outra	1.0	0.0	Cura	Novo	Ganglionar Periferica			Ext	Demanda Ambulatorial	N/realiz	N/realiz	N/realiz	N/realiz	Normal	N/realiz	N/realiz	Pos		S	N	N	N	N	N	0.0	0.0	0.0	N	RHZ	N			Auto-Administrado	0.0	0.0	41.0	Sugestivo TB	N
11330	Branco	20_29	M		De 8 a 11 anos	Outra	1.0	0.0	Cura	Novo	Pul			Pul	Urgencia / Emergencia	Pos	N/realiz	N/realiz	N/realiz	N/realiz	N/realiz	N/realiz	Neg		N	N	N	N	S	N	0.0	0.0	0.0		RHZ	N			Supervisionado	40.0	54.0	21.0	N/realiz	N
11334	Branco	20_29	M		De 8 a 11 anos	Outra		0.0	Cura	Recidiva	Pul			Pul	Demanda Ambulatorial	Pos	N/realiz	N/realiz	N/realiz	Susp c/cavid	N/realiz	N/realiz	Neg		N	N	N	N	N	N	4.0	4.0	1.0		RHZ	N				24.0	16.0	25.0	N/realiz	N
11335		20_29	M		De 8 a 11 anos	Outra	1.0	0.0	Cura	Novo	Pul			Pul	Demanda Ambulatorial	Pos		Neg		Susp TB		N/realiz	Neg		N	N	N	N	N	N	1.0	1.0	0.0	N	RHZ	S	RHZE		Auto-Administrado	0.0	0.0	20.0		N
11348	Pardo	01_04	F	N		Outra	1.0	0.0	Cura	Novo	Meningea			Ext	Demanda Ambulatorial	N/realiz	N/realiz	N/realiz	Pos	N/realiz	N/realiz	N/realiz			N	N	N	N	N	N	5.0	5.0	0.0	N	RHZ	N			Supervisionado	0.0	80.0	1.0	N/realiz	N
11366		40_49	F	N	De 8 a 11 anos	Outra	1.0	0.0	Abandono	Novo	Miliar	Intestinal		Ext	Elucidacao Diagn. em Internacao	N/realiz	Pos	N/realiz	N/realiz	Susp TB	N/realiz	N/realiz	Pos		S	N	N	N	N	N	2.0	0.0	0.0		RHZ	N			Auto-Administrado	0.0	0.0	42.0	Sugestivo TB	N		Caquexia
11372	Pardo	20_29	M			Outra	1.0	0.0	Abandono	Novo	Pul			Pul	Demanda Ambulatorial	Pos	N/realiz	N/realiz	N/realiz	Susp c/cavid	N/realiz	N/realiz	N/realiz		N	N	N	N	N	N	4.0	4.0	0.0	N	RHZ	N			Supervisionado	25.0	0.0	21.0	N/realiz	N
11377	Pardo	30_39	M		De 1 a 3 anos	Outra	1.0	0.0	Abandono	Novo	Pul			Pul	Elucidacao Diagn. em Internacao	Pos	N/realiz	N/realiz	N/realiz	Susp TB	N/realiz	N/realiz	Neg		N	N	N	N	N	N	0.0	0.0	0.0		RHZ	N			Auto-Administrado	0.0	0.0	34.0	N/realiz	N		Elucidacao Diagnostica
11389	Branco	30_39	F	N	De 4 a 7 anos		1.0	0.0	Cura	Novo	Pul			Pul		Pos		N/realiz					Neg		N	N	N	N	N	N	7.0	7.0	0.0	N	RHZ	N			Supervisionado	0.0	0.0	33.0		N
11402		50_59	M		De 8 a 11 anos	Outra	1.0	0.0	Cura	Novo	Pleural			Ext	Demanda Ambulatorial	N/realiz	Neg	N/realiz					Neg		N	N	N	N	N	N	3.0	3.0	0.0	N	RHZ	N				5.0	45.0	54.0	Sugestivo TB	N
11410	Pardo	50_59	M		De 1 a 3 anos	Outra	1.0	0.0	Cura	Novo	Pul			Pul	Demanda Ambulatorial	Pos	N/realiz	N/realiz	N/realiz	Susp c/cavid	N/realiz	N/realiz	Neg		N	N	N	N	N	N	6.0	4.0	0.0		RHZ	N			Supervisionado	40.0	63.0	54.0	N/realiz	N
11411		60_69	F	N	De 4 a 7 anos	Dona de Casa	1.0	0.0	Cura	Novo	Pleural			Ext	Demanda Ambulatorial	N/realiz	N/realiz	N/realiz	N/realiz	Susp TB	N/realiz	N/realiz	N/realiz		N	N	N	N	N	N	1.0	1.0	0.0		RHZ	N			Auto-Administrado	0.0	0.0	61.0	N/realiz	N
11421	Pardo	30_39	F	N	De 1 a 3 anos	Dona de Casa	1.0	0.0	Cura	Novo	Pul			Pul	Demanda Ambulatorial	Pos	N/realiz	Pos	N/realiz	Susp TB	N/realiz	N/realiz	Neg		N	N	N	N	N	N	5.0	5.0	0.0	N	RHZ	N			Supervisionado	41.0	96.0	39.0	N/realiz	N
11423		20_29	M			Outra	1.0	0.0	Cura	Novo	Pul			Pul	Investigacao de Contatos	Pos	Neg	Neg	Neg	Susp TB	N/realiz	N/realiz	Neg		N	N	N	N	N	N	4.0	4.0	2.0	N	RHZ	N			Auto-Administrado	0.0	0.0	24.0	N/realiz	N
11427		20_29	F			Outra	1.0	0.0	Cura	Novo	Pul			Pul	Urgencia / Emergencia	Pos	N/realiz	N/realiz	N/realiz	Susp TB	N/realiz	N/realiz	Neg		N	N	N	N	N	N	4.0	3.0	1.0	N	RHZ	N			Supervisionado	0.0	0.0	22.0	N/realiz	N
11439	Branco	40_49	M		De 4 a 7 anos			0.0	Abandono	Retr Aband	Pul			Pul	Demanda Ambulatorial	Pos	N/realiz	N/realiz	N/realiz	Susp TB	N/realiz	N/realiz	N/realiz		N	N	N	N	N	N	16.0	16.0	1.0	Albergue	RHZ	N			Supervisionado	34.0	0.0	43.0	N/realiz	N		Elucidacao Diagnostica
11443	Branco	20_29	M		De 8 a 11 anos	Desempregado	1.0	0.0	Abandono	Novo	Pul			Pul	Urgencia / Emergencia	Pos	Pos	N/realiz	N/realiz	Susp TB	N/realiz	N/realiz	N/realiz		N	N	N	N	N	N	4.0	0.0	0.0		RHZ	N				0.0	0.0	23.0	N/realiz	N
11448		30_39	F	N	De 4 a 7 anos	Outra	1.0	0.0	Cura	Novo	Pul			Pul	Demanda Ambulatorial	Pos	N/realiz	N/realiz	N/realiz	Susp c/cavid	N/realiz	N/realiz	Neg		N	N	N	N	N	N	3.0	3.0	0.0		RHZ	N			Auto-Administrado	0.0	0.0	32.0	N/realiz	N
11459	Branco	40_49	M		De 8 a 11 anos	Profissional de Saude	1.0	0.0	Cura	Novo	Pleural	Ossea		Ext		N/realiz	Pos	N/realiz	N/realiz	Outra Patologia	N/realiz	N/realiz	Neg		N	N	N	N	N	N	3.0	0.0	0.0		RHZ	N			Supervisionado	42.0	65.0	48.0	Sugestivo TB	N
11486	Branco	20_29	F	N	De 1 a 3 anos	Dona de Casa	3.0	0.0	Cura	Novo	Pul			Pul	Investigacao de Contatos	Pos	N/realiz	Pos	N/realiz	Susp TB	N/realiz	N/realiz	Neg		N	N	N	N	N	N	4.0	4.0	1.0	N	RHZE	N			Supervisionado	0.0	46.0	26.0	N/realiz	N
11497	Branco	50_59	M		De 4 a 7 anos	Aposentado		0.0	Cura	Novo	Pul			Pul	Elucidacao Diagn. em Internacao	Neg	N/realiz	N/realiz	N/realiz	Susp TB	N/realiz	N/realiz	Neg		N	S	N	N	N	N	1.0	0.0	0.0	N	RHZ	S	OUTROS	Intolerancia/Toxicidade	Auto-Administrado	0.0	0.0	53.0	Sugestivo TB	N
11498	Pardo	20_29	M		De 8 a 11 anos	Outra	1.0	0.0	Abandono	Novo	Pul			Pul	Demanda Ambulatorial	Pos	N/realiz	N/realiz	N/realiz	Susp TB	N/realiz	N/realiz	Neg		N	N	N	N	N	N	1.0	0.0	0.0	Instit. Penal	RHZ	N			Supervisionado	31.0	11.0	25.0	N/realiz	N
11499	Preto	20_29	M		De 4 a 7 anos	Desempregado	1.0	0.0	Cura	Novo	Pul			Pul	Urgencia / Emergencia	Pos	N/realiz	N/realiz	N/realiz	Susp TB	N/realiz		Neg		N	N	N	N	N	N	4.0	4.0	1.0		RHZ	N			Supervisionado	40.0	90.0	26.0	N/realiz	N
11502	Pardo	30_39	M		De 8 a 11 anos	Outra	1.0	0.0	Cura	Novo	Pul			Pul	Demanda Ambulatorial	Neg	N/realiz	N/realiz	N/realiz	Susp TB	N/realiz	N/realiz	N/realiz		N	N	N	N	N	N	3.0	3.0	0.0		RHZ	N			Supervisionado	24.0	48.0	35.0	N/realiz	N
11503		20_29	M		De 4 a 7 anos	Desempregado	1.0	0.0	Cura	Novo	Pul			Pul	Urgencia / Emergencia	Pos	N/realiz	N/realiz	N/realiz	Susp TB	N/realiz	N/realiz	Neg		N	N	N	N	N	N	3.0	3.0	0.0	N	RHZ	N			Supervisionado	36.0	42.0	23.0	N/realiz	N
11522		60_69	F	N	De 8 a 11 anos	Dona de Casa	1.0	0.0	Cura	Novo	Pul			Pul	Urgencia / Emergencia	Pos	N/realiz	N/realiz	N/realiz	Susp TB	N/realiz	N/realiz	Neg		N	N	N	N	N	N	6.0	6.0	0.0	N	RHZ	N			Supervisionado	51.0	93.0	62.0	N/realiz	N
11525	Pardo	50_59	M		De 8 a 11 anos	Outra	1.0	0.0	Cura	Novo	Pul			Pul	Demanda Ambulatorial	Pos	N/realiz	Pos	N/realiz	Susp TB	N/realiz		N/realiz		N	N	N	N	N	N	2.0	0.0	0.0		RHZ	N			Supervisionado	37.0	70.0	52.0	N/realiz	N	SENS
11526		15_19	M		De 4 a 7 anos	Outra		0.0	Cura	Retr Aband	Pul			Pul	Urgencia / Emergencia	Pos	N/realiz	N/realiz	N/realiz	Susp c/cavid	N/realiz	N/realiz	Neg		N	N	N	N	N	N	6.0	6.0	1.0		RHZ	N			Supervisionado	39.0	71.0	17.0	N/realiz	N
11536	Branco	40_49	M			Outra	1.0	0.0	Cura	Novo	Pul			Pul	Demanda Ambulatorial	Pos	N/realiz	N/realiz	N/realiz	Susp c/cavid	N/realiz		N/realiz		N	N	N	N	N	N	7.0	7.0	0.0	N	RHZ	N			Auto-Administrado	0.0	0.0	44.0	N/realiz	N
11539		40_49	M		De 8 a 11 anos	Outra	1.0	0.0	Abandono	Novo	Oftalmica			Ext	Urgencia / Emergencia	N/realiz	N/realiz	N/realiz	N/realiz	N/realiz	N/realiz		N/realiz		N	N	N	N	N	N	0.0	0.0	0.0		RHZ	N			Auto-Administrado	0.0	0.0	47.0	N/realiz	N
11557	Pardo	40_49	M		De 1 a 3 anos	Outra	1.0	0.0	Cura	Novo	Pul			Pul	Demanda Ambulatorial	Pos	N/realiz	N/realiz	N/realiz	Susp c/cavid	N/realiz	N/realiz	N/realiz		N	N	N	N	N	N	0.0	0.0	0.0		RHZ	N			Supervisionado	11.0	23.0	47.0	N/realiz	N
11572	Branco	40_49	F	N	De 4 a 7 anos	Dona de Casa	1.0	0.0	Cura	Novo	Meningea			Ext	Elucidacao Diagn. em Internacao	Neg	N/realiz	N/realiz	N/realiz	Normal	N/realiz	N/realiz	Neg		N	N	N	N	N	N	0.0	0.0	0.0		RHZ	S	OUTROS	Intolerancia/Toxicidade	Auto-Administrado	0.0	0.0	46.0	N/realiz	N		Elucidacao Diagnostica
11583	Branco	20_29	M		De 4 a 7 anos	Desempregado	1.0	0.0	Cura	Novo	Pul			Pul	Demanda Ambulatorial	Neg	N/realiz	Pos	N/realiz	N/realiz	N/realiz	N/realiz	Neg		N	N	S	N	N	N	6.0	6.0	3.0		RHZ	N			Supervisionado	23.0	99.0	26.0	N/realiz	N
11598	Indigena	30_39	M		De 8 a 11 anos	Outra	1.0	0.0	Cura	Novo	Ganglionar Periferica			Ext	Elucidacao Diagn. em Internacao	Neg	N/realiz	N/realiz	Pos	Normal	N/realiz	N/realiz	Neg		N	N	N	N	N	N	2.0	2.0	0.0		RHZ	N			Supervisionado	1.0	18.0	36.0	Sugestivo TB	N	SENS
11599	Pardo	20_29	M		De 8 a 11 anos	Desempregado	1.0	0.0	Cura	Novo	Pul			Pul	Demanda Ambulatorial	N/realiz	N/realiz	N/realiz	N/realiz	Susp TB	N/realiz	N/realiz	Neg		N	S	N	N	N	N	2.0	2.0	1.0		RHZ	N			Supervisionado	36.0	1.0	23.0	N/realiz	N
11603		20_29	F	N	De 8 a 11 anos	Outra	1.0	0.0	Cura	Novo	Pul			Pul	Elucidacao Diagn. em Internacao	N/realiz	N/realiz	N/realiz	N/realiz	Susp TB	N/realiz	N/realiz	Neg		N	N	N	N	N	N	2.0	2.0	0.0	N	RHZ	N			Supervisionado	37.0	80.0	25.0	Sugestivo TB	N
11604		40_49	M		De 4 a 7 anos	Desempregado	1.0	0.0	Cura	Novo	Pul			Pul	Demanda Ambulatorial	Pos		Pos		Outra Patologia			Neg		N	N	N	N	N	N	3.0	3.0	3.0		RHZ	N			Supervisionado	40.0	90.0	42.0		N
11610	Branco	30_39	M		De 4 a 7 anos	Outra	1.0	0.0	Cura	Novo	Pul			Pul	Demanda Ambulatorial	Pos		N/realiz	N/realiz	N/realiz	N/realiz	N/realiz	Neg		N	N	N	N	N	N	3.0	3.0	1.0		RHZ	N			Supervisionado	42.0	83.0	37.0	N/realiz	N
11612		30_39	M		De 1 a 3 anos	Outra	1.0	0.0	Cura	Novo	Pul			Pul	Investigacao de Contatos	Neg	N/realiz	N/realiz		Susp TB			Neg		N	N	N	N	N	N	5.0	5.0	1.0		RHZ	N			Supervisionado	45.0	73.0	30.0	N/realiz	N
11617	Pardo	30_39	M		De 4 a 7 anos	Desempregado		0.0	Cura	Recidiva	Pul			Pul	Urgencia / Emergencia	Pos	N/realiz	Pos	N/realiz	Susp TB	N/realiz	N/realiz	Pos		S	N	N	N	N	N	0.0	0.0	0.0	Albergue	RHZE	N			Supervisionado	60.0	120.0	33.0	N/realiz	N		Causas Sociais
11622		05_09	M		Nenhuma	Outra	1.0	0.0	Cura	Novo	Pul			Pul	Investigacao de Contatos	N/realiz	Neg	N/realiz	Neg	Susp TB	N/realiz		Neg		N	N	N	N	N	N	7.0	7.0	0.0		RHZ	N			Supervisionado	34.0	82.0	6.0	N/realiz	N
11630		05_09	M		Nenhuma		1.0	0.0	Cura	Novo	Pul			Pul	Demanda Ambulatorial	N/realiz	Neg	N/realiz	Neg	Susp TB	N/realiz		Neg		N	N	N	N	N	N	8.0	8.0	0.0		RHZ	N			Supervisionado	12.0	26.0	7.0	N/realiz	N
11634		20_29	M		De 8 a 11 anos	Outra	1.0	0.0	Cura	Novo	Pul			Pul	Demanda Ambulatorial	Pos	N/realiz	N/realiz	N/realiz	Susp TB	N/realiz	N/realiz	Neg		N	N	N	N	N	N	0.0	0.0	0.0		RHZ	N			Supervisionado	34.0	67.0	27.0	N/realiz	N
11654	Branco	40_49	M		De 8 a 11 anos	Outra	1.0	0.0	Cura	Novo	Pul			Pul	Demanda Ambulatorial	Pos	N/realiz	N/realiz	N/realiz	Susp TB	N/realiz		Neg		N	N	N	N	N	N	0.0	0.0	0.0	N	RHZ	N			Auto-Administrado	24.0	0.0	48.0	N/realiz	N
11655	Branco	50_59	M				1.0	0.0	Cura	Novo	Pul			Pul	Demanda Ambulatorial	Pos	N/realiz	N/realiz	N/realiz		N/realiz		N/realiz		N	N	N	N	N	N	0.0	0.0	0.0	N	RHZ	N			Auto-Administrado	0.0	0.0	56.0	N/realiz	N
11667	Branco	70_79	F	N	De 4 a 7 anos	Aposentado	1.0	0.0	Cura	Novo	Pul			Pul	Demanda Ambulatorial	Pos	N/realiz	N/realiz	N/realiz	Normal	N/realiz	N/realiz	Neg		N	N	N	N	N	N	2.0	2.0	0.0	N	RHZE	N			Auto-Administrado	0.0	0.0	74.0	N/realiz	N
11669		50_59	M			Outra	9.0	0.0	Abandono	Novo	Outras			Ext	Elucidacao Diagn. em Internacao	Neg	N/realiz	N/realiz	N/realiz	Outra Patologia	N/realiz	N/realiz	N/realiz		N	N	N	N	N	N	0.0	0.0	0.0	N	OUTROS	N				0.0	0.0	54.0	N/realiz	N		Insuficiencia Respiratoria Aguda
11695	Branco	40_49	M		De 4 a 7 anos	Outra	1.0	0.0	Cura	Novo	Pul			Pul	Demanda Ambulatorial	Pos	N/realiz	N/realiz	N/realiz	Susp TB	N/realiz	N/realiz	Neg		N	N	N	N	N	N	2.0	0.0	0.0	N	RHZ	N			Supervisionado	43.0	148.0	46.0	N/realiz	N		Caquexia
11718	Branco	50_59	M		De 4 a 7 anos	Outra	1.0	0.0	Cura	Novo	Pul			Pul	Demanda Ambulatorial	Pos	N/realiz	N/realiz	N/realiz	Susp c/cavid	N/realiz	N/realiz	Neg		N	N	N	N	N	N	2.0	2.0	0.0	N	RHZ	N			Supervisionado	24.0	8.0	51.0	N/realiz	N
11762		15_19	F	N	De 4 a 7 anos	Outra		0.0	Cura	Recidiva	Pul			Pul	Demanda Ambulatorial	N/realiz	Pos		Pos	Susp TB	N/realiz		Neg		N	N	N	N	N	N	0.0	0.0	0.0		RHZE	N			Supervisionado	62.0	0.0	18.0		N
11780	Branco	60_69	M		De 1 a 3 anos	Aposentado	1.0	0.0	Cura	Novo	Pul			Pul	Demanda Ambulatorial	Neg	N/realiz	Neg	N/realiz	Susp TB	N/realiz	N/realiz	Neg		N	N	N	N	N	N	4.0	0.0	0.0	N	RHZ	N			Auto-Administrado	0.0	0.0	61.0	Sugestivo TB	N
11786	Pardo	40_49	M		De 4 a 7 anos	Outra	1.0	0.0	Cura	Novo	Pul			Pul	Demanda Ambulatorial	Pos	N/realiz	N/realiz	N/realiz	N/realiz	N/realiz		Neg		N	N	N	N	N	N	4.0	4.0	0.0	N	RHZ	N			Auto-Administrado	21.0	0.0	47.0	N/realiz	N
11794		60_69	F	N	De 4 a 7 anos	Dona de Casa	1.0	0.0	Cura	Novo	Pul			Pul	Demanda Ambulatorial	Pos	N/realiz	Pos	N/realiz	Normal	N/realiz	N/realiz	Neg		N	N	N	N	N	N	5.0	1.0	1.0		RHZ	N			Supervisionado	30.0	49.0	63.0	N/realiz	N
11796	Indigena	20_29	M		De 8 a 11 anos	Outra	1.0	0.0	Cura	Novo	Pul			Pul	Demanda Ambulatorial	Pos	N/realiz	N/realiz	N/realiz	Susp TB	N/realiz	N/realiz	Neg		N	N	N	N	N	N	12.0	0.0	0.0	N	RHZE	N			Supervisionado	36.0	80.0	23.0	N/realiz	N
11812	Pardo	40_49	M		De 8 a 11 anos	Outra	1.0	0.0	Cura	Novo	Pul			Pul	Demanda Ambulatorial	Pos	N/realiz	Pos	N/realiz	Susp TB	N/realiz	N/realiz	Pos		S	N	N	N	N	N	6.0	0.0	0.0	N	RHZE	N			Auto-Administrado	0.0	0.0	44.0	BAAR pos	N
11813	Pardo	40_49	M		De 4 a 7 anos	Desempregado	1.0	0.0	Cura	Novo	Pul			Pul	Demanda Ambulatorial	Pos	N/realiz	N/realiz	N/realiz	N/realiz	N/realiz	N/realiz	Neg		N	N	N	N	N	N	1.0	1.0	0.0	N	RHZ	N			Auto-Administrado	0.0	0.0	41.0	N/realiz	N
11820	Branco	20_29	F	N	De 8 a 11 anos	Dona de Casa	1.0	0.0	Cura	Novo	Pul			Pul	Demanda Ambulatorial	Pos							Neg		N	N	N	N	N	N	1.0	1.0	0.0	N	RHZ	N			Supervisionado	0.0	0.0	20.0		N
11836	Pardo	20_29	F		De 4 a 7 anos	Dona de Casa		0.0	Cura	Novo	Pul			Pul	Urgencia / Emergencia	Pos	N/realiz	N/realiz	N/realiz	Susp TB	N/realiz	N/realiz	Neg		N	N	N	N	N	N	2.0	2.0	0.0	N	RHZ	N			Auto-Administrado	0.0	0.0	28.0	N/realiz	N		Elucidacao Diagnostica
11841	Pardo	30_39	F	N	De 4 a 7 anos	Dona de Casa	1.0	0.0	Cura	Novo	Pul			Pul	Busca Ativa em Instituicao	Pos	N/realiz	N/realiz	N/realiz	N/realiz	N/realiz	N/realiz	Neg		N	N	N	N	N	N	2.0	2.0	0.0		RHZ	N			Supervisionado	44.0	87.0	34.0	N/realiz	N
11844	Branco	40_49	F	N	De 4 a 7 anos	Dona de Casa	1.0	0.0	Cura	Novo	Outras			Ext	Demanda Ambulatorial	Pos	Pos	N/realiz	N/realiz	N/realiz	N/realiz	N/realiz	Neg		N	N	N	N	N	N	1.0	1.0	0.0		RHZ	N			Supervisionado	60.0	180.0	48.0	N/realiz	N
11849	Pardo	40_49	F	N	De 4 a 7 anos		1.0	0.0	Cura	Novo	Ganglionar Periferica			Ext	Demanda Ambulatorial	N/realiz	N/realiz	N/realiz	N/realiz	N/realiz	N/realiz		Pos		S	N	N	N	N	N	8.0	1.0	1.0		RHZ	N				0.0	0.0	41.0		N
11851	Branco	50_59	M		De 4 a 7 anos	Outra	1.0	0.0	Cura	Novo	Pul			Pul	Demanda Ambulatorial	Pos	N/realiz	N/realiz	N/realiz	Susp TB	N/realiz	N/realiz	Neg		N	N	N	N	N	N	0.0	0.0	0.0		RHZ	N			Auto-Administrado	0.0	0.0	54.0	N/realiz	N
11862	Preto	20_29	F	S	De 4 a 7 anos		1.0	0.0	Cura	Novo	Pleural			Ext		Neg	N/realiz	Neg	N/realiz	Susp TB			Neg		N	N	N	N	N	N	3.0	3.0	0.0	N	RHZ	N			Auto-Administrado	18.0	1.0	23.0	N/realiz	N
11863	Branco	40_49	M		De 8 a 11 anos	Outra	1.0	0.0	Abandono	Novo	Pul			Pul	Demanda Ambulatorial	Pos	N/realiz	Pos	N/realiz	Susp TB	N/realiz		Pos		N	S	N	N	N	N	0.0	0.0	0.0	N	RHZE	N			Auto-Administrado	0.0	0.0	43.0	N/realiz	N
11867	Pardo	20_29	M		De 8 a 11 anos		2.0	10.0	Cura	Recidiva	Pul			Pul	Urgencia / Emergencia	Pos	N/realiz	N/realiz	N/realiz	Susp TB	N/realiz	N/realiz	Neg		N	N	N	N	N	N	3.0	3.0	3.0		RHZE	N				0.0	0.0	24.0	N/realiz	N
11869	Branco	15_19	M		De 4 a 7 anos	Outra	2.0	7.0	Cura	Recidiva	Pul			Pul	Demanda Ambulatorial	Pos	N/realiz	Neg	N/realiz	Susp c/cavid	N/realiz	N/realiz	Neg		N	N	N	N	N	N	6.0	6.0	1.0		RHZ	N			Supervisionado	40.0	128.0	15.0	N/realiz	N
11889	Pardo	30_39	M		De 4 a 7 anos	Outra	1.0	0.0	Cura	Novo	Pul			Pul	Demanda Ambulatorial	Pos	N/realiz	N/realiz	N/realiz	N/realiz	N/realiz	N/realiz	Neg		N	N	N	N	N	N	4.0	4.0	0.0		RHZ	N			Supervisionado	32.0	32.0	30.0	N/realiz	N
11890		15_19	F	N	De 8 a 11 anos	Outra	1.0	0.0	Cura	Novo	Pul			Pul	Demanda Ambulatorial	Pos	N/realiz	Pos	N/realiz	Susp c/cavid	N/realiz	N/realiz	Neg		N	N	N	N	N	N	5.0	5.0	0.0		RHZ	N			Supervisionado	60.0	210.0	18.0	N/realiz	N
11908	Branco	30_39	F	N	De 8 a 11 anos	Dona de Casa	1.0	0.0	Cura	Novo	Outras			Ext	Demanda Ambulatorial		Neg	N/realiz	N/realiz	N/realiz	N/realiz	N/realiz	Neg		N	N	N	N	N	N	0.0	0.0	0.0	N	RHZE	N				0.0	0.0	39.0	BAAR pos	N
11913	Pardo	50_59	M		De 4 a 7 anos	Outra	1.0	0.0	Cura	Novo	Pul			Pul	Demanda Ambulatorial	Pos	N/realiz	N/realiz	N/realiz	Susp c/cavid	N/realiz	N/realiz	Neg		N	N	N	N	N	N	5.0	5.0	1.0		RHZ	N			Supervisionado	40.0	84.0	53.0	N/realiz	N
11917	Branco	20_29	M		De 8 a 11 anos	Outra		0.0	Cura	Retr Aband	Pul			Pul	Demanda Ambulatorial	Pos		Neg		Susp c/cavid			Neg		N	N	S	N	S	N	4.0	4.0	0.0	N	RHZE	N			Auto-Administrado	0.0	0.0	24.0	N/realiz	N
11926	Preto	15_19	M		De 4 a 7 anos	Outra	1.0	0.0	Cura	Novo	Pul			Pul	Investigacao de Contatos	Pos		Pos		Susp TB			Neg		N	N	S	N	N	N	15.0	5.0	2.0		RHZ	N			Auto-Administrado	0.0	0.0	18.0		N
11930	Branco	50_59	F	N	De 4 a 7 anos	Dona de Casa	1.0	0.0	Cura	Novo	Pul			Pul	Demanda Ambulatorial	Pos	N/realiz	Pos	N/realiz	Susp c/cavid	N/realiz		Neg		N	S	N	N	N	N	10.0	7.0	1.0	N	RHZ	N			Auto-Administrado	0.0	0.0	50.0	N/realiz	N
11975	Preto	30_39	M		De 4 a 7 anos	Outra	1.0	0.0	Cura	Novo	Pul			Pul	Elucidacao Diagn. em Internacao	Pos	N/realiz	N/realiz	N/realiz	Susp TB	N/realiz		Neg		N	N	S	N	N	N	2.0	0.0	0.0	N	RHZ	N			Supervisionado	25.0	10.0	35.0		N		Elucidacao Diagnostica
11976		20_29	M			Outra	1.0	0.0	Abandono	Novo	Pul			Pul	Demanda Ambulatorial	Pos	N/realiz	N/realiz	N/realiz	Susp TB	N/realiz	N/realiz	And		N	N	N	N	N	N	3.0	3.0	2.0	N	RHZ	N				0.0	0.0	23.0	N/realiz	N
11978		20_29	F	N	De 4 a 7 anos	Dona de Casa	1.0	0.0	Cura	Novo	Pul			Pul	Urgencia / Emergencia	Pos	N/realiz	N/realiz	N/realiz	Susp TB	N/realiz	N/realiz	Neg		N	N	N	N	N	N	5.0	5.0	0.0	N	RHZ	N			Supervisionado	0.0	0.0	23.0	N/realiz	N
12062	Pardo	20_29	M		De 4 a 7 anos	Outra	1.0	0.0	Cura	Novo	Pul			Pul	Urgencia / Emergencia	Pos	N/realiz	Neg	N/realiz	Susp TB	N/realiz	N/realiz	Neg		N	N	N	N	N	N	2.0	0.0	0.0	N	RHZ	N			Supervisionado	41.0	51.0	23.0	N/realiz	N
12065		40_49	M			Outra	1.0	0.0	Cura	Novo	Pul			Pul	Demanda Ambulatorial	Neg				Susp TB			And		N	N	N	N	N	N	1.0	1.0	0.0	N	RHZ	N			Supervisionado	37.0	89.0	42.0		N
12072		20_29	M			Outra	1.0	0.0	Cura	Novo	Pul			Pul	Demanda Ambulatorial	Pos	N/realiz	Pos	N/realiz	Susp TB	N/realiz	N/realiz	Neg		N	N	N	N	N	N	6.0	1.0	1.0	N	RHZ	N			Auto-Administrado	0.0	0.0	27.0	N/realiz	N		Insuficiencia Respiratoria Aguda
12074	Branco	70_79	M				1.0	0.0	Cura	Novo	Pul			Pul	Demanda Ambulatorial	N/realiz				Susp TB			Neg		N	N	N	N	N	N	2.0	2.0	0.0	N	RHZ	N				0.0	0.0	77.0		N
12075	Pardo	40_49	F	N	De 4 a 7 anos	Dona de Casa	1.0	0.0	Cura	Novo	Oftalmica			Ext	Demanda Ambulatorial	Pos	N/realiz	N/realiz	N/realiz	Susp TB	N/realiz	N/realiz	Neg		N	N	N	N	N	N	5.0	5.0	0.0	N	RHZ	N			Supervisionado	31.0	91.0	43.0	N/realiz	N
12086		20_29	M		De 4 a 7 anos	Outra	1.0	0.0	Cura	Novo	Pul			Pul	Demanda Ambulatorial	Pos				Susp TB			Neg		N	N	N	N	N	N	0.0	0.0	0.0	N	RHZ	N			Supervisionado	62.0	84.0	29.0		N
12102		50_59	F	N		Outra	2.0	42.0	Cura	Recidiva	Pul			Pul	Demanda Ambulatorial	Pos	N/realiz	N/realiz	N/realiz	Susp TB	N/realiz	N/realiz	Pos		N	N	N	N	N	N	0.0	0.0	0.0	N	RHZ	N			Auto-Administrado	0.0	0.0	55.0	N/realiz	N
12106	Preto	40_49	F	N	De 1 a 3 anos	Dona de Casa	1.0	0.0	Cura	Novo	Pul			Pul	Demanda Ambulatorial	N/realiz	N/realiz	N/realiz	N/realiz	Susp c/cavid	N/realiz	N/realiz	N/realiz		N	N	N	N	N	N	3.0	3.0	0.0	N	RHZ	N			Auto-Administrado	0.0	0.0	46.0	N/realiz	N
12112		60_69	M			Outra	1.0	0.0	Cura	Novo	Oftalmica			Ext	Demanda Ambulatorial	N/realiz	N/realiz	N/realiz	N/realiz	N/realiz	N/realiz		N/realiz		N	N	N	N	N	N	2.0	2.0	0.0	N	RHZ	N				0.0	0.0	60.0	N/realiz	N
12122	Branco	20_29	M		De 4 a 7 anos	Outra	1.0	0.0	Abandono	Novo	Pul			Pul	Demanda Ambulatorial	Pos		Pos	N/realiz	Susp TB	N/realiz	N/realiz	Neg		N	N	S	N	S	N	3.0	3.0	1.0		RHZ	N				0.0	0.0	23.0	N/realiz	N
12128	Branco	50_59	M		De 8 a 11 anos	Outra	1.0	0.0	Cura	Novo	Pul			Pul	Urgencia / Emergencia	Pos	N/realiz	N/realiz	N/realiz	Susp TB	N/realiz	N/realiz	Neg		N	N	S	N	N	N	4.0	4.0	0.0	N	RHZ	N			Auto-Administrado	8.0	11.0	50.0	N/realiz	N
12129	Branco	20_29	F	N	De 8 a 11 anos	Desempregado	1.0	0.0	Cura	Novo	Pul			Pul	Urgencia / Emergencia	Pos	N/realiz	Pos	N/realiz	Susp c/cavid	N/realiz	N/realiz	Neg		N	N	N	N	N	N	1.0	1.0	1.0		RHZ	N			Auto-Administrado	0.0	0.0	21.0	N/realiz	N
12132		30_39	M		De 8 a 11 anos	Profissional de Saude	1.0	0.0	Cura	Novo	Ganglionar Periferica			Ext	Elucidacao Diagn. em Internacao	N/realiz	N/realiz	N/realiz	N/realiz	Normal	N/realiz	N/realiz	Pos		S	N	N	N	N	N	0.0	0.0	0.0		RHZ	N			Auto-Administrado	0.0	0.0	30.0	N/realiz	N		Aids
12143		50_59	M		De 4 a 7 anos	Desempregado		0.0	Cura	Retr Aband	Pul			Pul	Demanda Ambulatorial	Neg	N/realiz	Neg	N/realiz	Susp TB	N/realiz	N/realiz	Neg		N	N	N	N	N	N	6.0	4.0	0.0		RHZE	N			Supervisionado	35.0	58.0	52.0	N/realiz	N
12146	Branco	40_49	M		De 4 a 7 anos		1.0	0.0	Cura	Novo	Pul			Pul		Neg	N/realiz	N/realiz	N/realiz	Susp c/cavid	N/realiz	N/realiz	Neg		N	N	N	N	N	N	5.0	1.0	1.0		RHZ	N			Auto-Administrado	0.0	0.0	40.0	N/realiz	N
12160		40_49	M		De 4 a 7 anos	Outra		0.0	Cura	Novo	Pul			Pul	Elucidacao Diagn. em Internacao	Pos	N/realiz	Neg	N/realiz	Susp TB	N/realiz	N/realiz	Pos		S	N	N	N	N	N	2.0	2.0	0.0	N	RHZ	N			Auto-Administrado	0.0	0.0	43.0	N/realiz	N		Elucidacao Diagnostica
12188		10_14	F			Outra	1.0	0.0	Cura	Novo	Pul			Pul	Investigacao de Contatos	Neg	N/realiz	N/realiz	N/realiz	Susp TB	N/realiz	N/realiz	Neg		N	N	N	N	N	N	6.0	6.0	3.0	N	RHZ	N			Supervisionado	0.0	0.0	10.0	N/realiz	N
12189		10_14	M			Outra	1.0	0.0	Cura	Novo	Pul			Pul	Investigacao de Contatos	Neg	N/realiz	Neg	N/realiz	Susp TB	N/realiz	N/realiz	Neg		N	N	N	N	N	N	6.0	6.0	3.0	N	RHZ	N			Supervisionado	0.0	0.0	13.0	N/realiz	N
12198	Amarelo	60_69	F	N	De 8 a 11 anos	Dona de Casa	2.0	0.0	Cura	Recidiva	Ganglionar Periferica			Ext	Elucidacao Diagn. em Internacao	Neg	Neg	Neg	N/realiz	Susp TB	N/realiz	N/realiz	Neg		N	N	N	N	N	N	3.0	0.0	0.0	N	RHZE	N			Supervisionado	15.0	53.0	60.0	Sugestivo TB	N
12209	Branco	20_29	F	N		Outra	1.0	0.0	Cura	Novo	Pleural			Ext		Neg				Susp c/cavid			Neg		N	N	N	N	N	N	5.0	5.0	0.0	N	RHZE	N			Supervisionado	0.0	0.0	21.0		N		Insuficiencia Respiratoria Aguda
12211		15_19	M			Outra	2.0	1.0	Cura	Recidiva	Pul			Pul	Investigacao de Contatos	Neg	N/realiz	Neg	N/realiz	Susp TB	N/realiz	N/realiz	Neg		N	N	N	N	N	N	11.0	11.0	1.0	N	RHZ	N			Auto-Administrado	0.0	0.0	18.0	N/realiz	N
12216	Pardo	40_49	M		De 4 a 7 anos	Desempregado	1.0	0.0	Abandono	Novo	Pul			Pul	Demanda Ambulatorial	Pos	N/realiz	N/realiz	N/realiz	N/realiz	N/realiz	N/realiz	Neg		N	N	N	N	N	N	0.0	0.0	0.0	N	RHZ	N			Auto-Administrado	0.0	0.0	41.0	N/realiz	N
12235	Pardo	40_49	M			Desempregado	1.0	0.0	Cura	Novo	Pul			Pul	Elucidacao Diagn. em Internacao	Pos				Susp TB			Pos		N	N	N	N	N	N	4.0	4.0	0.0	N	RHZE	N			Supervisionado	0.0	0.0	44.0		N
12239		30_39	M				1.0	0.0	Cura	Novo	Pul			Pul	Demanda Ambulatorial	Pos				Susp TB			Neg		N	N	N	N	N	N	3.0	3.0	0.0	N	RHZE	N			Supervisionado	0.0	0.0	31.0		N
12258	Pardo	20_29	M		De 8 a 11 anos	Outra		0.0	Abandono	Retr Aband	Pul			Pul	Demanda Ambulatorial	Pos	N/realiz	N/realiz	N/realiz	Normal	N/realiz	N/realiz	Neg		N	N	N	N	N	N	0.0	0.0	0.0		RHZ	N			Auto-Administrado	0.0	0.0	24.0	N/realiz	N		Nao Adesao ao Tratamento
12266		20_29	F			Profissional de Saude	1.0	0.0	Cura	Novo	Pul			Pul	Urgencia / Emergencia	Pos	N/realiz	Pos	N/realiz	Susp TB	N/realiz		Neg		N	N	N	N	N	N	0.0	0.0	0.0		RHZ	N				0.0	0.0	28.0	N/realiz	N	SENS
12267		70_79	M			Outra	9.0	0.0	Cura	Novo	Pul			Pul	Urgencia / Emergencia	Pos	N/realiz	Pos	N/realiz	Susp TB	N/realiz		Pos		S	N	N	N	N	N	0.0	0.0	0.0		RHZ	N				0.0	0.0	79.0		N		Aids
12272	Branco	Menor de 1 ano	M		De 8 a 11 anos	Outra	1.0	0.0	Cura	Novo	Pul			Pul	Investigacao de Contatos	N/realiz				Susp TB			N/realiz		N	N	N	N	N	N	2.0	2.0	0.0	N	RHZ	N			Supervisionado	24.0	32.0	0.0		N
12289	Branco	40_49	M		De 4 a 7 anos	Outra	1.0	0.0	Cura	Novo	Pul			Pul	Investigacao de Contatos	Pos	N/realiz	N/realiz	N/realiz	Susp TB	N/realiz	N/realiz	Neg		N	N	S	N	N	N	5.0	3.0	1.0		RHZ	N			Supervisionado	26.0	53.0	48.0	N/realiz	N
12298	Pardo	30_39	F	N		Dona de Casa	1.0	0.0	Cura	Novo	Pul			Pul	Demanda Ambulatorial	Pos	N/realiz	N/realiz	N/realiz	Susp TB	N/realiz		Neg		N	N	N	N	N	N	0.0	0.0	0.0	N	RHZ	N			Auto-Administrado	0.0	0.0	30.0	N/realiz	N
12316	Preto	20_29	M		De 8 a 11 anos	Outra	1.0	0.0	Abandono	Novo	Pul			Pul	Urgencia / Emergencia	Pos	N/realiz	N/realiz	N/realiz	Susp TB	N/realiz	N/realiz	N/realiz		N	N	N	N	N	N	2.0	2.0	2.0	N	RHZ	N			Supervisionado	11.0	0.0	21.0	N/realiz	N
12317	Pardo	10_14	M		De 4 a 7 anos	Outra	1.0	0.0	Cura	Novo	Pul			Pul	Investigacao de Contatos	N/realiz	N/realiz	N/realiz	N/realiz	Susp TB	N/realiz	N/realiz	N/realiz		N	N	N	N	N	N	3.0	3.0	1.0	N	RHZ	N			Supervisionado	24.0	32.0	11.0	N/realiz	N
12336	Pardo	50_59	M		De 4 a 7 anos	Aposentado	1.0	0.0	Cura	Novo	Pul			Pul	Investigacao de Contatos	Neg	N/realiz	Neg	N/realiz	Susp TB	N/realiz		Neg		N	N	N	N	N	N	5.0	5.0	1.0	N	RHZ	N			Supervisionado	34.0	0.0	54.0	N/realiz	N
12365		20_29	M				9.0	0.0	Cura	Novo	Pul			Pul		Neg	N/realiz	N/realiz	N/realiz				Pos		S	N	N	N	N	N	0.0	0.0	0.0		RHZ	N				0.0	0.0	27.0		N		Aids
12366		05_09	M			Outra	1.0	0.0	Cura	Novo	Pul			Pul	Investigacao de Contatos	N/realiz	N/realiz	N/realiz	N/realiz	Normal	N/realiz	N/realiz	N/realiz		N	N	N	N	N	N	4.0	2.0	1.0	N		N			Supervisionado	0.0	0.0	8.0	N/realiz	N
12374		05_09	M				9.0	0.0	Cura	Novo	Ganglionar Periferica			Ext		N/realiz	Neg	N/realiz					Pos		S	N	N	N	N	N	0.0	0.0	0.0		RHZ	N				0.0	0.0	5.0		N
12383		40_49	F		De 12 a 14 anos	Profissional de Saude		0.0	Abandono	Novo				Ext											N	N	N	N	N	N	0.0	0.0	0.0			N				0.0	0.0	48.0		N
12384		60_69	F				9.0	0.0	Abandono	Novo	Outras			Ext		Neg	N/realiz	Neg	N/realiz	N/realiz	N/realiz				N	N	N	N	N	N	0.0	0.0	0.0		RHZ	N				0.0	0.0	65.0		N
12387		30_39	F			Outra	9.0	0.0	Abandono	Novo				Ext											N	N	N	N	N	N	0.0	0.0	0.0			N				0.0	0.0	34.0		N
12393	Branco	20_29	M	N	De 4 a 7 anos	Outra	1.0	0.0	Cura	Novo	Pul			Pul	Demanda Ambulatorial	Pos	N/realiz	Pos	N/realiz	Susp TB	N/realiz	N/realiz	Neg		N	N	S	N	N	N	1.0	1.0	0.0	N	RHZ	N			Auto-Administrado	2.0	7.0	27.0	N/realiz	N	SENS
12395	Branco	20_29	M		De 4 a 7 anos	Outra	1.0	0.0	Abandono	Novo	Pul			Pul	Elucidacao Diagn. em Internacao	Pos	N/realiz	Pos	N/realiz	Susp c/cavid	N/realiz		Neg		N	N	N	N	N	N	3.0	3.0	2.0		RHZ	N			Supervisionado	0.0	0.0	28.0	N/realiz	N		Elucidacao Diagnostica
12415	Pardo	20_29	F	N	De 4 a 7 anos	Outra	1.0	0.0	Cura	Novo	Pul			Pul	Demanda Ambulatorial	Pos				Susp c/cavid			Neg		N	N	N	N	N	N	1.0	1.0	1.0		RHZ	N			Supervisionado	38.0	41.0	25.0		N
12420	Branco	15_19	M				1.0	0.0	Cura	Novo	Pul			Pul	Demanda Ambulatorial	N/realiz				Susp TB			Neg		N	N	N	N	N	N	4.0	4.0	0.0	N	RHZ	N				0.0	0.0	15.0		N
12427		20_29	M		De 4 a 7 anos	Outra	1.0	0.0	Cura	Novo	Pul			Pul	Demanda Ambulatorial	Neg	N/realiz	N/realiz	N/realiz	Susp c/cavid	N/realiz	N/realiz	Neg		N	N	N	N	N	N	29.0	29.0	1.0		RHZ	N			Supervisionado	34.0	60.0	26.0	N/realiz	N
12434	Pardo	40_49	M		De 4 a 7 anos		1.0	0.0	Cura	Novo	Pul			Pul	Demanda Ambulatorial	Pos		Pos					Neg		N	N	N	N	N	N	0.0	0.0	0.0	Albergue	RHZ	N			Supervisionado	0.0	0.0	47.0		N	SENS
12443	Branco	50_59	M		Nenhuma	Desempregado	1.0	0.0	Cura	Novo	Pul			Pul	Demanda Ambulatorial	Pos	N/realiz	Pos	N/realiz	Susp TB	N/realiz	N/realiz	Neg		N	N	S	N	N	N	3.0	3.0	0.0	N	RHZE	N			Supervisionado	60.0	97.0	52.0	N/realiz	N
12451	Pardo	40_49	M		De 4 a 7 anos	Desempregado	3.0	0.0	Cura	Retr Aband	Pul	Pleural		P+E	Demanda Ambulatorial	Neg	N/realiz	Neg	N/realiz	Susp c/cavid	N/realiz	N/realiz	Neg		N	N	N	N	N	N	0.0	0.0	0.0	N	RHZ	N			Supervisionado	39.0	67.0	44.0	N/realiz	N
12464	Branco	50_59	M		De 4 a 7 anos	Outra	1.0	0.0	Abandono	Novo	Pul			Pul	Urgencia / Emergencia	Neg	Pos	N/realiz	N/realiz	Normal	N/realiz	N/realiz	Neg		N	N	N	N	N	N	1.0	0.0	0.0		RHZ	N			Supervisionado	0.0	0.0	51.0	N/realiz	N
12474		50_59	M		De 1 a 3 anos	Outra	1.0	0.0	Cura	Novo	Pul			Pul	Investigacao de Contatos	Pos	N/realiz	Pos	N/realiz	Susp TB			And		N	N	N	N	N	N	1.0	1.0	1.0		RHZ	N				0.0	0.0	54.0		N
12480	Branco	05_09	F	N	De 1 a 3 anos	Outra	3.0	0.0	Cura	Retr Aband	Ganglionar Periferica			Ext	Investigacao de Contatos	Neg	N/realiz	N/realiz	N/realiz	Normal	N/realiz	N/realiz	Neg		N	N	N	N	N	N	5.0	5.0	4.0		RHZ	N			Supervisionado	25.0	50.0	6.0	N/realiz	N
12485		20_29	M			Desempregado	2.0	0.0	Cura	Recidiva	Pul			Pul	Elucidacao Diagn. em Internacao	Neg	N/realiz	N/realiz	N/realiz	Susp c/cavid	N/realiz		Neg		N	N	N	N	N	N	2.0	2.0	0.0	N	RHZ	N			Supervisionado	0.0	0.0	25.0	N/realiz	N		Insuficiencia Respiratoria Aguda
12490	Branco	60_69	M		De 8 a 11 anos	Aposentado	1.0	0.0	Cura	Novo	Pul			Pul	Demanda Ambulatorial	Pos	N/realiz	N/realiz	N/realiz	Susp TB	N/realiz	N/realiz	N/realiz		N	N	N	N	N	N	1.0	1.0	0.0	N	RHZ	N			Auto-Administrado	0.0	0.0	60.0	N/realiz	N
12492	Pardo	20_29	M		De 4 a 7 anos	Outra	2.0	0.0	Cura	Recidiva	Pul			Pul	Urgencia / Emergencia	Neg	N/realiz	N/realiz	N/realiz	Susp TB	N/realiz	N/realiz	N/realiz		N	N	N	N	N	N	0.0	0.0	0.0	N	RHZ	N			Auto-Administrado	0.0	0.0	23.0	N/realiz	N
12496		20_29	M			Outra	1.0	0.0	Cura	Novo	Pul			Pul	Investigacao de Contatos	Pos	N/realiz	Pos	N/realiz	N/realiz	N/realiz	N/realiz	Neg		N	N	N	N	N	N	2.0	2.0	1.0	N	RHZ	N			Supervisionado	0.0	0.0	24.0	N/realiz	N	SENS
12514	Preto	40_49	M		De 4 a 7 anos	Outra	1.0	0.0	Cura	Novo	Ganglionar Periferica			Ext	Urgencia / Emergencia	N/realiz	N/realiz	N/realiz	N/realiz	N/realiz	N/realiz		Pos		S	N	N	N	N	N	11.0	1.0	1.0	N	RHZ	N			Auto-Administrado	0.0	0.0	40.0	Sugestivo TB	N
12560	Branco	30_39	M		De 8 a 11 anos	Outra	2.0	0.0	Cura	Recidiva	Pul	Meningea		P+E	Elucidacao Diagn. em Internacao	Pos	N/realiz	Pos	N/realiz	Normal	N/realiz		Pos		S	N	N	N	N	N	2.0	0.0	0.0	N	OUTROS	S	OUTROS	Intolerancia/Toxicidade	Auto-Administrado	40.0	0.0	37.0	N/realiz	N	SENS	Meningite
12565		30_39	M			Outra	1.0	0.0	Cura	Novo	Pul			Pul	Demanda Ambulatorial								Neg		N	N	N	N	N	N	0.0	0.0	0.0	N	RHZ	N				0.0	0.0	35.0		N
12585		40_49	M			Outra	1.0	0.0	Abandono	Novo	Pleural			Ext	Elucidacao Diagn. em Internacao	Neg	Pos	N/realiz	N/realiz	Outra Patologia	N/realiz	N/realiz	Pos		S	N	S	N	N	N	0.0	0.0	0.0	N	OUTROS	N			Auto-Administrado	0.0	0.0	43.0	N/realiz	N		Elucidacao Diagnostica
12587	Branco	10_14	F	N	De 4 a 7 anos	Outra	1.0	0.0	Cura	Novo	Meningea			Ext	Urgencia / Emergencia	Neg	Neg	N/realiz	Neg	Normal	N/realiz	N/realiz	Neg		N	N	N	N	N	N	3.0	3.0	0.0	N	RHZ	N				0.0	0.0	10.0	N/realiz	N		Meningite
12600	Branco	30_39	M		De 8 a 11 anos	Outra	1.0	0.0	Cura	Novo	Pul			Pul	Demanda Ambulatorial	Pos	N/realiz	N/realiz	N/realiz	N/realiz	N/realiz	N/realiz	Neg		N	N	N	N	N	N	1.0	1.0	1.0	N	RHZ	N			Auto-Administrado	0.0	0.0	35.0	N/realiz	N		Outros
12606	Branco	40_49	M		De 4 a 7 anos	Outra	1.0	0.0	Cura	Novo	Pul			Pul	Elucidacao Diagn. em Internacao	Pos		Pos	N/realiz	Susp TB	Susp TB	N/realiz	Neg		N	N	S	N	N	N	1.0	0.0	0.0		RHZ	N				0.0	0.0	45.0	N/realiz	N		Abscesso
12613	Branco	30_39	M		De 1 a 3 anos	Outra	1.0	0.0	Cura	Novo	Pul			Pul	Demanda Ambulatorial	Neg	N/realiz	N/realiz	N/realiz	Susp TB	N/realiz	N/realiz	Neg		N	N	N	N	N	N	2.0	2.0	0.0	N	RHZ	N				0.0	0.0	38.0	N/realiz	N
12631	Branco	20_29	M		De 8 a 11 anos	Outra	1.0	0.0	Cura	Novo	Pul			Pul	Demanda Ambulatorial	Pos	N/realiz	Pos	N/realiz	Susp c/cavid	N/realiz	N/realiz	Neg		N	N	N	N	N	N	1.0	0.0	0.0	N	RHZ	N			Supervisionado	28.0	29.0	20.0	N/realiz	N
12645		15_19	F	N	De 8 a 11 anos	Desempregado	1.0	0.0	Cura	Novo	Pul			Pul	Urgencia / Emergencia	Pos				Susp TB			Neg		N	N	N	N	N	N	6.0	6.0	1.0		RHZ	N			Supervisionado	37.0	88.0	18.0		N
12648		30_39	M			Outra	3.0	2.0	Cura	Retr Aband	Pleural			Ext	Demanda Ambulatorial	Neg		Pos		Susp TB			Pos		S	N	N	N	N	N	15.0	9.0	0.0	Instit. Penal	RHZE	N			Supervisionado	60.0	120.0	33.0		N	SENS	Meningite
12657	Branco	60_69	F	N	15 anos e mais	Dona de Casa	1.0	0.0	Cura	Novo	Pleural			Ext	Elucidacao Diagn. em Internacao	N/realiz	Neg	N/realiz	N/realiz	Susp TB	N/realiz	N/realiz			N	N	N	N	N	N	0.0	0.0	0.0	N	RHZ	N			Auto-Administrado	0.0	0.0	62.0	Sugestivo TB	N
12659	Pardo	20_29	F	N	De 8 a 11 anos	Outra	1.0	0.0	Cura	Novo	Pul			Pul	Demanda Ambulatorial	Pos	N/realiz	N/realiz	N/realiz	Susp TB	N/realiz	N/realiz	Neg		N	N	N	N	N	N	3.0	3.0	1.0	N	RHZ	N			Supervisionado	42.0	0.0	21.0	N/realiz	N
12665	Preto	60_69	F	N	De 1 a 3 anos	Dona de Casa	1.0	0.0	Cura	Novo	Ossea			Ext	Urgencia / Emergencia	N/realiz	N/realiz	N/realiz	Pos	Normal	Susp TB	N/realiz	Neg		N	N	N	N	N	N	7.0	6.0	0.0		RHZ	N				0.0	0.0	60.0		N
12678	Branco	20_29	F	N	De 8 a 11 anos	Outra	1.0	0.0	Cura	Novo	Pul			Pul	Demanda Ambulatorial	Pos	N/realiz	Neg	N/realiz	Susp TB	N/realiz		Neg		N	N	N	N	N	N	5.0	5.0	0.0	N	RHZ	N			Supervisionado	42.0	6.0	27.0	N/realiz	N
12691		15_19	F	N	De 8 a 11 anos	Outra	1.0	0.0	Cura	Novo	Pul			Pul	Urgencia / Emergencia	Pos		Pos		Susp TB			Neg		N	N	N	N	N	N	8.0	8.0	1.0		RHZ	N			Auto-Administrado	0.0	0.0	17.0		N
12703		10_14	M			Outra	1.0	0.0	Cura	Novo	Outras			Ext	Investigacao de Contatos	N/realiz	N/realiz	N/realiz	N/realiz	Susp TB	N/realiz	N/realiz	Neg		N	N	N	N	N	N	6.0	6.0	1.0	N	OUTROS	N			Supervisionado	0.0	0.0	12.0	N/realiz	N
12706		05_09	M			Outra	1.0	0.0	Cura	Novo	Pul	Miliar		P+E	Investigacao de Contatos	N/realiz	N/realiz	N/realiz	N/realiz	Susp TB	N/realiz	N/realiz	Neg		N	N	N	N	N	N	13.0	13.0	2.0	N	RHZ	N			Supervisionado	0.0	0.0	6.0	N/realiz	N
12744	Branco	30_39	M		De 4 a 7 anos	Desempregado	1.0	0.0	Cura	Novo	Pul			Pul	Demanda Ambulatorial	Pos	N/realiz	Pos	N/realiz	N/realiz	N/realiz		N/realiz		N	N	S	N	N	N	5.0	5.0	1.0		RHZ	N				0.0	0.0	35.0	N/realiz	N
12759	Pardo	15_19	F	N	De 8 a 11 anos	Outra	1.0	0.0	Cura	Novo	Pul			Pul	Demanda Ambulatorial	Pos	N/realiz	Pos	N/realiz	Susp TB	N/realiz	N/realiz	Neg		N	N	N	N	N	N	8.0	8.0	0.0		RHZ	N			Supervisionado	38.0	59.0	18.0	N/realiz	N	SENS
12764		50_59	F			Dona de Casa	1.0	0.0	Cura	Novo	Pul			Pul	Demanda Ambulatorial	Pos	N/realiz	Pos	N/realiz	Susp c/cavid	N/realiz	N/realiz	Neg		N	S	N	N	N	N	8.0	8.0	1.0	N	RHZ	N			Supervisionado	0.0	0.0	55.0	N/realiz	N
12769	Branco	20_29	M		De 8 a 11 anos	Desempregado		0.0	Abandono	Retr Aband	Pul			Pul	Demanda Ambulatorial	Pos	N/realiz	And	N/realiz	Susp c/cavid	N/realiz	N/realiz	Neg		N	N	N	N	N	N	8.0	4.0	2.0	N	RHZE	N			Auto-Administrado	0.0	0.0	25.0	N/realiz	N
12771	Preto	30_39	M		De 1 a 3 anos	Outra	1.0	0.0	Cura	Novo	Pul			Pul	Demanda Ambulatorial	Pos	N/realiz	N/realiz	N/realiz				Neg		N	N	N	N	N	N	5.0	5.0	0.0	N	RHZ	N			Supervisionado	58.0	122.0	34.0		N
12776	Pardo	20_29	M		De 8 a 11 anos	Outra	1.0	0.0	Cura	Novo	Pul			Pul	Urgencia / Emergencia	Pos	Pos	N/realiz	N/realiz	Susp TB	N/realiz	N/realiz	Neg		N	N	N	N	N	N	4.0	4.0	0.0	N	RHZ	N			Supervisionado	0.0	0.0	26.0	N/realiz	N
12781	Branco	50_59	M		De 4 a 7 anos	Outra	1.0	0.0	Cura	Novo	Pul			Pul	Demanda Ambulatorial	Pos	N/realiz	N/realiz	N/realiz	Susp TB	N/realiz	N/realiz	Neg		N	N	N	N	N	N	5.0	5.0	0.0	N	RHZ	N			Supervisionado	42.0	64.0	52.0	N/realiz	N
12814	Pardo	20_29	M		De 8 a 11 anos	Outra	3.0	0.0	Cura	Retr Aband	Pul			Pul	Demanda Ambulatorial	Neg	N/realiz	Neg	N/realiz	N/realiz	N/realiz	N/realiz	Neg		N	N	N	N	N	N	3.0	3.0	0.0	N	RHZ	N				0.0	0.0	27.0	N/realiz	N
12815	Preto	40_49	M		De 8 a 11 anos	Desempregado		0.0	Cura	Recidiva	Pul			Pul	Demanda Ambulatorial	Pos	N/realiz	Pos	N/realiz	Susp TB	N/realiz	N/realiz	Neg		N	N	S	N	N	N	1.0	1.0	0.0	N	RHZE	N			Supervisionado	24.0	37.0	44.0	N/realiz	N
12823		15_19	F	N	De 4 a 7 anos	Outra	1.0	0.0	Cura	Novo	Pul			Pul	Demanda Ambulatorial					Susp TB			Neg		N	N	N	N	N	N	7.0	7.0	2.0		RHZ	N				0.0	0.0	17.0		N
12825	Branco	01_04	M		Nenhuma		9.0	0.0	Cura	Novo	Pul			Pul	Investigacao de Contatos	And				Susp TB			Neg		N	N	N	N	N	N	4.0	4.0	2.0		RHZ	N			Supervisionado	0.0	0.0	4.0		N
12832	Pardo	40_49	M		De 8 a 11 anos	Desempregado	1.0	0.0	Cura	Novo	Pul			Pul	Demanda Ambulatorial	Neg	N/realiz	Pos	N/realiz	Susp TB	N/realiz	N/realiz	Pos		S	N	N	N	N	N	2.0	2.0	1.0	N	RHZ	N			Supervisionado	0.0	0.0	40.0	N/realiz	N
12848		30_39	F	N	De 4 a 7 anos	Dona de Casa	1.0	0.0	Cura	Novo	Pul			Pul	Urgencia / Emergencia	Pos	N/realiz	N/realiz	N/realiz	Susp TB	N/realiz	N/realiz	Neg		N	N	N	N	N	N	7.0	7.0	0.0	N	RHZ	N			Supervisionado	24.0	36.0	35.0	N/realiz	N
12853	Branco	50_59	F	N	De 4 a 7 anos	Dona de Casa	1.0	0.0	Cura	Novo	Pul			Pul	Urgencia / Emergencia	Pos	N/realiz	N/realiz	N/realiz	Susp TB	N/realiz	N/realiz	Neg		N	N	N	N	N	N	3.0	2.0	0.0	N	RHZ	N			Auto-Administrado	0.0	0.0	53.0	N/realiz	N		Causas Sociais
12854	Pardo	30_39	M		De 4 a 7 anos	Outra	1.0	0.0	Cura	Novo	Pul			Pul		Neg		Pos		Susp c/cavid			Neg		N	N	N	N	N	N	6.0	6.0	2.0		RHZ	N			Supervisionado	36.0	38.0	31.0		N
12868	Branco	30_39	M		De 4 a 7 anos	Outra		0.0	Abandono	Retr Aband	Pul			Pul	Demanda Ambulatorial	Pos	N/realiz	Neg	N/realiz	Susp TB	N/realiz	N/realiz	Neg		N	N	N	N	N	N	0.0	0.0	0.0	N	RHZE	N			Supervisionado	0.0	132.0	37.0	N/realiz	N		Causas Sociais
12881	Branco	40_49	F	N	De 8 a 11 anos	Outra	1.0	0.0	Cura	Novo	Outras			Ext	Demanda Ambulatorial	Neg				Susp TB					N	N	N	N	N	N	0.0	0.0	0.0		RHZ	S	OUTROS	Intolerancia/Toxicidade		0.0	0.0	43.0		N
12883	Pardo	20_29	M		De 4 a 7 anos	Outra	1.0	0.0	Cura	Novo	Pul			Pul	Urgencia / Emergencia	Pos	N/realiz	Pos	N/realiz	Susp TB	N/realiz	N/realiz	Neg		N	N	N	N	N	N	6.0	6.0	2.0	N	RHZ	N			Supervisionado	39.0	83.0	20.0	N/realiz	N	SENS
12915	Preto	30_39	M		De 1 a 3 anos	Desempregado		0.0	Cura	Retr Aband	Pul			Pul	Urgencia / Emergencia	Pos	N/realiz	N/realiz	N/realiz	Susp TB	N/realiz	N/realiz	Pos		S	N	N	N	N	N	4.0	4.0	2.0	N	RHZE	N			Supervisionado	47.0	155.0	38.0	N/realiz	N		Insuficiencia Respiratoria Aguda
12948	Pardo	60_69	F			Outra		0.0	Cura	Recidiva	Pul			Pul	Urgencia / Emergencia	N/realiz	N/realiz	N/realiz	N/realiz	Susp c/cavid	N/realiz	N/realiz	Neg		N	N	N	N	N	N	3.0	3.0	0.0	N	RHZE	N			Supervisionado	44.0	60.0	64.0	N/realiz	N		Caquexia
12953	Branco	20_29	F	N	De 8 a 11 anos	Dona de Casa	1.0	0.0	Cura	Novo	Pul			Pul	Demanda Ambulatorial	Pos		Pos					Neg		N	N	N	N	N	N	5.0	5.0	1.0		RHZ	N			Supervisionado	25.0	33.0	20.0		N
12984		50_59	M		De 1 a 3 anos	Desempregado		0.0	Cura	Retr Aband	Pul			Pul	Demanda Ambulatorial	Neg	N/realiz	N/realiz	N/realiz	Susp TB	N/realiz	N/realiz	Neg		N	N	N	N	N	N	2.0	2.0	0.0		RHZ	N			Auto-Administrado	0.0	0.0	58.0	N/realiz	N
12997		15_19	F	N	De 8 a 11 anos	Desempregado	1.0	0.0	Cura	Novo	Pul			Pul	Demanda Ambulatorial	Pos	N/realiz	N/realiz	N/realiz	Susp TB	N/realiz	N/realiz	Neg		N	N	N	N	N	N	3.0	1.0	1.0		RHZ	N			Supervisionado	30.0	61.0	15.0	N/realiz	N
13002		30_39	M		De 8 a 11 anos	Outra	1.0	0.0	Cura	Novo	Ganglionar Periferica			Ext	Elucidacao Diagn. em Internacao	N/realiz	Pos	N/realiz	N/realiz	Normal	N/realiz	N/realiz	Neg		N	N	N	N	N	N	3.0	3.0	0.0	N	RHZ	N			Supervisionado	40.0	107.0	31.0	N/realiz	N
13007	Preto	40_49	F	N	De 8 a 11 anos	Desempregado	2.0	20.0	Cura	Recidiva	Pul	Outras		P+E	Demanda Ambulatorial	Neg	Pos	Pos	N/realiz	Susp TB			Neg		N	N	N	N	N	N	1.0	1.0	1.0	N	RHZE	N			Supervisionado	40.0	120.0	44.0	N/realiz	N	SENS
13010	Preto	40_49	M		De 4 a 7 anos	Desempregado	1.0	0.0	Cura	Novo	Pul			Pul	Investigacao de Contatos	Neg				Susp c/cavid			Neg		N	N	N	N	N	N	3.0	3.0	1.0		RHZ	N			Supervisionado	46.0	76.0	40.0		N
13018		10_14	M		De 1 a 3 anos	Outra	1.0	0.0	Cura	Novo	Pul			Pul	Demanda Ambulatorial	Neg				Susp c/cavid			Neg		N	N	N	N	N	N	3.0	3.0	1.0		RHZ	N			Supervisionado	46.0	292.0	10.0		N
13019		20_29	F			Desempregado	1.0	0.0	Cura	Novo	Miliar			Ext	Investigacao de Contatos	Neg	N/realiz	N/realiz	N/realiz	Susp TB	N/realiz	N/realiz	Neg		N	N	N	N	N	N	3.0	3.0	1.0	N	RHZ	N			Supervisionado	0.0	0.0	28.0	N/realiz	N
13035	Preto	40_49	F	N	De 4 a 7 anos		1.0	0.0	Cura	Novo	Pul			Pul	Demanda Ambulatorial	Pos	N/realiz	N/realiz	N/realiz	Susp TB	N/realiz	N/realiz	Pos		S	N	N	N	N	N	3.0	1.0	1.0		RHZ	N			Auto-Administrado	0.0	0.0	41.0	N/realiz	N
13043		15_19	F			Outra	1.0	0.0	Cura	Novo	Pul			Pul	Urgencia / Emergencia	Pos	N/realiz	N/realiz	N/realiz	Susp c/cavid	N/realiz	N/realiz	Neg		N	N	N	N	N	N	6.0	5.0	1.0	N	RHZ	N			Supervisionado	0.0	0.0	15.0	N/realiz	N
13046	Branco	10_14	F	N	De 4 a 7 anos		1.0	0.0	Cura	Novo	Pul			Pul	Urgencia / Emergencia	Neg	N/realiz	Neg	Neg	Susp TB	N/realiz	N/realiz	Neg		N	N	N	N	N	N	4.0	2.0	2.0		RHZ	N			Auto-Administrado	0.0	0.0	13.0	N/realiz	N
13047	Indigena	20_29	F	N	De 4 a 7 anos	Outra	1.0	0.0	Cura	Novo	Pul	Pleural		P+E	Elucidacao Diagn. em Internacao	Neg	N/realiz	Pos	N/realiz	Susp TB	N/realiz	N/realiz	Neg		N	N	N	N	N	N	4.0	4.0	1.0	N	RHZ	N			Supervisionado	41.0	83.0	28.0	N/realiz	N	SENS
13050		40_49	M		De 4 a 7 anos		1.0	0.0	Cura	Novo	Pul			Pul	Demanda Ambulatorial	Pos	N/realiz	N/realiz	N/realiz	Susp TB	N/realiz	N/realiz	N/realiz		N	N	N	N	N	N	6.0	1.0	1.0		RHZ	N			Auto-Administrado	0.0	0.0	46.0	N/realiz	N
13077	Branco	20_29	M		De 8 a 11 anos	Outra	1.0	0.0	Cura	Novo	Pul			Pul	Urgencia / Emergencia	Pos	N/realiz	N/realiz	N/realiz	Susp c/cavid	N/realiz	N/realiz	N/realiz		N	N	N	N	N	N	3.0	3.0	0.0		RHZ	N			Auto-Administrado	0.0	0.0	21.0	N/realiz	N
13086	Branco	20_29	M		De 8 a 11 anos	Outra		0.0	Abandono	Retr Aband	Pul			Pul	Demanda Ambulatorial	Neg		Neg					Neg		N	N	N	N	N	N	2.0	0.0	0.0		RHZE	N			Supervisionado	0.0	0.0	21.0		N
13088	Branco	20_29	M		De 12 a 14 anos	Outra	1.0	0.0	Cura	Novo	Pleural			Ext	Demanda Ambulatorial	Neg	N/realiz	Neg	N/realiz	Susp TB	N/realiz	N/realiz	Neg		N	N	N	N	N	N	3.0	0.0	0.0	N	RHZ	N				0.0	0.0	20.0	N/realiz	N
13125		30_39	F	N	De 4 a 7 anos	Outra	1.0	0.0	Cura	Novo	Pul			Pul	Demanda Ambulatorial	Neg	N/realiz	Pos	N/realiz	Susp TB	N/realiz	N/realiz	Neg		N	N	N	N	N	N	6.0	6.0	1.0		RHZ	N			Supervisionado	37.0	38.0	35.0	N/realiz	N
13128		15_19	M		De 8 a 11 anos	Outra	1.0	0.0	Cura	Novo	Pul			Pul	Investigacao de Contatos	Neg	N/realiz	Neg	N/realiz	Susp TB	N/realiz	N/realiz	Neg		N	N	N	N	N	N	4.0	3.0	3.0		RHZ	N			Supervisionado	39.0	53.0	19.0	N/realiz	N
13156	Branco	30_39	M		De 8 a 11 anos	Desempregado	1.0	0.0	Abandono	Novo	Pul			Pul	Demanda Ambulatorial	Pos	N/realiz	N/realiz	N/realiz	Susp TB	N/realiz	N/realiz	N/realiz		N	N	N	N	N	N	5.0	3.0	1.0		RHZ	N			Auto-Administrado	0.0	0.0	34.0	N/realiz	N
13159	Branco	30_39	M	N		Outra	1.0	0.0	Cura	Novo	Oftalmica			Ext	Demanda Ambulatorial	N/realiz	N/realiz	N/realiz	N/realiz	Normal	N/realiz	N/realiz	Neg		N	N	S	N	N	N	0.0	0.0	0.0	N	RHZ	N			Supervisionado	240.0	240.0	37.0	N/realiz	N
13171	Pardo	40_49	M		De 12 a 14 anos	Outra	1.0	0.0	Cura	Novo	Pul	Pleural		P+E	Urgencia / Emergencia	N/realiz	N/realiz	N/realiz	N/realiz	Susp c/cavid	N/realiz	N/realiz	N/realiz		N	N	N	N	N	N	3.0	0.0	0.0	N	RHZ	N			Supervisionado	240.0	240.0	40.0	N/realiz	N
13179		20_29	F		De 12 a 14 anos	Outra	1.0	0.0	Cura	Novo	Pul			Pul	Demanda Ambulatorial	Neg	N/realiz	Pos	N/realiz	Susp TB	N/realiz	N/realiz	Neg		N	N	N	N	N	N	6.0	6.0	1.0		RHZ	N			Supervisionado	40.0	48.0	24.0	N/realiz	N
13185		20_29	F			Dona de Casa	1.0	0.0	Cura	Novo	Pul			Pul	Urgencia / Emergencia	Neg	N/realiz	N/realiz	N/realiz	Susp TB	N/realiz	N/realiz	Neg		N	N	N	N	N	N	3.0	1.0	1.0	N	RHZ	N			Auto-Administrado	0.0	0.0	20.0	N/realiz	N
13201		30_39	F	N		Dona de Casa	1.0	0.0	Cura	Novo	Pleural			Ext	Elucidacao Diagn. em Internacao	Neg				Susp TB			Neg		N	N	N	N	N	N	6.0	6.0	0.0	N	RHZE	N			Supervisionado	0.0	0.0	39.0		N
13210	Branco	50_59	F	N	De 4 a 7 anos	Dona de Casa	1.0	0.0	Cura	Novo	Multiplos Orgaos			Dissem	Elucidacao Diagn. em Internacao							N/realiz			N	N	N	N	N	N	4.0	0.0	0.0	N	RHZ	N			Supervisionado	47.0	45.0	54.0	Sugestivo TB	N		Elucidacao Diagnostica
13220	Pardo	30_39	M		De 1 a 3 anos	Outra	1.0	0.0	Cura	Novo	Pleural			Ext	Elucidacao Diagn. em Internacao	N/realiz	N/realiz	N/realiz	N/realiz	Susp TB	N/realiz		Neg		N	N	N	N	N	N	2.0	2.0	0.0	N	RHZ	N			Supervisionado	25.0	0.0	32.0	BAAR pos	N		Insuficiencia Respiratoria Aguda
13227	Pardo	50_59	F	N	De 4 a 7 anos	Dona de Casa	1.0	0.0	Cura	Novo	Pul	Miliar		P+E	Urgencia / Emergencia	Neg	Neg	N/realiz	N/realiz	Susp TB	N/realiz	N/realiz	N/realiz		N	N	N	N	N	N	5.0	5.0	1.0	N	RHZ	N			Auto-Administrado	0.0	0.0	58.0	N/realiz	N		TB Miliar
13230		50_59	M		De 8 a 11 anos	Outra		0.0	Abandono	Retr Aband	Pul			Pul	Urgencia / Emergencia	Neg	N/realiz	Pos	Neg	Susp TB	N/realiz		Pos		S	N	S	N	N	N	0.0	0.0	0.0		RHZE	N				0.0	0.0	53.0		N	SENS	Insuficiencia Respiratoria Aguda
13259	Branco	30_39	M		De 4 a 7 anos	Desempregado	1.0	0.0	Cura	Novo	Pleural			Ext	Demanda Ambulatorial	Neg		Neg		Susp TB			Neg		N	N	N	N	N	N	0.0	0.0	0.0	N	RHZ	N			Supervisionado	0.0	0.0	34.0	Sugestivo TB	N
13280	Pardo	15_19	F	N	De 4 a 7 anos	Outra	1.0	0.0	Cura	Novo	Pul			Pul	Urgencia / Emergencia	Pos	N/realiz	N/realiz	N/realiz	Susp TB	N/realiz	N/realiz	Neg		N	N	N	N	N	N	5.0	5.0	0.0	N	RHZ	N			Supervisionado	44.0	115.0	16.0	N/realiz	N		Caquexia
13294	Preto	30_39	F		De 4 a 7 anos	Outra	1.0	0.0	Cura	Novo	Pul			Pul	Demanda Ambulatorial	Pos	N/realiz	N/realiz	N/realiz	Susp TB	N/realiz	N/realiz	Neg		N	N	N	N	N	N	4.0	4.0	0.0	N	RHZ	N			Supervisionado	41.0	71.0	35.0	N/realiz	N
13320	Preto	20_29	M		De 8 a 11 anos	Outra	1.0	0.0	Cura	Novo	Pul			Pul	Urgencia / Emergencia	Pos	N/realiz	N/realiz	N/realiz	Susp c/cavid	N/realiz	N/realiz	N/realiz		N	N	N	N	N	N	0.0	0.0	0.0	N	RHZ	N			Supervisionado	120.0	240.0	26.0	N/realiz	N
13377	Preto	20_29	M					0.0	Cura	Recidiva	Oftalmica			Ext	Demanda Ambulatorial	N/realiz	N/realiz	N/realiz	N/realiz	N/realiz	N/realiz	N/realiz	N/realiz		N	N	N	N	N	N	4.0	4.0	0.0		RHZE	N			Supervisionado	41.0	230.0	23.0	N/realiz	N
13394		40_49	F			Desempregado	1.0	0.0	Cura	Novo	Pul			Pul	Demanda Ambulatorial	Pos	N/realiz	N/realiz	N/realiz	Susp TB	N/realiz	N/realiz	Neg		N	N	N	N	N	N	3.0	3.0	3.0	N	RHZ	N			Supervisionado	0.0	0.0	42.0	N/realiz	N
13399	Branco	30_39	F	N	15 anos e mais	Profissional de Saude	1.0	0.0	Cura	Novo	Ganglionar Periferica			Ext	Demanda Ambulatorial	N/realiz	N/realiz	N/realiz	N/realiz	Normal	N/realiz	N/realiz	Neg		N	N	N	N	N	N	0.0	0.0	0.0	N	RHZ	N			Auto-Administrado	0.0	0.0	34.0	Sugestivo TB	N
13422		20_29	M			Outra	1.0	0.0	Abandono	Novo	Pul			Pul	Urgencia / Emergencia	Pos	Neg	N/realiz	N/realiz	Susp TB	N/realiz	N/realiz	Neg		N	N	N	N	N	N	2.0	2.0	1.0	N	RHZ	N				0.0	0.0	26.0	N/realiz	N
13434		15_19	M			Outra	1.0	0.0	Cura	Novo	Pul			Pul	Demanda Ambulatorial	Pos	N/realiz	Pos	N/realiz	Susp TB	N/realiz	N/realiz	N/realiz		N	N	N	N	N	N	3.0	3.0	1.0	N	RHZ	N				0.0	0.0	19.0	N/realiz	N	SENS
13443		40_49	M		De 4 a 7 anos	Outra	1.0	0.0	Cura	Novo	Pul			Pul	Urgencia / Emergencia	Pos	N/realiz	N/realiz	N/realiz	Susp TB	N/realiz	N/realiz	Neg		N	N	N	N	N	N	4.0	4.0	4.0		RHZ	N				0.0	0.0	44.0	N/realiz	N
13458	Pardo	20_29	M		De 4 a 7 anos	Desempregado	2.0	10.0	Abandono	Recidiva	Pul			Pul	Urgencia / Emergencia	Pos		N/realiz	N/realiz	Normal			Neg		N	N	N	N	N	N	0.0	0.0	0.0		RHZ	N			Supervisionado	0.0	0.0	28.0		N		Caquexia
13480	Branco	50_59	M		De 8 a 11 anos	Outra	1.0	0.0	Cura	Novo	Meningea			Ext	Elucidacao Diagn. em Internacao	N/realiz	N/realiz	N/realiz	N/realiz	Normal	N/realiz	N/realiz	Pos		S	N	N	N	N	N	0.0	0.0	0.0	N	RHZ	N			Supervisionado	60.0	120.0	52.0	N/realiz	N		Elucidacao Diagnostica
13518		30_39	M		De 4 a 7 anos	Outra	9.0	0.0	Abandono	Novo	Pul			Pul	Elucidacao Diagn. em Internacao	Pos		And					Pos		S	N	N	N	N	N	1.0	2.0	2.0		RHZ	N			Supervisionado	0.0	0.0	30.0		N		Outros
13529	Branco	20_29	F	N	De 8 a 11 anos	Outra	4.0	0.0	Abandono	Novo	Pul			Pul	Urgencia / Emergencia	Neg	N/realiz	N/realiz	N/realiz	Susp TB	N/realiz	N/realiz	N/realiz		N	N	N	N	N	N	7.0	4.0	1.0		RHZ	N			Auto-Administrado	0.0	0.0	26.0	N/realiz	N
13531		50_59	M		De 8 a 11 anos	Outra	1.0	0.0	Abandono	Novo	Pul			Pul	Demanda Ambulatorial	Pos	N/realiz	N/realiz	N/realiz	N/realiz	N/realiz	N/realiz	N/realiz		N	N	N	N	N	N	2.0	0.0	0.0		RHZ	N			Auto-Administrado	0.0	0.0	54.0	N/realiz	N
13542	Pardo	50_59	M		De 4 a 7 anos	Outra	1.0	0.0	Cura	Novo	Pul			Pul	Urgencia / Emergencia	Pos				Susp TB			Neg		N	N	N	N	N	N	0.0	0.0	0.0		RHZ	N			Supervisionado	43.0	13.0	57.0		N
13552	Pardo	30_39	M		De 8 a 11 anos	Outra	1.0	0.0	Cura	Novo	Pul			Pul	Demanda Ambulatorial	Pos	N/realiz	N/realiz	N/realiz	Susp TB	N/realiz	N/realiz	Neg		N	N	N	N	N	N	3.0	3.0	1.0	N	RHZ	N			Supervisionado	40.0	80.0	34.0	N/realiz	N
13575		01_04	F	N	Nenhuma	Outra	1.0	0.0	Cura	Novo	Pul			Pul	Investigacao de Contatos	N/realiz	Neg	N/realiz	N/realiz	Susp TB	N/realiz	N/realiz	Neg		N	N	N	N	N	N	4.0	4.0	2.0	N	RHZ	N			Supervisionado	60.0	120.0	3.0	N/realiz	N
13613	Pardo	40_49	M		Nenhuma	Outra	1.0	0.0	Cura	Novo	Pleural			Ext	Demanda Ambulatorial	N/realiz	Neg	N/realiz	Neg	Susp TB	N/realiz	N/realiz	Neg		N	N	N	N	N	N	2.0	0.0	0.0	N	RHZ	N			Auto-Administrado	0.0	0.0	44.0	N/realiz	N		Insuficiencia Respiratoria Aguda
13614	Branco	30_39	F	N	De 4 a 7 anos	Dona de Casa	1.0	0.0	Cura	Novo	Pul			Pul	Demanda Ambulatorial	Pos	N/realiz	N/realiz	N/realiz	Susp c/cavid	N/realiz	N/realiz	Neg		N	N	N	N	N	N	5.0	5.0	1.0	N	RHZ	N			Supervisionado	26.0	54.0	33.0	N/realiz	N
13621		50_59	M		De 8 a 11 anos	Aposentado	4.0	0.0	Cura	Novo	Ganglionar Periferica			Ext	Demanda Ambulatorial					Susp TB			Neg		N	N	N	N	N	N	3.0	3.0	0.0		RHZ	N			Auto-Administrado	0.0	0.0	57.0		N
13630	Preto	30_39	M		De 4 a 7 anos	Desempregado	1.0	0.0	Cura	Novo	Pul			Pul	Urgencia / Emergencia	Pos				Susp c/cavid			And		N	S	N	N	N	N	3.0	1.0	1.0		RHZ	N				0.0	0.0	38.0		N
13646		01_04	F			Outra	1.0	0.0	Cura	Novo	Pul			Pul	Demanda Ambulatorial	N/realiz	N/realiz	N/realiz	N/realiz	Susp TB	N/realiz	N/realiz	N/realiz		N	N	N	N	N	N	6.0	6.0	5.0	N	RHZ	N			Supervisionado	0.0	0.0	3.0	N/realiz	N
13660	Pardo	40_49	M	N	De 1 a 3 anos		1.0	0.0	Abandono	Novo	Pul			Pul	Busca Ativa na Comunidade	Neg		Pos		Susp c/cavid			Pos		S	N	S	N	S	N	0.0	0.0	0.0		RHZ	N			Supervisionado	48.0	0.0	41.0		N
13662		30_39	F	N	De 8 a 11 anos	Outra	1.0	0.0	Cura	Novo	Pul			Pul	Demanda Ambulatorial	Pos				Susp TB			Neg		N	N	N	N	N	N	0.0	0.0	0.0	N	OUTROS	S	OUTROS	Intolerancia/Toxicidade	Supervisionado	60.0	64.0	32.0		N
13667		01_04	F	N	Nenhuma	Outra	1.0	0.0	Cura	Novo	Pul			Pul	Investigacao de Contatos	N/realiz	Neg	N/realiz	Neg	Susp TB	N/realiz	N/realiz	N/realiz		N	N	N	N	N	N	3.0	3.0	1.0	N	RHZ	N			Supervisionado	60.0	120.0	3.0	N/realiz	N
13698		40_49	F			Outra	1.0	0.0	Cura	Novo	Ganglionar Periferica			Ext	Investigacao de Contatos	Neg	N/realiz	Neg	N/realiz	N/realiz	N/realiz	N/realiz	Neg		N	N	N	N	N	N	3.0	3.0	1.0	N	RHZ	N			Supervisionado	60.0	238.0	49.0	N/realiz	N
13704		60_69	M		De 4 a 7 anos	Outra	1.0	0.0	Cura	Novo	Pul			Pul	Demanda Ambulatorial	Neg		Pos		Susp TB			N/realiz		N	N	S	N	N	N	1.0	0.0	0.0	N	OUTROS	N			Auto-Administrado	0.0	0.0	64.0		N	SENS
13730		05_09	M			Outra	1.0	0.0	Cura	Novo	Pul			Pul	Investigacao de Contatos	N/realiz	Neg	N/realiz	N/realiz	Susp TB	N/realiz	N/realiz	Neg		N	N	N	N	N	N	14.0	5.0	2.0	N	RHZ	N			Supervisionado	0.0	0.0	6.0	N/realiz	N
13746	Branco	20_29	F	N	De 8 a 11 anos	Outra	1.0	0.0	Cura	Novo	Pul			Pul	Elucidacao Diagn. em Internacao	Pos	N/realiz	N/realiz	N/realiz	Susp c/cavid	N/realiz	N/realiz	Neg		N	N	N	N	N	N	45.0	45.0	0.0	N	RHZ	N			Supervisionado	17.0	0.0	20.0	N/realiz	N
13749	Branco	20_29	F	N	De 4 a 7 anos	Outra	1.0	0.0	Cura	Novo	Pul			Pul	Demanda Ambulatorial	Pos	N/realiz	Pos	N/realiz	Susp TB	N/realiz	N/realiz	Neg		N	N	N	N	N	N	5.0	5.0	0.0	N	RHZ	N			Auto-Administrado	0.0	0.0	28.0	N/realiz	N
13750		30_39	F	N	De 4 a 7 anos	Dona de Casa	1.0	0.0	Cura	Novo	Pul			Pul	Demanda Ambulatorial	Pos				Susp TB			And		N	N	N	N	N	N	5.0	5.0	1.0		RHZ	N			Supervisionado	44.0	61.0	33.0		N
13760	Branco	50_59	M		De 1 a 3 anos	Outra	1.0	0.0	Cura	Novo	Pul			Pul	Demanda Ambulatorial	Pos	N/realiz	Pos	N/realiz	Susp TB	N/realiz	N/realiz	Neg		N	N	N	N	N	N	2.0	2.0	0.0	N	RHZ	N			Auto-Administrado	0.0	0.0	51.0	N/realiz	N
13765		40_49	M			Outra	2.0	4.0	Cura	Novo	Pul			Pul	Investigacao de Contatos	Pos	N/realiz	Pos	N/realiz		N/realiz	N/realiz	Neg		N	N	S	N	N	N	1.0	1.0	1.0	N	RHZ	N			Auto-Administrado	0.0	0.0	48.0	N/realiz	N
13771	Branco	30_39	F	N	De 8 a 11 anos	Outra	1.0	0.0	Cura	Novo	Outras			Ext	Urgencia / Emergencia	Neg	Neg	Neg	Neg	Normal	N/realiz	N/realiz	Pos		S	N	N	N	N	N	0.0	0.0	0.0		RHZ	N			Auto-Administrado	0.0	0.0	31.0	Sugestivo TB	N
13778	Branco	40_49	F	N	De 8 a 11 anos	Outra	1.0	0.0	Cura	Novo	Pul			Pul	Demanda Ambulatorial	Pos		Pos		Susp TB			Neg		N	N	N	N	N	N	3.0	3.0	1.0		RHZ	N			Supervisionado	45.0	116.0	41.0		N
13784	Preto	50_59	F	N	De 1 a 3 anos	Dona de Casa	1.0	0.0	Cura	Novo	Pleural			Ext	Urgencia / Emergencia	Neg	N/realiz	N/realiz	N/realiz	Susp TB	N/realiz		N/realiz		N	S	N	N	N	N	1.0	1.0	1.0		RHZ	N			Supervisionado	42.0	103.0	50.0	N/realiz	N
13800	Pardo	10_14	F	N	De 4 a 7 anos	Outra	1.0	0.0	Cura	Novo	Pul			Pul	Urgencia / Emergencia	Pos				Outra Patologia			N/realiz		N	N	N	N	N	N	2.0	2.0	1.0		RHZ	N			Supervisionado	24.0	25.0	12.0		N
13843		50_59	M		De 8 a 11 anos		1.0	0.0	Cura	Novo	Laringea			Ext	Demanda Ambulatorial	N/realiz	Pos	N/realiz	N/realiz	Normal	N/realiz	N/realiz	Neg		N	N	N	N	N	N	4.0	4.0	0.0		RHZ	N			Auto-Administrado	0.0	0.0	50.0	Sugestivo TB	N
13846		30_39	M		De 8 a 11 anos	Outra	1.0	0.0	Cura	Novo	Pul			Pul	Investigacao de Contatos	Neg	N/realiz	N/realiz	N/realiz	Susp c/cavid	N/realiz	N/realiz	N/realiz		N	N	N	N	N	N	24.0	24.0	1.0		RHZ	N			Supervisionado	33.0	51.0	38.0	N/realiz	N
13851		40_49	M			Outra	9.0	0.0	Abandono	Novo	Pleural			Ext	Elucidacao Diagn. em Internacao	Neg	N/realiz	N/realiz	And	Normal	N/realiz	N/realiz			N	N	N	N	N	N	0.0	0.0	0.0			N				0.0	0.0	42.0	N/realiz	N		Insuficiencia Respiratoria Aguda
13856	Branco	30_39	F	N	De 8 a 11 anos	Outra	4.0	0.0	Cura	Novo	Pul			Pul	Elucidacao Diagn. em Internacao	Neg	N/realiz	N/realiz	N/realiz	N/realiz	Susp c/cavid		Neg		N	N	N	N	N	N	2.0	2.0	0.0	N	RHZ	N			Supervisionado	42.0	71.0	37.0	N/realiz	N
13858	Branco	30_39	F	N	De 8 a 11 anos	Dona de Casa	1.0	0.0	Cura	Novo	Pul			Pul	Demanda Ambulatorial	Pos	N/realiz	N/realiz	N/realiz	Susp c/cavid	N/realiz	N/realiz	Neg		N	N	N	N	N	N	5.0	4.0	0.0		RHZ	N			Supervisionado	24.0	32.0	34.0	N/realiz	N
13862	Branco	50_59	M		De 4 a 7 anos	Desempregado	1.0	0.0	Cura	Novo	Pul			Pul	Urgencia / Emergencia	Pos	N/realiz	Pos	N/realiz	Susp TB	N/realiz	N/realiz	Pos		S	N	N	N	N	N	0.0	0.0	0.0		RHZ	N			Supervisionado	38.0	46.0	57.0	N/realiz	N
13871	Pardo	20_29	M		De 4 a 7 anos	Desempregado	1.0	0.0	Cura	Novo	Pul			Pul	Demanda Ambulatorial	Pos	N/realiz	Pos	N/realiz	N/realiz	N/realiz	N/realiz	Pos		S	N	N	N	N	N	2.0	2.0	1.0		RHZ	N			Supervisionado	0.0	0.0	22.0	N/realiz	N
13887	Branco	20_29	F	N	De 4 a 7 anos	Desempregado	1.0	0.0	Abandono	Novo	Pul			Pul	Busca Ativa na Comunidade	Pos	N/realiz	N/realiz	N/realiz	Susp c/cavid	N/realiz		Neg		N	N	N	N	N	N	3.0	2.0	0.0	N	RHZ	N			Supervisionado	8.0	12.0	24.0	N/realiz	N
13889		20_29	F	N		Dona de Casa	1.0	0.0	Cura	Novo	Oftalmica			Ext	Urgencia / Emergencia	N/realiz	N/realiz			Normal			Neg		N	N	N	N	N	N	0.0	0.0	0.0		RHZ	N				0.0	0.0	28.0		N
13890	Branco	40_49	M		De 8 a 11 anos	Outra		0.0	Cura	Novo	Pul			Pul	Urgencia / Emergencia	Neg	N/realiz	N/realiz	N/realiz	Susp c/cavid	N/realiz		Neg		N	N	N	N	N	N	2.0	2.0	0.0	N	RHZ	N			Supervisionado	41.0	31.0	49.0	N/realiz	N
13933	Branco	20_29	M		De 8 a 11 anos	Outra	1.0	0.0	Cura	Novo	Pul			Pul	Demanda Ambulatorial	Pos	N/realiz	N/realiz	N/realiz	Susp c/cavid	N/realiz	N/realiz	Neg		N	N	N	N	N	N	0.0	0.0	0.0		RHZ	N			Supervisionado	60.0	180.0	29.0	N/realiz	N
13954	Branco	10_14	F	N	De 4 a 7 anos	Outra	1.0	0.0	Cura	Novo	Pul			Pul	Investigacao de Contatos	N/realiz	N/realiz	N/realiz	N/realiz	Susp c/cavid	N/realiz	N/realiz	N/realiz		N	N	N	N	N	N	7.0	7.0	4.0		RHZ	N			Supervisionado	43.0	62.0	12.0	N/realiz	N
13957		20_29	F	N	De 8 a 11 anos	Outra	1.0	0.0	Cura	Novo	Pul			Pul	Demanda Ambulatorial	Pos	N/realiz	N/realiz	N/realiz	Susp TB	N/realiz	N/realiz	Neg		N	N	N	N	N	N	1.0	0.0	0.0		RHZ	N			Auto-Administrado	0.0	0.0	28.0	N/realiz	N
13963	Branco	30_39	F	N	De 8 a 11 anos	Profissional de Saude	1.0	0.0	Cura	Novo	Pul			Pul	Demanda Ambulatorial	Pos	N/realiz	N/realiz	N/realiz	Susp TB	N/realiz	N/realiz	Neg		N	N	N	N	N	N	7.0	7.0	2.0		RHZ	N			Supervisionado	0.0	0.0	34.0	N/realiz	N
13965		15_19	F	N	De 4 a 7 anos	Outra	1.0	0.0	Abandono	Novo	Pul			Pul	Elucidacao Diagn. em Internacao	Pos				Susp TB			Neg		N	N	N	N	N	N	2.0	2.0	0.0		RHZ	N			Auto-Administrado	0.0	0.0	17.0		N		Insuficiencia Respiratoria Aguda
13967	Branco	05_09	F	N	De 1 a 3 anos		1.0	0.0	Cura	Novo	Pul			Pul	Investigacao de Contatos	N/realiz	N/realiz	N/realiz	N/realiz	Susp TB	N/realiz	N/realiz	Neg		N	N	N	N	N	N	7.0	7.0	4.0		RHZ	N			Supervisionado	24.0	0.0	8.0	N/realiz	N
[truncated: 102,088 more rows]
